# Supplementary material for: Genome-Wide Transcriptome and Proteome Analysis on Different Developmental Stages of Cordyceps militaris
Source: PLoS One. 2012 Dec 14;7(12):e51853. doi: 10.1371/journal.pone.0051853 (PMC3522581; doi:10.1371/journal.pone.0051853)
Supplement: Table S3 — Genes with developmental stage-specific alternative splicing. ES, exon skipping; IR, intron retention; A5SS, alternative 5′ splice site; A3SS, alternative 3′ splice site. (XLS) [file pone.0051853.s004.xls]

## Sheet: Mycelium_specific
Gene	Annotation	AS type
CCM_07462	WD repeat protein	A3SS
CCM_03200	Vps54-like protein	A3SS
CCM_06126	vitamin H transporter, putative	IR
CCM_02178	vacuolar protein sorting protein	A5SS
CCM_03309	vacuolar membrane PQ loop repeat protein	IR
CCM_03576	vacuolar carboxypeptidase Cps1, putative	IR
CCM_06692	vacuolar ATP synthase subunit G, putative	A3SS, IR
CCM_03357	vacuolar ATP synthase 16 kDa proteolipid subunit 2	IR
CCM_03240	UV-damage endonuclease	IR
CCM_06673	uroporphyrinogen decarboxylase	IR
CCM_05479	uracil-DNA glycosylase	IR
CCM_06633	ubiquitin-like modifier SUMO, putative	A3SS
CCM_00508	ubiquitin-conjugating enzyme E2-18 kDa	A3SS
CCM_02960	ubiquitin fusion protein	IR
CCM_05530	ubiquitin conjugating enzyme (UbcK), putative	A3SS
CCM_06875	Ubiquitin	IR
CCM_00536	tubulin gamma chain (Gamma tubulin)	IR
CCM_04055	tubulin beta chain	IR
CCM_03917	tropomyosin, putative	A3SS
CCM_02684	tRNA pseudouridine synthase	A3SS
CCM_08435	triacylglycerol lipase, putative	IR
CCM_08979	Transmembrane protein SKG6	IR
CCM_08331	transferase family protein	IR
CCM_08862	transcriptional corepressor Cyc8	A3SS
CCM_04908	transcriptional activator xlnR	IR
CCM_07678	transcription factor TFIID complex 145 kDa subunit	A3SS, IR
CCM_03324	transaldolase	A3SS
CCM_07645	TLDc domain containing protein 2	A3SS
CCM_09396	thymidylate kinase, putative	A3SS, A5SS
CCM_03179	Thioredoxin-like protein	IR
CCM_09248	ThiJ/PfpI family protein	A5SS
CCM_05203	ThiF domain protein, putative	IR
CCM_01293	T-complex protein 1 subunit zeta	IR
CCM_08600	sugar transporter, putative	A5SS
CCM_09215	sugar transporter STL1	IR
CCM_09028	succinyl-CoA ligase	A3SS
CCM_08882	subtilisin, putative	A3SS
CCM_06180	subtilisin, putative	A3SS
CCM_05109	stromal membrane-associated protein	IR
CCM_01074	stress activated MAP kinase interacting protein Sin1	IR
CCM_00069	srpk, putative	A3SS
CCM_01057	sphingosine-1-phosphate lyase	IR
CCM_02414	solute carrier family 35 member B1 protein	IR
CCM_05330	Soluble quinoprotein glucose/sorbosone dehydrogenase	IR
CCM_00178	sodium/nucleoside cotransporter	A3SS
CCM_00424	Snf7	A3SS
CCM_07469	SNARE complex subunit (Syn8)	A3SS
CCM_00114	small nuclear ribonucleoprotein SmG	A3SS
CCM_02870	short chain dehydrogenase/reductase	IR
CCM_04911	short chain dehydrogenase family protein	A3SS
CCM_08277	short chain dehydrogenase	A3SS, IR
CCM_04067	serine/threonine protein kinase, putative	IR
CCM_04974	sarcosine oxidase	IR
CCM_05703	SAM-dependent methyltransferase	IR
CCM_04910	saccharopine dehydrogenase	IR
CCM_04818	RNA-binding protein, putative	A3SS
CCM_06530	RNA-binding protein	A5SS
CCM_07429	RNA polymerase II transcription factor	IR
CCM_00666	RING finger domain protein	IR
CCM_02668	ribosomal protein L39e, putative	A5SS
CCM_05415	ribosomal protein L36	IR
CCM_04036	ribonucleoprotein	IR
CCM_00419	ribonuclease H2 subunit C, putative	IR
CCM_02502	Rho-like small GTPase, putative	IR
CCM_00034	rho-gdp dissociation inhibitor	A3SS
CCM_00665	Rho2 GTPase	A3SS
CCM_05925	Rho guanyl nucleotide exchange factor	IR
CCM_05576	rho GTPase activator	A3SS
CCM_07750	Ras-related protein Rab7	A3SS
CCM_07453	Ras GTPase activator	IR
CCM_03243	pyruvate carboxylase	A5SS, IR
CCM_06190	PWI domain mRNA processing protein, putative	IR
CCM_04505	Purine nucleoside phosphorylase	A5SS
CCM_05123	proteinase T precursor	A3SS, A5SS, IR
CCM_07472	protein prenyltransferase	IR
CCM_09367	Protein kinase-like domain	A3SS
CCM_07456	Protein kinase-like domain	IR
CCM_06510	Protein kinase-like domain	A5SS
CCM_05335	Protein kinase-like domain	A3SS, IR
CCM_05223	Protein kinase-like domain	A3SS
CCM_03785	Protein kinase-like domain	IR
CCM_02657	Protein kinase-like domain	A5SS
CCM_02466	Protein kinase-like domain	A5SS
CCM_09139	protein kinase, putative	IR
CCM_04637	protein kinase, putative	IR
CCM_09516	protein kinase domain protein	IR
CCM_08467	protein kinase domain protein	IR
CCM_06804	protein kinase domain protein	IR
CCM_06059	protein kinase	IR
CCM_00994	Preprotein translocase Sec, Sec61-beta subunit, eukarya	IR
CCM_07743	pre-mRNA splicing factor cwc2	A5SS
CCM_06260	pre-mRNA branch site protein p14	IR
CCM_08533	prefoldin subunit 4, putative	IR
CCM_06882	polymerase (RNA) II (DNA directed) polypeptide D	IR
CCM_01921	polyketide synthase, putative	IR
CCM_03362	phosphoinositide 3-kinase, putative	IR
CCM_02616	phosphoglycerate mutase family protein	IR
CCM_01247	phosphatidylserine synthase	A3SS
CCM_03901	Pfs domain protein	A3SS
CCM_02648	peroxisomal membrane protein Pex3, putative	IR
CCM_03275	peroxiredoxin-5, putative	IR
CCM_07577	peptidyl-prolyl cis-trans isomerase	IR
CCM_07416	pentatricopeptide repeat protein	A5SS
CCM_02319	oxysterol binding protein Osh7, putative	A5SS
CCM_03162	oxysterol binding protein	IR
CCM_06971	OPA3 domain protein	IR
CCM_02106	O-methyltransferase, putative	IR
CCM_01212	nucleolar essential protein 1	IR
CCM_09417	nuclear protein SNF4	IR
CCM_05349	NOT2 family protein	A5SS
CCM_03944	non-canonical purine NTP pyrophosphatase	IR
CCM_00101	Nitrogen permease regulator 2	IR
CCM_04614	neutral ceramidase precursor	IR
CCM_07347	NB-ARC and ankyrin domain protein	A5SS
CCM_01357	NADPH oxidase isoform 2	A3SS, IR
CCM_00077	NADH-cytochrome B5 reductase, putative	IR
CCM_00873	NAD(P)-binding domain	A3SS
CCM_09408	NAD(P) transhydrogenase	IR
CCM_01018	N-acetylglucosaminyl transferase component Gpi1	IR
CCM_04622	n-acetylglucosamine-6-phosphate deacetylase	IR
CCM_06955	mRNA splicing protein (Prp39)	A5SS, IR
CCM_01729	monooxygenase, putative	A5SS
CCM_03669	monocarboxylate permease	IR
CCM_01187	Mog1/PsbP/DUF1795, alpha/beta/alpha sandwich	A3SS, A5SS
CCM_01216	Mitochondrial substrate carrier	A5SS
CCM_06395	mitochondrial protein import protein MAS5	A3SS
CCM_03759	Mitochondrial outer membrane translocase complex, subunitt Tom7	IR
CCM_07242	mitochondrial import inner membrane translocase subunit tim9	IR
CCM_07945	mitochondrial export translocase Oxa1, putative	IR
CCM_01435	mitochondrial distribution and morphology protein, putative	A3SS
CCM_02782	mitochondrial cation transporter, putative	IR
CCM_06796	Mitochondrial carrier protein PET8	A3SS
CCM_04753	mitochondrial ATP synthase epsilon chain domain-containing protein	IR
CCM_04477	mitochondrial 2-oxodicarboxylate carrier 2	IR
CCM_02107	MGMT family protein	A3SS
CCM_08342	MFS transporter, putative	A5SS
CCM_06468	MFS transporter, putative	A5SS
CCM_04371	MFS transporter	IR
CCM_03527	MFS quinate transporter, putative	IR
CCM_01531	MFS multidrug transporter, putative	IR
CCM_00437	MFS multidrug transporter, putative	A5SS
CCM_00222	MFS monosaccharide transporter, putative	IR
CCM_05297	MFS hexose transporter, putative	IR
CCM_09647	Methyltransferase-16, putative	IR
CCM_08578	metallopeptidase MepB	IR
CCM_07389	metallopeptidase MepB	ES
CCM_07588	maltose permease	A5SS
CCM_03131	Malate synthase, glyoxysomal	A3SS
CCM_02377	Major facilitator superfamily transporter	IR
CCM_00118	Major facilitator superfamily transporter	IR
CCM_00749	Mago nashi domain protein	IR
CCM_08230	LysM domain protein	IR
CCM_08952	l-fucose permease, putative	A5SS
CCM_04998	leukotriene A4 hydrolase	A3SS
CCM_06771	LEA domain protein	A3SS, IR
CCM_02625	Ku70-binding protein, putative	IR
CCM_02896	karyopherin Kap123	A5SS
CCM_07168	isoflavone reductase family protein	IR
CCM_04171	isocitrate dehydrogenase subunit 2	A5SS
CCM_02485	iron/copper transporter Atx1, putative	IR
CCM_07040	integral membrane protein	IR
CCM_09419	hypothetical protein	IR
CCM_09333	hypothetical protein	IR
CCM_09291	hypothetical protein	A3SS, A5SS
CCM_09176	hypothetical protein	IR
CCM_08968	hypothetical protein	A3SS
CCM_08770	hypothetical protein	A5SS
CCM_08731	hypothetical protein	IR
CCM_08682	hypothetical protein	A3SS
CCM_08568	hypothetical protein	IR
CCM_08398	hypothetical protein	A5SS
CCM_08338	hypothetical protein	IR
CCM_08268	hypothetical protein	A3SS
CCM_08186	hypothetical protein	IR
CCM_08146	hypothetical protein	IR
CCM_08068	hypothetical protein	A5SS
CCM_07892	hypothetical protein	IR
CCM_07346	hypothetical protein	A5SS
CCM_07315	hypothetical protein	IR
CCM_07102	hypothetical protein	IR
CCM_07017	hypothetical protein	IR
CCM_06842	hypothetical protein	IR
CCM_06757	hypothetical protein	A5SS
CCM_06746	hypothetical protein	IR
CCM_06684	hypothetical protein	IR
CCM_06317	hypothetical protein	A3SS
CCM_06307	hypothetical protein	A5SS, IR
CCM_06306	hypothetical protein	A5SS, IR, ES
CCM_05998	hypothetical protein	A3SS
CCM_05954	hypothetical protein	IR
CCM_05952	hypothetical protein	A3SS
CCM_05932	hypothetical protein	IR
CCM_05823	hypothetical protein	IR
CCM_05693	hypothetical protein	A3SS
CCM_05542	hypothetical protein	IR
CCM_05540	hypothetical protein	IR
CCM_05458	hypothetical protein	ES
CCM_05354	hypothetical protein	IR
CCM_05094	hypothetical protein	A3SS
CCM_04973	hypothetical protein	A3SS, IR
CCM_04825	hypothetical protein	A5SS
CCM_04822	hypothetical protein	IR
CCM_04574	hypothetical protein	IR
CCM_04556	hypothetical protein	A3SS
CCM_04351	hypothetical protein	IR
CCM_04291	hypothetical protein	A5SS, IR
CCM_04245	hypothetical protein	IR
CCM_04233	hypothetical protein	IR
CCM_03914	hypothetical protein	A3SS
CCM_03784	hypothetical protein	IR
CCM_03570	hypothetical protein	IR
CCM_03304	hypothetical protein	A5SS
CCM_02555	hypothetical protein	A5SS
CCM_02441	hypothetical protein	IR
CCM_02401	hypothetical protein	A3SS
CCM_02277	hypothetical protein	A5SS
CCM_02192	hypothetical protein	A3SS
CCM_02053	hypothetical protein	A5SS
CCM_02025	hypothetical protein	A3SS
CCM_01777	hypothetical protein	IR
CCM_01715	hypothetical protein	A5SS
CCM_01633	hypothetical protein	A3SS
CCM_01505	hypothetical protein	A5SS
CCM_01441	hypothetical protein	IR
CCM_01424	hypothetical protein	A5SS, IR
CCM_00990	hypothetical protein	A3SS, IR
CCM_00540	hypothetical protein	IR
CCM_00133	hypothetical protein	IR
CCM_00086	hypothetical protein	A5SS
CCM_00049	hypothetical protein	IR
CCM_00310	hydroxymethylglutaryl-CoA synthase	A3SS
CCM_04958	hydrolase, putative	A3SS
CCM_09306	homoserine O-acetyltransferase	A3SS
CCM_02544	homeobox and C2H2 transcription factor	IR
CCM_09094	hexose transport-related protein	IR
CCM_00846	HET domain protein	A5SS
CCM_00244	heme/steroid binding domain protein	IR
CCM_01378	Heat shock factor binding 1	IR
CCM_00761	guanine nucleotide-binding protein beta subunit-like protein	IR
CCM_01036	Guanine nucleotide exchange factor, Ric8	A5SS, IR
CCM_00733	GTP-binding protein YchF	A3SS
CCM_01759	GTP-binding protein rho1, putative	A3SS
CCM_00515	GTP-binding protein	IR
CCM_01438	GTP binding protein (Bud4), putative	IR
CCM_07625	GPR/FUN34 family protein	A5SS
CCM_04004	glyoxalase family protein	IR
CCM_04240	glycosyl hydrolase, putative	A5SS, IR
CCM_04718	glycosyl hydrolase family 47 protein	A5SS
CCM_02085	glycerol uptake facilitator, putative	IR
CCM_07700	Glia maturation factor beta	IR
CCM_08173	GDSL-like lipase/acylhydrolase, putative	A3SS
CCM_02065	gamma-glutamyltranspeptidase	IR
CCM_03515	GABA permease, putative	IR
CCM_09025	Fungal transcriptional regulatory protein	A3SS
CCM_08315	Fungal transcriptional regulatory protein	A5SS
CCM_05012	Fungal transcriptional regulatory protein	A3SS
CCM_03124	Fungal transcriptional regulatory protein	ES
CCM_02727	Fungal transcriptional regulatory protein	A3SS
CCM_09495	fungal specific transcription factor, putative	IR
CCM_02531	Fungal specific transcription factor	IR
CCM_06934	fumarylacetoacetate hydrolase family protein	IR
CCM_03045	formate dehydrogenase	A5SS
CCM_08989	flavin containing polyamine oxidase, putative	IR
CCM_05426	Fibronectin type III domain protein	A3SS
CCM_00356	Fe-containing alcohol dehydrogenase	IR
CCM_06049	F-box domain protein	A3SS
CCM_03751	F-box domain protein	IR
CCM_01432	fatty-acid amide hydrolase	IR
CCM_03082	FAD dependent oxidoreductase	IR
CCM_08043	FAD binding domain protein	A3SS
CCM_06656	eukaryotic translation initiation factor 3, putative	A3SS
CCM_01048	elongation factor 1-beta	A3SS
CCM_00809	elongation factor 1-alpha	A3SS
CCM_02034	dynein light chain (Tctex1), putative	IR
CCM_08939	Dynamin family protein	A3SS
CCM_08169	DUF52 domain protein	IR
CCM_07351	DUF323 domain protein	A3SS
CCM_04167	DUF300 domain protein	A3SS
CCM_08270	DSS1/SEM1 family protein	A3SS
CCM_01407	DnaJ domain protein	IR
CCM_01539	DNA-directed RNA polymerases I	A5SS
CCM_09566	DNA-binding protein eta2, putative	A5SS
CCM_04618	DNA repair protein Rtt107	IR
CCM_06524	DNA lyase	IR
CCM_01054	DNA ligase (Polydeoxyribonucleotide synthase)	A5SS
CCM_08582	diphosphomevalonate decarboxylase	IR
CCM_06407	dipeptidyl peptidase III	A5SS
CCM_08923	dimethylaniline monooxygenase	IR
CCM_03718	dihydroxy-acid dehydratase, putative	IR
CCM_04060	DHHC zinc finger domain protein	A5SS
CCM_03722	delta 8-(E)-sphingolipid desaturase	IR
CCM_08048	defective in cullin neddylation protein 1	A5SS
CCM_01741	cytosine deaminase	A5SS
CCM_07933	Cytochrome P450	IR
CCM_06525	Cytochrome c oxidase, subunit VIa	A3SS
CCM_06693	cytochrome c oxidase assembly protein	A3SS
CCM_05953	cystathionine beta-lyase	A3SS
CCM_07874	Cyanovirin-N	IR
CCM_08783	cupin 2 domain-containing protein	A3SS
CCM_02218	Ctr copper transporter family protein	A3SS
CCM_02532	CorA family metal ion transporter, putative	IR
CCM_07465	conidiophore development protein hymA	A3SS
CCM_03960	cohesin complex subunit (Psm1), putative	A5SS
CCM_07493	chorismate mutase/prephenate dehydratase	A5SS
CCM_00627	Chondroitin N-acetylgalactosaminyltransferase	A5SS
CCM_04645	chitosanase, putative	IR
CCM_08096	chitin synthase	IR
CCM_03611	chitin biosynthesis protein (Chs5), putative	IR
CCM_07777	centromere/microtubule binding protein CBF5	IR
CCM_03221	cell wall biogenesis protein phosphatase Ssd1, putative	A3SS
CCM_00037	cell surface protein (Mas1)	IR
CCM_02147	cell cycle control protein	A5SS, IR
CCM_06440	catechol dioxygenase, putative	IR
CCM_03349	casein kinase I, putative	A5SS
CCM_06598	cAMP-dependent protein kinase regulatory subunit	A3SS
CCM_04192	calcium sensor NCS-1	IR
CCM_06799	calcium dependent mitochondrial carrier protein	A3SS
CCM_09673	C6 zinc finger domain protein	IR
CCM_07141	C6 transcription factor, putative	A3SS
CCM_01466	C6 transcription factor, putative	A5SS
CCM_05346	C6 finger domain protein, putative	IR
CCM_08375	C6 finger domain protein	A5SS
CCM_08384	C2H2 type zinc finger domain protein	A5SS
CCM_07895	C2H2 finger domain protein, putative	IR
CCM_03249	bZIP transcription factor (Fcr3), putative	A3SS
CCM_01288	BolA domain protein	A3SS
CCM_04282	Bis(5'-adenosyl)-triphosphatase	A3SS
CCM_04487	Beta-lactamase-type transpeptidase fold domain containing protein	IR
CCM_09250	Beta-lactamase-like protein	IR
CCM_00947	beta-Ig-H3/Fasciclin	IR
CCM_04101	autophagy protein Apg6, putative	A5SS
CCM_03761	ATP-binding cassette transporter, putative	IR
CCM_00190	ATP-binding cassette transporter, putative	IR
CCM_01006	ATP synthase protein 9	IR
CCM_03731	aspartate aminotransferase, putative	IR
CCM_01852	Armadillo-type fold domain containing protein	ES
CCM_03615	arabinan endo-1,5-alpha-L-arabinosidase A	A5SS, IR
CCM_04074	apoptosis-inducing factor, putative	A3SS
CCM_04095	AP-2 complex subunit beta	IR
CCM_02526	ankyrin repeat protein	IR
CCM_05225	Aminoglycoside phosphotransferase	IR
CCM_08988	amino acid/polyamine transporter I	IR
CCM_08494	amino acid permease, putative	IR
CCM_09375	amidase family protein	IR
CCM_08066	alpha-1,3-mannosyltransferase CMT1	IR
CCM_06563	alpha/beta hydrolase fold-3	IR
CCM_06364	aldehyde reductase (AKR1), putative	IR
CCM_05450	aldehyde dehydrogenase family protein	IR
CCM_08195	Aldehyde dehydrogenase	A3SS, IR
CCM_05126	aldehyde dehydrogenase	A3SS
CCM_05807	alcohol dehydrogenase, zinc-containing, putative	IR
CCM_09633	alcohol dehydrogenase, putative	IR
CCM_08833	alcohol dehydrogenase, putative	IR
CCM_02667	ADP-ribosylation factor-like protein 1	A3SS
CCM_06642	adenylyl-sulfate kinase	A3SS
CCM_00088	adenine phosphoribosyltransferase 1	A5SS
CCM_01745	acyltransferase, putative	A3SS
CCM_07723	acetyltransferase	IR
CCM_00646	acetolactate synthase	IR
CCM_09390	ABC multidrug transporter, putative	A3SS, IR
CCM_03177	60S ribosomal protein L37	A5SS
CCM_00622	5'-nucleotidase	A5SS
CCM_01937	5-methylthioadenosine/S-adenosylhomocysteine deaminase	IR
CCM_05182	40S ribosomal protein S6	IR
CCM_01376	40S ribosomal protein S29	A5SS
CCM_01028	40S ribosomal protein S20	A3SS
CCM_09440	40S ribosomal protein S16	IR
CCM_00221	3-ketoacyl-(acyl-carrier-protein) reductase	IR
CCM_07450	2-hydroxychromene-2-carboxylate isomerase, putative	A3SS
CCM_01185	1,3-beta-glucan synthase component GLS1	A5SS

## Sheet: Fruiting body_specific
Gene	Annotation	AS type
CCM_08946	zinc-binding alcohol dehydrogenase, putative	IR
CCM_05393	xylitol dehydrogenase XdhB, putative	IR
CCM_06948	WD domain containing protein	IR
CCM_02752	vacuolar sorting receptor (Mrl1), putative	IR
CCM_02391	UV excision repair protein (RadW), putative	A3SS
CCM_04194	UMTA methyltransferase family protein	A3SS
CCM_03934	ubiquitin-conjugating enzyme E2 6	A3SS
CCM_05698	ubiquitin thiolesterase	A3SS
CCM_02340	ubiquitin conjugating enzyme	A3SS
CCM_01226	ubiquinone biosynthesis protein COQ9	A5SS
CCM_02999	U6 snRNA-associated Sm-like protein LSM4, putative	A5SS
CCM_07996	U6 small nuclear ribonucleoprotein (Lsm3), putative	A5SS
CCM_02562	tripeptidyl peptidase	IR
CCM_08905	transaldolase	IR
CCM_01451	thymine dioxygenase	IR
CCM_04069	thioredoxin I	IR
CCM_09086	ThiJ/PfpI family protein	IR
CCM_04364	TFIIH and nucleotide excision repair factor 3 complexes subunit (Tfb2), putative	A3SS
CCM_03906	tetratricopeptide repeat domain-containing protein	A3SS
CCM_06045	Tetrapeptide transporter, OPT1/isp4	A3SS
CCM_05923	telomerase reverse transcriptase, putative	A3SS
CCM_09544	sugar transport protein, putative	IR
CCM_06840	short chain dehydrogenase/reductase, putative	IR
CCM_06032	short chain dehydrogenase/reductase family oxidoreductase, putative	IR
CCM_05246	short chain dehydrogenase/reductase family oxidoreductase, putative	IR
CCM_00992	RNA polymerase II mediator complex component Med8, putative	IR
CCM_07855	RNA binding protein	A3SS
CCM_05597	RING finger protein	IR
CCM_09483	Ricin B lectin	IR
CCM_09457	ran/spi1 binding protein	A5SS
CCM_02957	RabGAP/TBC	A3SS
CCM_03430	pyridoxamine phosphate oxidase	A5SS
CCM_04235	pyridoxamine 5'-phosphate oxidase	IR
CCM_00620	Pyridoxal phosphate-dependent transferase, major region	IR
CCM_01953	Protein kinase-like domain	A3SS
CCM_06610	prefoldin subunit 2	A3SS
CCM_05298	plastidic glucose transporter 4	A5SS
CCM_00003	Phosphoserine phosphatase	IR
CCM_04826	phosphoesterase superfamily protein	A5SS, IR
CCM_08421	phosphatidylserine decarboxylase Psd2, putative	IR
CCM_08769	phosphatidylinositol-3,4,5-trisphosphate 3-phosphatase PTEN	IR
CCM_05237	Phosducin family protein	IR
CCM_05591	PfkB family kinase, putative	IR
CCM_01463	Peptidyl-prolyl cis-trans isomerase, PpiC-type	A3SS
CCM_03913	peptidyl-prolyl cis-trans isomerase B precursor	A5SS
CCM_04003	peptidase M4, thermolysin	IR
CCM_02632	Peptidase M24, structural domain	IR
CCM_01256	Peptidase C14, caspase catalytic	IR
CCM_00274	pantothenate transporter liz1	IR
CCM_04031	oxidoreductase, 2-nitropropane dioxygenase family, putative	A3SS
CCM_07303	oligopeptide transporter, putative	A5SS
CCM_09083	nucleoside transporter, putative	A3SS
CCM_06675	nucleoside diphosphatase Gda1	IR
CCM_04486	nuclear transport factor 2	A3SS
CCM_01050	nuclear mRNA splicing factor-associated protein, putative	A3SS
CCM_01969	nuclear migration protein, putative	IR
CCM_05796	negative regulator of the PHO system	A5SS
CCM_07367	negative regulation of gluconeogenesis, putative	A3SS
CCM_09146	NAP family protein	A3SS
CCM_04569	NADH-ubiquinone oxidoreductase 78 kDa subunit	IR
CCM_01430	NAD dependent epimerase/dehydratase family protein	IR
CCM_08266	N,O-diacetyl muramidase, putative	IR
CCM_08834	mRNA cleavage and polyadenylation factor IA/II complex	IR
CCM_09032	monocarboxylate transporter, putative	IR
CCM_02786	monocarboxylate transporter, putative	IR
CCM_09264	MFS transporter, putative	IR
CCM_04279	MFS transporter, putative	IR
CCM_01927	MFS transporter, putative	A5SS
CCM_08681	MFS transporter	A3SS
CCM_05395	methyltransferase LaeA	A5SS
CCM_00870	methionine aminopeptidase, type II, putative	IR
CCM_09575	magnesium-translocating P-type ATPase	IR
CCM_07859	L-xylulose reductase	IR
CCM_03390	L-aminoadipate-semialdehyde dehydrogenase large subunit	A5SS
CCM_01344	kinesin family protein	IR
CCM_04984	Ketopantoate reductase ApbA/PanE	IR
CCM_05803	integral membrane protein	A5SS
CCM_00547	integral membrane protein	A3SS
CCM_07712	hypothetical protein	IR
CCM_07705	hypothetical protein	A5SS, IR
CCM_07627	hypothetical protein	A5SS
CCM_07013	hypothetical protein	A3SS
CCM_06627	hypothetical protein	A3SS
CCM_06252	hypothetical protein	IR
CCM_05903	hypothetical protein	IR
CCM_05902	hypothetical protein	A3SS
CCM_05491	hypothetical protein	A5SS
CCM_05200	hypothetical protein	IR
CCM_05058	hypothetical protein	IR
CCM_04140	hypothetical protein	A3SS
CCM_04104	hypothetical protein	A3SS
CCM_03935	hypothetical protein	A3SS
CCM_03907	hypothetical protein	A5SS
CCM_03719	hypothetical protein	IR
CCM_03464	hypothetical protein	A3SS
CCM_03303	hypothetical protein	A3SS
CCM_03137	hypothetical protein	A5SS
CCM_03019	hypothetical protein	IR
CCM_02607	hypothetical protein	IR
CCM_02575	hypothetical protein	IR
CCM_02566	hypothetical protein	A3SS
CCM_02559	hypothetical protein	A3SS
CCM_02425	hypothetical protein	A3SS
CCM_02291	hypothetical protein	A3SS
CCM_02288	hypothetical protein	A3SS
CCM_02125	hypothetical protein	A3SS
CCM_01597	hypothetical protein	A5SS
CCM_01548	hypothetical protein	IR
CCM_01199	hypothetical protein	A3SS
CCM_01105	hypothetical protein	IR
CCM_00526	hypothetical protein	IR
CCM_00370	hypothetical protein	IR
CCM_00353	hypothetical protein	IR
CCM_08196	hypothetical protein	IR
CCM_08948	hypothetical protein	A5SS
CCM_08945	hypothetical protein	A5SS, IR
CCM_08686	hypothetical protein	IR
CCM_08650	hypothetical protein	IR
CCM_08608	hypothetical protein	A3SS
CCM_07942	hypothetical protein	IR
CCM_07842	hypothetical protein	IR
CCM_07773	hypothetical protein	A5SS
CCM_07772	hypothetical protein	A3SS
CCM_03537	Hydrophobin 2	A3SS, A5SS
CCM_03627	hydantoin utilization protein C, putative	IR
CCM_05321	HVA22 domain membrane protein	A3SS
CCM_00332	homoserine dehydrogenase	IR
CCM_01431	histone acetyltransferase subuni, putative	IR
CCM_05132	high-affinity iron ion transporter FtrA	IR
CCM_00094	Heterokaryon incompatibility Het-C family protein	A3SS, IR
CCM_09055	hemolysin-III channel protein Izh2, putative	IR
CCM_00302	HEC/Ndc80p family protein	IR
CCM_06351	golgi apparatus membrane protein tvp23	IR
CCM_04549	glyceraldehyde 3-phosphate dehydrogenase (GAPDH)	A5SS
CCM_06864	General substrate transporter	A3SS
CCM_03115	General substrate transporter	A3SS
CCM_09317	galactose-1-phosphate uridylyltransferase	IR
CCM_00916	GAF domain nucleotide-binding protein	IR
CCM_04374	Fungal transcriptional regulatory protein	IR
CCM_03500	ER-golgi SNARE complex subunit Bet1, putative	A3SS
CCM_06659	enolase	IR
CCM_08530	endothiapepsin precursor	A3SS
CCM_07062	DUF962 domain-containing protein	IR
CCM_07268	DUF850 domain protein	IR
CCM_02056	dimethylaniline monooxygenase, putative	IR
CCM_03326	dienelactone hydrolase family protein	IR
CCM_06495	DHHC zinc finger membrane protein	IR
CCM_06296	dehydrogenase/reductase SDR family member 8 precursor	IR
CCM_08662	cytochrome P450, putative	IR
CCM_02008	Cytochrome P450	IR
CCM_03412	cytochrome c oxidase assembly protein (Pet191), putative	IR
CCM_04630	cytochrome b5, putative	ES
CCM_01182	Cystathionine beta-synthase, core	A3SS
CCM_01722	cyclophilin	A5SS
CCM_02328	cutinase G-box binding protein	A3SS
CCM_04228	Cupredoxin	A3SS
CCM_03291	Ctr copper transporter	IR
CCM_06011	Cornichon	A3SS, IR
CCM_03858	CoA-transferase family III	IR
CCM_08780	chitin deacetylase, putative	A5SS
CCM_06150	cellobiose dehydrogenase	IR
CCM_01968	cell wall glycosyl hydrolase Dfg5, putative	IR
CCM_08763	cell division protein kinase (Ctk1), putative	IR
CCM_05538	cell cycle checkpoint protein RAD17	IR
CCM_08499	CCR4-NOT transcription complex, subunit 3	A3SS
CCM_02341	calcium/calmodulin-dependent protein kinase	A5SS
CCM_02000	Breast cancer suppressor protein BRCT, putative	IR
CCM_05214	bax Inhibitor family protein	A3SS
CCM_08906	Basic helix-loop-helix dimerization region bHLH	IR
CCM_03429	Auxin Efflux Carrier superfamily	IR
CCM_02935	ATPase family AAA domain-containing protein 1	A3SS
CCM_02798	ATP synthase delta chain, putative	A3SS
CCM_03392	ATP synthase D chain	A3SS
CCM_03310	aspartate semialdehyde dehydrogenase	A3SS
CCM_02890	aminotransferase, putative	IR
CCM_02014	amino acid permease 2	IR
CCM_08738	amidophosphoribosyltransferase	A3SS
CCM_08921	amidase, putative	IR
CCM_03363	Alcohol dehydrogenase superfamily, zinc-containing	A5SS
CCM_00103	Alcohol dehydrogenase superfamily, zinc-containing	IR
CCM_02716	adenosine kinase	IR
CCM_06083	acyltransferase, putative	A3SS
CCM_07928	ABC bile acid transporter, putative	IR
CCM_05899	60S ribosomal protein L35	A3SS
CCM_08112	50S ribosomal protein L14	A3SS
CCM_02602	40S ribosomal protein S19 (S16)	IR
