# Supplementary material for: Genome-Wide Transcriptome and Proteome Analysis on Different Developmental Stages of Cordyceps militaris
Source: PLoS One. 2012 Dec 14;7(12):e51853. doi: 10.1371/journal.pone.0051853 (PMC3522581; doi:10.1371/journal.pone.0051853)
Supplement: Table S4 — List of novel transcripts identified from mycelium and fruiting body by RNA-Seq. (XLS) [file pone.0051853.s005.xls]

## Sheet: Mycelium
Novel TU ID	Scaffold	Start	End	Length (bp)	Before gene	Behind gene	Reads Number per bp	Exon Number	Exons coordinates
TU1	gi|346318014|gb|JH126409.1|	6982	7285	304	CCM_09677	CCM_09678	30.79	1	|346318014|gb|JH126409.1|-6982-7285
TU2	gi|346318014|gb|JH126409.1|	14762	15657	847	CCM_09678	CCM_09678	4.53	3	|346318014|gb|JH126409.1|-14762-14853	|346318014|gb|JH126409.1|-14885-15021	|346318014|gb|JH126409.1|-15040-15657
TU3	gi|346318014|gb|JH126409.1|	15758	16136	379	CCM_09678	CCM_09678	31.64	1	|346318014|gb|JH126409.1|-15758-16136
TU4	gi|346318018|gb|JH126408.1|	4324	4610	264	CCM_09678	CCM_09585	3.15	3	|346318018|gb|JH126408.1|-4324-4413	|346318018|gb|JH126408.1|-4421-4519	|346318018|gb|JH126408.1|-4536-4610
TU5	gi|346318018|gb|JH126408.1|	4664	5441	697	CCM_09678	CCM_09585	5.04	5	|346318018|gb|JH126408.1|-4664-4757	|346318018|gb|JH126408.1|-4759-5056	|346318018|gb|JH126408.1|-5078-5168	|346318018|gb|JH126408.1|-5212-5335	|346318018|gb|JH126408.1|-5352-5441
TU6	gi|346318018|gb|JH126408.1|	25794	26712	881	CCM_09588	CCM_09589	9.66	2	|346318018|gb|JH126408.1|-25794-25882	|346318018|gb|JH126408.1|-25921-26712
TU7	gi|346318018|gb|JH126408.1|	29332	29545	186	CCM_09589	CCM_09590	2.74	2	|346318018|gb|JH126408.1|-29332-29421	|346318018|gb|JH126408.1|-29450-29545
TU8	gi|346318018|gb|JH126408.1|	29667	29929	263	CCM_09589	CCM_09590	44.14	1	|346318018|gb|JH126408.1|-29667-29929
TU9	gi|346318018|gb|JH126408.1|	29996	31753	1652	CCM_09589	CCM_09590	14.72	3	|346318018|gb|JH126408.1|-29996-30305	|346318018|gb|JH126408.1|-30336-30691	|346318018|gb|JH126408.1|-30768-31753
TU10	gi|346318018|gb|JH126408.1|	32064	33144	1025	CCM_09589	CCM_09590	7.16	3	|346318018|gb|JH126408.1|-32064-32258	|346318018|gb|JH126408.1|-32288-33027	|346318018|gb|JH126408.1|-33055-33144
TU11	gi|346318018|gb|JH126408.1|	54259	54468	210	CCM_09597	CCM_09598	5.26	1	|346318018|gb|JH126408.1|-54259-54468
TU12	gi|346318018|gb|JH126408.1|	55169	55400	229	CCM_09597	CCM_09598	9.6	2	|346318018|gb|JH126408.1|-55169-55274	|346318018|gb|JH126408.1|-55278-55400
TU13	gi|346318018|gb|JH126408.1|	60531	60801	271	CCM_09598	CCM_09599	3.42	1	|346318018|gb|JH126408.1|-60531-60801
TU14	gi|346318018|gb|JH126408.1|	76445	76912	425	CCM_09600	CCM_09601	5.26	2	|346318018|gb|JH126408.1|-76445-76506	|346318018|gb|JH126408.1|-76550-76912
TU15	gi|346318018|gb|JH126408.1|	77908	79319	1339	CCM_09600	CCM_09601	14.38	2	|346318018|gb|JH126408.1|-77908-79206	|346318018|gb|JH126408.1|-79280-79319
TU16	gi|346318018|gb|JH126408.1|	79492	80227	470	CCM_09600	CCM_09601	18.5	3	|346318018|gb|JH126408.1|-79492-79586	|346318018|gb|JH126408.1|-79591-79795	|346318018|gb|JH126408.1|-80058-80227
TU17	gi|346318018|gb|JH126408.1|	120889	121403	460	CCM_09617	CCM_09618	240.8	2	|346318018|gb|JH126408.1|-120889-121207	|346318018|gb|JH126408.1|-121263-121403
TU18	gi|346318018|gb|JH126408.1|	125734	126147	414	CCM_09618	CCM_09619	527.37	1	|346318018|gb|JH126408.1|-125734-126147
TU19	gi|346318018|gb|JH126408.1|	144785	145478	622	CCM_09619	CCM_09620	33.16	3	|346318018|gb|JH126408.1|-144785-145234	|346318018|gb|JH126408.1|-145266-145371	|346318018|gb|JH126408.1|-145413-145478
TU20	gi|346318018|gb|JH126408.1|	162795	163610	816	CCM_09619	CCM_09620	83.97	2	|346318018|gb|JH126408.1|-162795-163010	|346318018|gb|JH126408.1|-163011-163610
TU21	gi|346318018|gb|JH126408.1|	165644	167328	1494	CCM_09619	CCM_09620	14.96	4	|346318018|gb|JH126408.1|-165644-165828	|346318018|gb|JH126408.1|-165842-166508	|346318018|gb|JH126408.1|-166629-166952	|346318018|gb|JH126408.1|-167011-167328
TU22	gi|346318018|gb|JH126408.1|	187168	188676	1392	CCM_09619	CCM_09620	17.14	5	|346318018|gb|JH126408.1|-187168-187566	|346318018|gb|JH126408.1|-187617-187719	|346318018|gb|JH126408.1|-187732-187999	|346318018|gb|JH126408.1|-188050-188260	|346318018|gb|JH126408.1|-188266-188676
TU23	gi|346318018|gb|JH126408.1|	189431	189621	161	CCM_09619	CCM_09620	2.65	2	|346318018|gb|JH126408.1|-189431-189501	|346318018|gb|JH126408.1|-189532-189621
TU24	gi|346318018|gb|JH126408.1|	189836	190067	232	CCM_09619	CCM_09620	4.5	1	|346318018|gb|JH126408.1|-189836-190067
TU25	gi|346318018|gb|JH126408.1|	190222	190462	213	CCM_09619	CCM_09620	2.99	2	|346318018|gb|JH126408.1|-190222-190344	|346318018|gb|JH126408.1|-190373-190462
TU26	gi|346318018|gb|JH126408.1|	206607	206793	150	CCM_09619	CCM_09620	2	2	|346318018|gb|JH126408.1|-206607-206696	|346318018|gb|JH126408.1|-206734-206793
TU27	gi|346318018|gb|JH126408.1|	207240	207776	488	CCM_09619	CCM_09620	387.35	2	|346318018|gb|JH126408.1|-207240-207526	|346318018|gb|JH126408.1|-207576-207776
TU28	gi|346318018|gb|JH126408.1|	207815	209337	1434	CCM_09619	CCM_09620	14.86	4	|346318018|gb|JH126408.1|-207815-207911	|346318018|gb|JH126408.1|-207932-208526	|346318018|gb|JH126408.1|-208563-208797	|346318018|gb|JH126408.1|-208831-209337
TU29	gi|346318018|gb|JH126408.1|	215014	215297	237	CCM_09622	CCM_09623	6.95	2	|346318018|gb|JH126408.1|-215014-215138	|346318018|gb|JH126408.1|-215186-215297
TU30	gi|346318018|gb|JH126408.1|	250820	251023	179	CCM_09623	CCM_09624	2.08	2	|346318018|gb|JH126408.1|-250820-250908	|346318018|gb|JH126408.1|-250934-251023
TU31	gi|346318018|gb|JH126408.1|	251336	251737	392	CCM_09623	CCM_09624	4.53	2	|346318018|gb|JH126408.1|-251336-251430	|346318018|gb|JH126408.1|-251441-251737
TU32	gi|346318018|gb|JH126408.1|	252064	252416	259	CCM_09623	CCM_09624	3.62	2	|346318018|gb|JH126408.1|-252064-252132	|346318018|gb|JH126408.1|-252227-252416
TU33	gi|346318018|gb|JH126408.1|	267001	267488	484	CCM_09623	CCM_09624	17.97	2	|346318018|gb|JH126408.1|-267001-267384	|346318018|gb|JH126408.1|-267389-267488
TU34	gi|346318018|gb|JH126408.1|	268955	270328	1200	CCM_09623	CCM_09624	9.73	6	|346318018|gb|JH126408.1|-268955-269044	|346318018|gb|JH126408.1|-269068-269158	|346318018|gb|JH126408.1|-269190-269262	|346318018|gb|JH126408.1|-269282-269371	|346318018|gb|JH126408.1|-269390-269680	|346318018|gb|JH126408.1|-269764-270328
TU35	gi|346318018|gb|JH126408.1|	270449	271376	915	CCM_09623	CCM_09624	124.72	2	|346318018|gb|JH126408.1|-270449-271036	|346318018|gb|JH126408.1|-271050-271376
TU36	gi|346318018|gb|JH126408.1|	303482	303691	154	CCM_09627	CCM_09628	2	2	|346318018|gb|JH126408.1|-303482-303557	|346318018|gb|JH126408.1|-303614-303691
TU37	gi|346318018|gb|JH126408.1|	362875	363428	437	CCM_09636	CCM_09637	9.57	3	|346318018|gb|JH126408.1|-362875-363111	|346318018|gb|JH126408.1|-363176-363226	|346318018|gb|JH126408.1|-363280-363428
TU38	gi|346318018|gb|JH126408.1|	364851	365467	617	CCM_09636	CCM_09637	4.69	1	|346318018|gb|JH126408.1|-364851-365467
TU39	gi|346318018|gb|JH126408.1|	370877	371061	153	CCM_09638	CCM_09639	2.26	2	|346318018|gb|JH126408.1|-370877-370966	|346318018|gb|JH126408.1|-370999-371061
TU40	gi|346318018|gb|JH126408.1|	371361	371882	392	CCM_09638	CCM_09639	2.36	4	|346318018|gb|JH126408.1|-371361-371507	|346318018|gb|JH126408.1|-371557-371622	|346318018|gb|JH126408.1|-371676-371765	|346318018|gb|JH126408.1|-371794-371882
TU41	gi|346318018|gb|JH126408.1|	390983	391192	189	CCM_09641	CCM_09642	2.94	2	|346318018|gb|JH126408.1|-390983-391072	|346318018|gb|JH126408.1|-391094-391192
TU42	gi|346318018|gb|JH126408.1|	402739	404375	1474	CCM_09644	CCM_09645	4.08	6	|346318018|gb|JH126408.1|-402739-402919	|346318018|gb|JH126408.1|-402939-403028	|346318018|gb|JH126408.1|-403030-403500	|346318018|gb|JH126408.1|-403565-403654	|346318018|gb|JH126408.1|-403694-403791	|346318018|gb|JH126408.1|-403832-404375
TU43	gi|346318018|gb|JH126408.1|	429694	429958	257	CCM_09656	CCM_09657	2.99	2	|346318018|gb|JH126408.1|-429694-429859	|346318018|gb|JH126408.1|-429868-429958
TU44	gi|346318018|gb|JH126408.1|	432096	432324	229	CCM_09656	CCM_09657	6.01	1	|346318018|gb|JH126408.1|-432096-432324
TU45	gi|346318018|gb|JH126408.1|	432830	433626	750	CCM_09656	CCM_09657	4	2	|346318018|gb|JH126408.1|-432830-433288	|346318018|gb|JH126408.1|-433336-433626
TU46	gi|346318018|gb|JH126408.1|	433802	435086	1230	CCM_09656	CCM_09657	29.86	2	|346318018|gb|JH126408.1|-433802-434468	|346318018|gb|JH126408.1|-434524-435086
TU47	gi|346318018|gb|JH126408.1|	445731	446435	659	CCM_09659	CCM_09660	3.74	3	|346318018|gb|JH126408.1|-445731-446136	|346318018|gb|JH126408.1|-446159-446318	|346318018|gb|JH126408.1|-446343-446435
TU48	gi|346318018|gb|JH126408.1|	446588	447396	785	CCM_09659	CCM_09660	6.52	2	|346318018|gb|JH126408.1|-446588-447285	|346318018|gb|JH126408.1|-447310-447396
TU49	gi|346318018|gb|JH126408.1|	461017	461463	160	CCM_09664	CCM_09665	2.71	2	|346318018|gb|JH126408.1|-461017-461083	|346318018|gb|JH126408.1|-461371-461463
TU50	gi|346318018|gb|JH126408.1|	470633	471290	623	CCM_09668	CCM_09669	5.5	4	|346318018|gb|JH126408.1|-470633-470708	|346318018|gb|JH126408.1|-470721-470984	|346318018|gb|JH126408.1|-470995-471176	|346318018|gb|JH126408.1|-471190-471290
TU51	gi|346318110|gb|JH126407.1|	17321	17534	194	CCM_09340	CCM_09341	2.74	2	|346318110|gb|JH126407.1|-17321-17416	|346318110|gb|JH126407.1|-17437-17534
TU52	gi|346318110|gb|JH126407.1|	17615	17836	177	CCM_09340	CCM_09341	2	2	|346318110|gb|JH126407.1|-17615-17702	|346318110|gb|JH126407.1|-17748-17836
TU53	gi|346318110|gb|JH126407.1|	17961	18157	186	CCM_09340	CCM_09341	3.1	2	|346318110|gb|JH126407.1|-17961-18056	|346318110|gb|JH126407.1|-18068-18157
TU54	gi|346318110|gb|JH126407.1|	41218	41420	199	CCM_09348	CCM_09349	2.55	2	|346318110|gb|JH126407.1|-41218-41326	|346318110|gb|JH126407.1|-41331-41420
TU55	gi|346318110|gb|JH126407.1|	48620	48816	189	CCM_09350	CCM_09351	3.66	2	|346318110|gb|JH126407.1|-48620-48709	|346318110|gb|JH126407.1|-48718-48816
TU56	gi|346318110|gb|JH126407.1|	51013	51215	180	CCM_09350	CCM_09351	2	2	|346318110|gb|JH126407.1|-51013-51102	|346318110|gb|JH126407.1|-51126-51215
TU57	gi|346318110|gb|JH126407.1|	51223	51438	188	CCM_09350	CCM_09351	2.95	2	|346318110|gb|JH126407.1|-51223-51312	|346318110|gb|JH126407.1|-51341-51438
TU58	gi|346318110|gb|JH126407.1|	83106	83753	648	CCM_09361	CCM_09362	52.97	1	|346318110|gb|JH126407.1|-83106-83753
TU59	gi|346318110|gb|JH126407.1|	85884	86099	180	CCM_09361	CCM_09362	2.85	2	|346318110|gb|JH126407.1|-85884-85973	|346318110|gb|JH126407.1|-86010-86099
TU60	gi|346318110|gb|JH126407.1|	89284	89486	180	CCM_09362	CCM_09363	2.32	2	|346318110|gb|JH126407.1|-89284-89373	|346318110|gb|JH126407.1|-89397-89486
TU61	gi|346318110|gb|JH126407.1|	89501	89721	209	CCM_09362	CCM_09363	5.41	2	|346318110|gb|JH126407.1|-89501-89611	|346318110|gb|JH126407.1|-89624-89721
TU62	gi|346318110|gb|JH126407.1|	89753	91701	1894	CCM_09362	CCM_09363	9.56	4	|346318110|gb|JH126407.1|-89753-89845	|346318110|gb|JH126407.1|-89871-89994	|346318110|gb|JH126407.1|-90024-91305	|346318110|gb|JH126407.1|-91307-91701
TU63	gi|346318110|gb|JH126407.1|	105382	105574	180	CCM_09365	CCM_09366	2.07	2	|346318110|gb|JH126407.1|-105382-105471	|346318110|gb|JH126407.1|-105485-105574
TU64	gi|346318110|gb|JH126407.1|	105922	106241	320	CCM_09365	CCM_09366	6.33	1	|346318110|gb|JH126407.1|-105922-106241
TU65	gi|346318110|gb|JH126407.1|	136493	136748	256	CCM_09371	CCM_09372	2.81	1	|346318110|gb|JH126407.1|-136493-136748
TU66	gi|346318110|gb|JH126407.1|	136756	137588	833	CCM_09371	CCM_09372	12.42	1	|346318110|gb|JH126407.1|-136756-137588
TU67	gi|346318110|gb|JH126407.1|	142433	143161	720	CCM_09373	CCM_09374	6.99	2	|346318110|gb|JH126407.1|-142433-142523	|346318110|gb|JH126407.1|-142533-143161
TU68	gi|346318110|gb|JH126407.1|	201055	201218	164	CCM_09376	CCM_09377	5.18	1	|346318110|gb|JH126407.1|-201055-201218
TU69	gi|346318110|gb|JH126407.1|	222929	223127	152	CCM_09384	CCM_09385	2.21	2	|346318110|gb|JH126407.1|-222929-223018	|346318110|gb|JH126407.1|-223066-223127
TU70	gi|346318110|gb|JH126407.1|	223742	223982	241	CCM_09384	CCM_09385	3.26	1	|346318110|gb|JH126407.1|-223742-223982
TU71	gi|346318110|gb|JH126407.1|	243341	243542	156	CCM_09391	CCM_09392	2.42	2	|346318110|gb|JH126407.1|-243341-243406	|346318110|gb|JH126407.1|-243453-243542
TU72	gi|346318110|gb|JH126407.1|	243767	244175	409	CCM_09391	CCM_09392	3.42	1	|346318110|gb|JH126407.1|-243767-244175
TU73	gi|346318110|gb|JH126407.1|	252866	253067	181	CCM_09395	CCM_09396	5.94	2	|346318110|gb|JH126407.1|-252866-252955	|346318110|gb|JH126407.1|-252977-253067
TU74	gi|346318110|gb|JH126407.1|	265723	265934	180	CCM_09401	CCM_09402	2	2	|346318110|gb|JH126407.1|-265723-265812	|346318110|gb|JH126407.1|-265845-265934
TU75	gi|346318110|gb|JH126407.1|	267942	268302	276	CCM_09402	CCM_09403	3.21	3	|346318110|gb|JH126407.1|-267942-268053	|346318110|gb|JH126407.1|-268127-268218	|346318110|gb|JH126407.1|-268231-268302
TU76	gi|346318110|gb|JH126407.1|	268393	268907	515	CCM_09402	CCM_09403	7.63	1	|346318110|gb|JH126407.1|-268393-268907
TU77	gi|346318110|gb|JH126407.1|	269149	269451	303	CCM_09402	CCM_09403	8.37	1	|346318110|gb|JH126407.1|-269149-269451
TU78	gi|346318110|gb|JH126407.1|	269711	269913	176	CCM_09402	CCM_09403	2.24	2	|346318110|gb|JH126407.1|-269711-269796	|346318110|gb|JH126407.1|-269824-269913
TU79	gi|346318110|gb|JH126407.1|	270086	271167	989	CCM_09402	CCM_09403	6.26	4	|346318110|gb|JH126407.1|-270086-270389	|346318110|gb|JH126407.1|-270402-270513	|346318110|gb|JH126407.1|-270584-270716	|346318110|gb|JH126407.1|-270728-271167
TU80	gi|346318110|gb|JH126407.1|	273641	274063	341	CCM_09403	CCM_09404	2.7	3	|346318110|gb|JH126407.1|-273641-273734	|346318110|gb|JH126407.1|-273770-273943	|346318110|gb|JH126407.1|-273991-274063
TU81	gi|346318110|gb|JH126407.1|	274478	274686	178	CCM_09403	CCM_09404	2.01	2	|346318110|gb|JH126407.1|-274478-274565	|346318110|gb|JH126407.1|-274597-274686
TU82	gi|346318110|gb|JH126407.1|	289691	291021	1274	CCM_09409	CCM_09410	11.96	2	|346318110|gb|JH126407.1|-289691-290091	|346318110|gb|JH126407.1|-290149-291021
TU83	gi|346318110|gb|JH126407.1|	299066	299263	188	CCM_09413	CCM_09414	2.55	2	|346318110|gb|JH126407.1|-299066-299163	|346318110|gb|JH126407.1|-299174-299263
TU84	gi|346318110|gb|JH126407.1|	307304	307489	186	CCM_09417	CCM_09418	2.78	1	|346318110|gb|JH126407.1|-307304-307489
TU85	gi|346318110|gb|JH126407.1|	314332	314538	165	CCM_09419	CCM_09420	2	2	|346318110|gb|JH126407.1|-314332-314419	|346318110|gb|JH126407.1|-314462-314538
TU86	gi|346318110|gb|JH126407.1|	329362	329566	205	CCM_09423	CCM_09424	6.8	1	|346318110|gb|JH126407.1|-329362-329566
TU87	gi|346318110|gb|JH126407.1|	339177	339397	201	CCM_09426	CCM_09427	3.26	2	|346318110|gb|JH126407.1|-339177-339266	|346318110|gb|JH126407.1|-339287-339397
TU88	gi|346318110|gb|JH126407.1|	350375	350869	488	CCM_09429	CCM_09430	5.35	2	|346318110|gb|JH126407.1|-350375-350790	|346318110|gb|JH126407.1|-350798-350869
TU89	gi|346318110|gb|JH126407.1|	351473	351760	238	CCM_09429	CCM_09430	2.22	2	|346318110|gb|JH126407.1|-351473-351651	|346318110|gb|JH126407.1|-351702-351760
TU90	gi|346318110|gb|JH126407.1|	351906	352237	305	CCM_09429	CCM_09430	3.33	2	|346318110|gb|JH126407.1|-351906-351972	|346318110|gb|JH126407.1|-352000-352237
TU91	gi|346318110|gb|JH126407.1|	352347	352826	335	CCM_09429	CCM_09430	5.2	2	|346318110|gb|JH126407.1|-352347-352437	|346318110|gb|JH126407.1|-352583-352826
TU92	gi|346318110|gb|JH126407.1|	358585	358801	192	CCM_09432	CCM_09433	2.62	2	|346318110|gb|JH126407.1|-358585-358678	|346318110|gb|JH126407.1|-358704-358801
TU93	gi|346318110|gb|JH126407.1|	359190	359467	258	CCM_09432	CCM_09433	2.38	2	|346318110|gb|JH126407.1|-359190-359279	|346318110|gb|JH126407.1|-359300-359467
TU94	gi|346318110|gb|JH126407.1|	382592	383089	498	CCM_09438	CCM_09439	9.16	1	|346318110|gb|JH126407.1|-382592-383089
TU95	gi|346318110|gb|JH126407.1|	383099	384498	1169	CCM_09438	CCM_09439	5.2	6	|346318110|gb|JH126407.1|-383099-383210	|346318110|gb|JH126407.1|-383236-383599	|346318110|gb|JH126407.1|-383615-383748	|346318110|gb|JH126407.1|-383871-383964	|346318110|gb|JH126407.1|-383972-384061	|346318110|gb|JH126407.1|-384124-384498
TU96	gi|346318110|gb|JH126407.1|	384870	385690	821	CCM_09438	CCM_09439	5.2	1	|346318110|gb|JH126407.1|-384870-385690
TU97	gi|346318110|gb|JH126407.1|	385781	386563	623	CCM_09438	CCM_09439	3.16	6	|346318110|gb|JH126407.1|-385781-385826	|346318110|gb|JH126407.1|-385925-386014	|346318110|gb|JH126407.1|-386042-386270	|346318110|gb|JH126407.1|-386287-386393	|346318110|gb|JH126407.1|-386407-386502	|346318110|gb|JH126407.1|-386509-386563
TU98	gi|346318110|gb|JH126407.1|	386601	386865	265	CCM_09438	CCM_09439	2.6	1	|346318110|gb|JH126407.1|-386601-386865
TU99	gi|346318110|gb|JH126407.1|	387035	387543	328	CCM_09438	CCM_09439	2.89	3	|346318110|gb|JH126407.1|-387035-387124	|346318110|gb|JH126407.1|-387152-387330	|346318110|gb|JH126407.1|-387485-387543
TU100	gi|346318110|gb|JH126407.1|	388614	388811	180	CCM_09438	CCM_09439	2.67	2	|346318110|gb|JH126407.1|-388614-388703	|346318110|gb|JH126407.1|-388722-388811
TU101	gi|346318110|gb|JH126407.1|	389218	390930	1679	CCM_09438	CCM_09439	36.37	3	|346318110|gb|JH126407.1|-389218-390673	|346318110|gb|JH126407.1|-390707-390838	|346318110|gb|JH126407.1|-390840-390930
TU102	gi|346318110|gb|JH126407.1|	392383	392772	351	CCM_09438	CCM_09439	4.42	2	|346318110|gb|JH126407.1|-392383-392658	|346318110|gb|JH126407.1|-392698-392772
TU103	gi|346318110|gb|JH126407.1|	394130	394351	193	CCM_09438	CCM_09439	3.25	2	|346318110|gb|JH126407.1|-394130-394232	|346318110|gb|JH126407.1|-394262-394351
TU104	gi|346318110|gb|JH126407.1|	395143	395338	189	CCM_09438	CCM_09439	2.28	2	|346318110|gb|JH126407.1|-395143-395232	|346318110|gb|JH126407.1|-395240-395338
TU105	gi|346318110|gb|JH126407.1|	395626	395949	324	CCM_09438	CCM_09439	5.51	1	|346318110|gb|JH126407.1|-395626-395949
TU106	gi|346318110|gb|JH126407.1|	396127	396890	618	CCM_09438	CCM_09439	5.92	3	|346318110|gb|JH126407.1|-396127-396329	|346318110|gb|JH126407.1|-396332-396563	|346318110|gb|JH126407.1|-396708-396890
TU107	gi|346318110|gb|JH126407.1|	397278	397525	248	CCM_09438	CCM_09439	5.18	1	|346318110|gb|JH126407.1|-397278-397525
TU108	gi|346318110|gb|JH126407.1|	397843	398054	190	CCM_09438	CCM_09439	4.91	2	|346318110|gb|JH126407.1|-397843-397918	|346318110|gb|JH126407.1|-397941-398054
TU109	gi|346318110|gb|JH126407.1|	398231	398572	342	CCM_09438	CCM_09439	4.81	1	|346318110|gb|JH126407.1|-398231-398572
TU110	gi|346318110|gb|JH126407.1|	409781	410126	336	CCM_09441	CCM_09442	5.22	2	|346318110|gb|JH126407.1|-409781-409870	|346318110|gb|JH126407.1|-409881-410126
TU111	gi|346318110|gb|JH126407.1|	446484	446688	205	CCM_09453	CCM_09454	6.5	1	|346318110|gb|JH126407.1|-446484-446688
TU112	gi|346318110|gb|JH126407.1|	457407	457672	237	CCM_09455	CCM_09456	5.47	2	|346318110|gb|JH126407.1|-457407-457496	|346318110|gb|JH126407.1|-457526-457672
TU113	gi|346318110|gb|JH126407.1|	458080	458369	290	CCM_09455	CCM_09456	5.17	1	|346318110|gb|JH126407.1|-458080-458369
TU114	gi|346318110|gb|JH126407.1|	477291	478560	994	CCM_09460	CCM_09462	23.58	3	|346318110|gb|JH126407.1|-477291-477375	|346318110|gb|JH126407.1|-477443-478159	|346318110|gb|JH126407.1|-478369-478560
TU115	gi|346318110|gb|JH126407.1|	478772	479006	235	CCM_09460	CCM_09462	13.25	1	|346318110|gb|JH126407.1|-478772-479006
TU116	gi|346318110|gb|JH126407.1|	480835	481282	437	CCM_09460	CCM_09462	5.24	2	|346318110|gb|JH126407.1|-480835-481220	|346318110|gb|JH126407.1|-481232-481282
TU117	gi|346318110|gb|JH126407.1|	488681	489124	374	CCM_09463	CCM_09464	5.3	2	|346318110|gb|JH126407.1|-488681-489006	|346318110|gb|JH126407.1|-489077-489124
TU118	gi|346318110|gb|JH126407.1|	489147	489426	275	CCM_09463	CCM_09464	2.78	2	|346318110|gb|JH126407.1|-489147-489251	|346318110|gb|JH126407.1|-489257-489426
TU119	gi|346318110|gb|JH126407.1|	489543	490611	902	CCM_09463	CCM_09464	4.76	5	|346318110|gb|JH126407.1|-489543-489632	|346318110|gb|JH126407.1|-489637-489754	|346318110|gb|JH126407.1|-489764-490076	|346318110|gb|JH126407.1|-490088-490159	|346318110|gb|JH126407.1|-490303-490611
TU120	gi|346318110|gb|JH126407.1|	501462	501938	412	CCM_09469	CCM_09470	46.08	2	|346318110|gb|JH126407.1|-501462-501729	|346318110|gb|JH126407.1|-501795-501938
TU121	gi|346318110|gb|JH126407.1|	564388	564590	182	CCM_09490	CCM_09491	4.86	2	|346318110|gb|JH126407.1|-564388-564478	|346318110|gb|JH126407.1|-564500-564590
TU122	gi|346318110|gb|JH126407.1|	573121	573569	375	CCM_09494	CCM_09495	3.2	2	|346318110|gb|JH126407.1|-573121-573449	|346318110|gb|JH126407.1|-573524-573569
TU123	gi|346318110|gb|JH126407.1|	579565	579778	214	CCM_09496	CCM_09497	2.6	1	|346318110|gb|JH126407.1|-579565-579778
TU124	gi|346318110|gb|JH126407.1|	601451	601658	180	CCM_09501	CCM_09502	2.78	2	|346318110|gb|JH126407.1|-601451-601540	|346318110|gb|JH126407.1|-601569-601658
TU125	gi|346318110|gb|JH126407.1|	602865	603091	198	CCM_09501	CCM_09502	3.51	2	|346318110|gb|JH126407.1|-602865-602959	|346318110|gb|JH126407.1|-602989-603091
TU126	gi|346318110|gb|JH126407.1|	624072	624500	429	CCM_09509	CCM_09510	8.49	1	|346318110|gb|JH126407.1|-624072-624500
TU127	gi|346318110|gb|JH126407.1|	638571	638777	168	CCM_09515	CCM_09516	2	2	|346318110|gb|JH126407.1|-638571-638651	|346318110|gb|JH126407.1|-638691-638777
TU128	gi|346318110|gb|JH126407.1|	649332	649655	287	CCM_09518	CCM_09519	4.82	3	|346318110|gb|JH126407.1|-649332-649434	|346318110|gb|JH126407.1|-649448-649554	|346318110|gb|JH126407.1|-649579-649655
TU129	gi|346318110|gb|JH126407.1|	649714	649914	164	CCM_09518	CCM_09519	2.08	2	|346318110|gb|JH126407.1|-649714-649787	|346318110|gb|JH126407.1|-649825-649914
TU130	gi|346318110|gb|JH126407.1|	688709	688902	162	CCM_09534	CCM_09535	2	2	|346318110|gb|JH126407.1|-688709-688797	|346318110|gb|JH126407.1|-688830-688902
TU131	gi|346318110|gb|JH126407.1|	694608	694908	276	CCM_09535	CCM_09536	3.45	2	|346318110|gb|JH126407.1|-694608-694697	|346318110|gb|JH126407.1|-694723-694908
TU132	gi|346318110|gb|JH126407.1|	700009	700382	336	CCM_09538	CCM_09539	2.99	2	|346318110|gb|JH126407.1|-700009-700266	|346318110|gb|JH126407.1|-700305-700382
TU133	gi|346318110|gb|JH126407.1|	700677	701126	405	CCM_09538	CCM_09539	2.77	3	|346318110|gb|JH126407.1|-700677-700766	|346318110|gb|JH126407.1|-700800-700997	|346318110|gb|JH126407.1|-701010-701126
TU134	gi|346318110|gb|JH126407.1|	710486	710696	193	CCM_09542	CCM_09543	3.7	2	|346318110|gb|JH126407.1|-710486-710585	|346318110|gb|JH126407.1|-710604-710696
TU135	gi|346318110|gb|JH126407.1|	746740	747040	237	CCM_09554	CCM_09555	2.36	3	|346318110|gb|JH126407.1|-746740-746816	|346318110|gb|JH126407.1|-746859-746928	|346318110|gb|JH126407.1|-746951-747040
TU136	gi|346318110|gb|JH126407.1|	751155	751416	151	CCM_09556	CCM_09557	2.4	2	|346318110|gb|JH126407.1|-751155-751244	|346318110|gb|JH126407.1|-751356-751416
TU137	gi|346318110|gb|JH126407.1|	758172	758384	180	CCM_09560	CCM_09561	2.75	2	|346318110|gb|JH126407.1|-758172-758261	|346318110|gb|JH126407.1|-758295-758384
TU138	gi|346318110|gb|JH126407.1|	763566	763925	260	CCM_09561	CCM_09562	5.71	2	|346318110|gb|JH126407.1|-763566-763616	|346318110|gb|JH126407.1|-763717-763925
TU139	gi|346318110|gb|JH126407.1|	772578	772805	220	CCM_09564	CCM_09565	5.57	2	|346318110|gb|JH126407.1|-772578-772680	|346318110|gb|JH126407.1|-772689-772805
TU140	gi|346318110|gb|JH126407.1|	778249	778449	168	CCM_09566	CCM_09567	2	2	|346318110|gb|JH126407.1|-778249-778336	|346318110|gb|JH126407.1|-778370-778449
TU141	gi|346318110|gb|JH126407.1|	796930	797328	361	CCM_09575	CCM_09576	4.59	2	|346318110|gb|JH126407.1|-796930-797143	|346318110|gb|JH126407.1|-797182-797328
TU142	gi|346318110|gb|JH126407.1|	797547	798237	394	CCM_09575	CCM_09576	2.96	4	|346318110|gb|JH126407.1|-797547-797664	|346318110|gb|JH126407.1|-797771-797872	|346318110|gb|JH126407.1|-797977-798076	|346318110|gb|JH126407.1|-798164-798237
TU143	gi|346318110|gb|JH126407.1|	798417	798710	294	CCM_09575	CCM_09576	4.22	1	|346318110|gb|JH126407.1|-798417-798710
TU144	gi|346318110|gb|JH126407.1|	814818	815203	386	CCM_09583	CCM_09584	4.15	1	|346318110|gb|JH126407.1|-814818-815203
TU145	gi|346318358|gb|JH126406.1|	27563	27772	197	CCM_09104	CCM_09105	4.22	2	|346318358|gb|JH126406.1|-27563-27664	|346318358|gb|JH126406.1|-27678-27772
TU146	gi|346318358|gb|JH126406.1|	28087	28279	193	CCM_09104	CCM_09105	2.81	1	|346318358|gb|JH126406.1|-28087-28279
TU147	gi|346318358|gb|JH126406.1|	39438	39687	250	CCM_09106	CCM_09107	6.86	1	|346318358|gb|JH126406.1|-39438-39687
TU148	gi|346318358|gb|JH126406.1|	40656	40932	208	CCM_09106	CCM_09107	2.37	3	|346318358|gb|JH126406.1|-40656-40722	|346318358|gb|JH126406.1|-40734-40824	|346318358|gb|JH126406.1|-40883-40932
TU149	gi|346318358|gb|JH126406.1|	41209	41391	152	CCM_09106	CCM_09107	2	2	|346318358|gb|JH126406.1|-41209-41282	|346318358|gb|JH126406.1|-41314-41391
TU150	gi|346318358|gb|JH126406.1|	53153	53321	157	CCM_09111	CCM_09112	2.43	2	|346318358|gb|JH126406.1|-53153-53247	|346318358|gb|JH126406.1|-53260-53321
TU151	gi|346318358|gb|JH126406.1|	53408	53798	381	CCM_09111	CCM_09112	5.59	3	|346318358|gb|JH126406.1|-53408-53509	|346318358|gb|JH126406.1|-53515-53678	|346318358|gb|JH126406.1|-53684-53798
TU152	gi|346318358|gb|JH126406.1|	59324	61098	1730	CCM_09113	CCM_09114	9.83	3	|346318358|gb|JH126406.1|-59324-60836	|346318358|gb|JH126406.1|-60875-60994	|346318358|gb|JH126406.1|-61002-61098
TU153	gi|346318358|gb|JH126406.1|	71377	71570	180	CCM_09115	CCM_09116	2.74	2	|346318358|gb|JH126406.1|-71377-71466	|346318358|gb|JH126406.1|-71481-71570
TU154	gi|346318358|gb|JH126406.1|	71657	72074	371	CCM_09115	CCM_09116	5.65	3	|346318358|gb|JH126406.1|-71657-71746	|346318358|gb|JH126406.1|-71778-71964	|346318358|gb|JH126406.1|-71981-72074
TU155	gi|346318358|gb|JH126406.1|	77375	77581	180	CCM_09116	CCM_09117	2	2	|346318358|gb|JH126406.1|-77375-77464	|346318358|gb|JH126406.1|-77492-77581
TU156	gi|346318358|gb|JH126406.1|	79447	79662	194	CCM_09116	CCM_09117	3.4	2	|346318358|gb|JH126406.1|-79447-79549	|346318358|gb|JH126406.1|-79572-79662
TU157	gi|346318358|gb|JH126406.1|	107699	107899	166	CCM_09123	CCM_09124	2	2	|346318358|gb|JH126406.1|-107699-107775	|346318358|gb|JH126406.1|-107811-107899
TU158	gi|346318358|gb|JH126406.1|	162754	163122	344	CCM_09144	CCM_09145	4.25	2	|346318358|gb|JH126406.1|-162754-162801	|346318358|gb|JH126406.1|-162827-163122
TU159	gi|346318358|gb|JH126406.1|	167603	167818	193	CCM_09146	CCM_09147	3.99	2	|346318358|gb|JH126406.1|-167603-167700	|346318358|gb|JH126406.1|-167724-167818
TU160	gi|346318358|gb|JH126406.1|	168114	168293	180	CCM_09146	CCM_09147	2.67	1	|346318358|gb|JH126406.1|-168114-168293
TU161	gi|346318358|gb|JH126406.1|	174991	175487	497	CCM_09149	CCM_09150	6.11	1	|346318358|gb|JH126406.1|-174991-175487
TU162	gi|346318358|gb|JH126406.1|	175635	176068	434	CCM_09149	CCM_09150	4.05	1	|346318358|gb|JH126406.1|-175635-176068
TU163	gi|346318358|gb|JH126406.1|	193154	194016	754	CCM_09151	CCM_09152	17.93	4	|346318358|gb|JH126406.1|-193154-193410	|346318358|gb|JH126406.1|-193484-193709	|346318358|gb|JH126406.1|-193716-193896	|346318358|gb|JH126406.1|-193927-194016
TU164	gi|346318358|gb|JH126406.1|	194397	195159	753	CCM_09151	CCM_09152	7.31	3	|346318358|gb|JH126406.1|-194397-194493	|346318358|gb|JH126406.1|-194499-195029	|346318358|gb|JH126406.1|-195035-195159
TU165	gi|346318358|gb|JH126406.1|	215586	215786	179	CCM_09157	CCM_09158	2.45	2	|346318358|gb|JH126406.1|-215586-215675	|346318358|gb|JH126406.1|-215698-215786
TU166	gi|346318358|gb|JH126406.1|	227745	227971	227	CCM_09159	CCM_09160	5.26	1	|346318358|gb|JH126406.1|-227745-227971
TU167	gi|346318358|gb|JH126406.1|	228404	228625	180	CCM_09159	CCM_09160	2.18	2	|346318358|gb|JH126406.1|-228404-228520	|346318358|gb|JH126406.1|-228563-228625
TU168	gi|346318358|gb|JH126406.1|	233766	234009	244	CCM_09160	CCM_09161	4.37	1	|346318358|gb|JH126406.1|-233766-234009
TU169	gi|346318358|gb|JH126406.1|	257477	257869	389	CCM_09169	CCM_09170	6.97	2	|346318358|gb|JH126406.1|-257477-257595	|346318358|gb|JH126406.1|-257600-257869
TU170	gi|346318358|gb|JH126406.1|	296912	297117	206	CCM_09178	CCM_09179	5.03	1	|346318358|gb|JH126406.1|-296912-297117
TU171	gi|346318358|gb|JH126406.1|	297157	297376	184	CCM_09178	CCM_09179	2.93	2	|346318358|gb|JH126406.1|-297157-297246	|346318358|gb|JH126406.1|-297283-297376
TU172	gi|346318358|gb|JH126406.1|	304430	304737	229	CCM_09179	CCM_09180	2	3	|346318358|gb|JH126406.1|-304430-304503	|346318358|gb|JH126406.1|-304550-304637	|346318358|gb|JH126406.1|-304671-304737
TU173	gi|346318358|gb|JH126406.1|	313389	313584	180	CCM_09181	CCM_09182	2.82	2	|346318358|gb|JH126406.1|-313389-313478	|346318358|gb|JH126406.1|-313495-313584
TU174	gi|346318358|gb|JH126406.1|	315024	315193	170	CCM_09181	CCM_09182	5.06	1	|346318358|gb|JH126406.1|-315024-315193
TU175	gi|346318358|gb|JH126406.1|	336582	336783	181	CCM_09190	CCM_09191	2.52	2	|346318358|gb|JH126406.1|-336582-336672	|346318358|gb|JH126406.1|-336694-336783
TU176	gi|346318358|gb|JH126406.1|	337994	338215	178	CCM_09190	CCM_09191	2	2	|346318358|gb|JH126406.1|-337994-338082	|346318358|gb|JH126406.1|-338127-338215
TU177	gi|346318358|gb|JH126406.1|	338534	338907	343	CCM_09190	CCM_09191	7.89	2	|346318358|gb|JH126406.1|-338534-338813	|346318358|gb|JH126406.1|-338845-338907
TU178	gi|346318358|gb|JH126406.1|	345733	345949	181	CCM_09193	CCM_09194	2.77	2	|346318358|gb|JH126406.1|-345733-345823	|346318358|gb|JH126406.1|-345860-345949
TU179	gi|346318358|gb|JH126406.1|	359917	360567	606	CCM_09196	CCM_09197	6.94	2	|346318358|gb|JH126406.1|-359917-360458	|346318358|gb|JH126406.1|-360504-360567
TU180	gi|346318358|gb|JH126406.1|	361129	361426	206	CCM_09196	CCM_09197	2.03	3	|346318358|gb|JH126406.1|-361129-361191	|346318358|gb|JH126406.1|-361266-361355	|346318358|gb|JH126406.1|-361374-361426
TU181	gi|346318358|gb|JH126406.1|	362848	363035	181	CCM_09196	CCM_09197	3.3	2	|346318358|gb|JH126406.1|-362848-362938	|346318358|gb|JH126406.1|-362946-363035
TU182	gi|346318358|gb|JH126406.1|	363294	364014	721	CCM_09196	CCM_09197	9.03	1	|346318358|gb|JH126406.1|-363294-364014
TU183	gi|346318358|gb|JH126406.1|	364186	364622	389	CCM_09196	CCM_09197	3.43	4	|346318358|gb|JH126406.1|-364186-364305	|346318358|gb|JH126406.1|-364316-364422	|346318358|gb|JH126406.1|-364438-364527	|346318358|gb|JH126406.1|-364551-364622
TU184	gi|346318358|gb|JH126406.1|	365078	365480	403	CCM_09196	CCM_09197	4.45	1	|346318358|gb|JH126406.1|-365078-365480
TU185	gi|346318358|gb|JH126406.1|	366486	366709	208	CCM_09196	CCM_09197	3.19	2	|346318358|gb|JH126406.1|-366486-366576	|346318358|gb|JH126406.1|-366593-366709
TU186	gi|346318358|gb|JH126406.1|	366993	367330	338	CCM_09196	CCM_09197	3.09	1	|346318358|gb|JH126406.1|-366993-367330
TU187	gi|346318358|gb|JH126406.1|	368816	369579	583	CCM_09196	CCM_09197	3.2	6	|346318358|gb|JH126406.1|-368816-368864	|346318358|gb|JH126406.1|-368960-369049	|346318358|gb|JH126406.1|-369079-369207	|346318358|gb|JH126406.1|-369245-369337	|346318358|gb|JH126406.1|-369346-369507	|346318358|gb|JH126406.1|-369520-369579
TU188	gi|346318358|gb|JH126406.1|	370596	370801	180	CCM_09196	CCM_09197	2.44	2	|346318358|gb|JH126406.1|-370596-370685	|346318358|gb|JH126406.1|-370712-370801
TU189	gi|346318358|gb|JH126406.1|	371931	372599	663	CCM_09196	CCM_09197	12.18	2	|346318358|gb|JH126406.1|-371931-372020	|346318358|gb|JH126406.1|-372027-372599
TU190	gi|346318358|gb|JH126406.1|	372667	372826	160	CCM_09196	CCM_09197	2.57	1	|346318358|gb|JH126406.1|-372667-372826
TU191	gi|346318358|gb|JH126406.1|	380204	380477	274	CCM_09199	CCM_09200	4.73	1	|346318358|gb|JH126406.1|-380204-380477
TU192	gi|346318358|gb|JH126406.1|	381339	381546	165	CCM_09199	CCM_09200	2.36	2	|346318358|gb|JH126406.1|-381339-381428	|346318358|gb|JH126406.1|-381472-381546
TU193	gi|346318358|gb|JH126406.1|	381692	382081	342	CCM_09199	CCM_09200	2.83	3	|346318358|gb|JH126406.1|-381692-381802	|346318358|gb|JH126406.1|-381839-381979	|346318358|gb|JH126406.1|-381992-382081
TU194	gi|346318358|gb|JH126406.1|	401307	401579	273	CCM_09204	CCM_09205	3.3	1	|346318358|gb|JH126406.1|-401307-401579
TU195	gi|346318358|gb|JH126406.1|	402533	402753	198	CCM_09204	CCM_09205	2.52	2	|346318358|gb|JH126406.1|-402533-402625	|346318358|gb|JH126406.1|-402649-402753
TU196	gi|346318358|gb|JH126406.1|	406094	406561	269	CCM_09205	CCM_09206	2.12	4	|346318358|gb|JH126406.1|-406094-406162	|346318358|gb|JH126406.1|-406257-406305	|346318358|gb|JH126406.1|-406359-406448	|346318358|gb|JH126406.1|-406501-406561
TU197	gi|346318358|gb|JH126406.1|	421560	421772	205	CCM_09209	CCM_09210	2.28	2	|346318358|gb|JH126406.1|-421560-421649	|346318358|gb|JH126406.1|-421658-421772
TU198	gi|346318358|gb|JH126406.1|	428113	428471	359	CCM_09210	CCM_09211	11.68	1	|346318358|gb|JH126406.1|-428113-428471
TU199	gi|346318358|gb|JH126406.1|	434771	434981	155	CCM_09212	CCM_09213	2.1	2	|346318358|gb|JH126406.1|-434771-434835	|346318358|gb|JH126406.1|-434892-434981
TU200	gi|346318358|gb|JH126406.1|	435736	436040	220	CCM_09212	CCM_09213	2.23	3	|346318358|gb|JH126406.1|-435736-435817	|346318358|gb|JH126406.1|-435851-435940	|346318358|gb|JH126406.1|-435993-436040
TU201	gi|346318358|gb|JH126406.1|	436328	436787	367	CCM_09212	CCM_09213	3.04	3	|346318358|gb|JH126406.1|-436328-436484	|346318358|gb|JH126406.1|-436558-436674	|346318358|gb|JH126406.1|-436695-436787
TU202	gi|346318358|gb|JH126406.1|	436792	436988	179	CCM_09212	CCM_09213	2.27	2	|346318358|gb|JH126406.1|-436792-436881	|346318358|gb|JH126406.1|-436900-436988
TU203	gi|346318358|gb|JH126406.1|	447418	447689	272	CCM_09215	CCM_09216	3.78	1	|346318358|gb|JH126406.1|-447418-447689
TU204	gi|346318358|gb|JH126406.1|	452813	453079	267	CCM_09217	CCM_09218	2.58	1	|346318358|gb|JH126406.1|-452813-453079
TU205	gi|346318358|gb|JH126406.1|	457403	457615	180	CCM_09218	CCM_09219	2.8	2	|346318358|gb|JH126406.1|-457403-457492	|346318358|gb|JH126406.1|-457526-457615
TU206	gi|346318358|gb|JH126406.1|	469056	469283	215	CCM_09224	CCM_09225	3.39	2	|346318358|gb|JH126406.1|-469056-469160	|346318358|gb|JH126406.1|-469174-469283
TU207	gi|346318358|gb|JH126406.1|	470789	471602	799	CCM_09224	CCM_09225	23.56	2	|346318358|gb|JH126406.1|-470789-471481	|346318358|gb|JH126406.1|-471497-471602
TU208	gi|346318358|gb|JH126406.1|	487247	487778	532	CCM_09231	CCM_09232	11.77	1	|346318358|gb|JH126406.1|-487247-487778
TU209	gi|346318358|gb|JH126406.1|	497147	497362	175	CCM_09234	CCM_09235	2.43	2	|346318358|gb|JH126406.1|-497147-497231	|346318358|gb|JH126406.1|-497273-497362
TU210	gi|346318358|gb|JH126406.1|	500152	500560	409	CCM_09235	CCM_09236	124.03	1	|346318358|gb|JH126406.1|-500152-500560
TU211	gi|346318358|gb|JH126406.1|	500887	501469	583	CCM_09235	CCM_09236	44.9	1	|346318358|gb|JH126406.1|-500887-501469
TU212	gi|346318358|gb|JH126406.1|	531332	532326	933	CCM_09247	CCM_09248	19.96	2	|346318358|gb|JH126406.1|-531332-532003	|346318358|gb|JH126406.1|-532066-532326
TU213	gi|346318358|gb|JH126406.1|	540840	541244	381	CCM_09251	CCM_09252	2.78	2	|346318358|gb|JH126406.1|-540840-541132	|346318358|gb|JH126406.1|-541157-541244
TU214	gi|346318358|gb|JH126406.1|	558940	559152	180	CCM_09258	CCM_09259	2	2	|346318358|gb|JH126406.1|-558940-559029	|346318358|gb|JH126406.1|-559063-559152
TU215	gi|346318358|gb|JH126406.1|	588090	588476	371	CCM_09266	CCM_09267	3.2	2	|346318358|gb|JH126406.1|-588090-588179	|346318358|gb|JH126406.1|-588196-588476
TU216	gi|346318358|gb|JH126406.1|	596162	596735	574	CCM_09270	CCM_09271	4.77	1	|346318358|gb|JH126406.1|-596162-596735
TU217	gi|346318358|gb|JH126406.1|	605450	606136	514	CCM_09273	CCM_09274	2.48	6	|346318358|gb|JH126406.1|-605450-605534	|346318358|gb|JH126406.1|-605557-605646	|346318358|gb|JH126406.1|-605673-605762	|346318358|gb|JH126406.1|-605791-605880	|346318358|gb|JH126406.1|-605923-606012	|346318358|gb|JH126406.1|-606068-606136
TU218	gi|346318358|gb|JH126406.1|	606172	606383	212	CCM_09273	CCM_09274	3.7	1	|346318358|gb|JH126406.1|-606172-606383
TU219	gi|346318358|gb|JH126406.1|	705635	705920	286	CCM_09280	CCM_09281	6.03	1	|346318358|gb|JH126406.1|-705635-705920
TU220	gi|346318358|gb|JH126406.1|	710580	711332	723	CCM_09282	CCM_09283	9.02	2	|346318358|gb|JH126406.1|-710580-710984	|346318358|gb|JH126406.1|-711015-711332
TU221	gi|346318358|gb|JH126406.1|	720131	720778	562	CCM_09285	CCM_09286	2.55	4	|346318358|gb|JH126406.1|-720131-720220	|346318358|gb|JH126406.1|-720238-720381	|346318358|gb|JH126406.1|-720413-720553	|346318358|gb|JH126406.1|-720592-720778
TU222	gi|346318358|gb|JH126406.1|	752252	752634	383	CCM_09295	CCM_09296	3.66	1	|346318358|gb|JH126406.1|-752252-752634
TU223	gi|346318358|gb|JH126406.1|	752785	753160	319	CCM_09295	CCM_09296	2.67	3	|346318358|gb|JH126406.1|-752785-752870	|346318358|gb|JH126406.1|-752899-753026	|346318358|gb|JH126406.1|-753056-753160
TU224	gi|346318358|gb|JH126406.1|	753408	753627	180	CCM_09295	CCM_09296	3	2	|346318358|gb|JH126406.1|-753408-753497	|346318358|gb|JH126406.1|-753538-753627
TU225	gi|346318358|gb|JH126406.1|	764123	764322	165	CCM_09297	CCM_09298	2.39	2	|346318358|gb|JH126406.1|-764123-764212	|346318358|gb|JH126406.1|-764248-764322
TU226	gi|346318358|gb|JH126406.1|	795137	795326	180	CCM_09305	CCM_09306	2.94	2	|346318358|gb|JH126406.1|-795137-795226	|346318358|gb|JH126406.1|-795237-795326
TU227	gi|346318358|gb|JH126406.1|	843894	844725	678	CCM_09325	CCM_09326	4.64	5	|346318358|gb|JH126406.1|-843894-843991	|346318358|gb|JH126406.1|-844025-844118	|346318358|gb|JH126406.1|-844174-844234	|346318358|gb|JH126406.1|-844272-844362	|346318358|gb|JH126406.1|-844392-844725
TU228	gi|346318358|gb|JH126406.1|	844840	845233	342	CCM_09325	CCM_09326	2.87	3	|346318358|gb|JH126406.1|-844840-844885	|346318358|gb|JH126406.1|-844910-845115	|346318358|gb|JH126406.1|-845144-845233
TU229	gi|346318358|gb|JH126406.1|	845405	846077	649	CCM_09325	CCM_09326	5.06	2	|346318358|gb|JH126406.1|-845405-845497	|346318358|gb|JH126406.1|-845522-846077
TU230	gi|346318358|gb|JH126406.1|	855306	855510	185	CCM_09329	CCM_09330	2.54	2	|346318358|gb|JH126406.1|-855306-855407	|346318358|gb|JH126406.1|-855428-855510
TU231	gi|346318358|gb|JH126406.1|	855770	856671	802	CCM_09329	CCM_09330	4.96	3	|346318358|gb|JH126406.1|-855770-855879	|346318358|gb|JH126406.1|-855956-856071	|346318358|gb|JH126406.1|-856096-856671
TU232	gi|346318358|gb|JH126406.1|	856908	857450	421	CCM_09329	CCM_09330	2.46	4	|346318358|gb|JH126406.1|-856908-856967	|346318358|gb|JH126406.1|-857032-857124	|346318358|gb|JH126406.1|-857144-857233	|346318358|gb|JH126406.1|-857273-857450
TU233	gi|346318598|gb|JH126405.1|	45499	45690	180	CCM_08259	CCM_08260	2.17	2	|346318598|gb|JH126405.1|-45499-45588	|346318598|gb|JH126405.1|-45601-45690
TU234	gi|346318598|gb|JH126405.1|	115583	115804	180	CCM_08276	CCM_08277	2	2	|346318598|gb|JH126405.1|-115583-115672	|346318598|gb|JH126405.1|-115715-115804
TU235	gi|346318598|gb|JH126405.1|	195875	199748	3670	CCM_08283	CCM_08284	7.91	7	|346318598|gb|JH126405.1|-195875-196083	|346318598|gb|JH126405.1|-196163-196788	|346318598|gb|JH126405.1|-196812-197781	|346318598|gb|JH126405.1|-197790-197902	|346318598|gb|JH126405.1|-197932-198983	|346318598|gb|JH126405.1|-199006-199394	|346318598|gb|JH126405.1|-199438-199748
TU236	gi|346318598|gb|JH126405.1|	199944	200282	339	CCM_08283	CCM_08284	4.09	1	|346318598|gb|JH126405.1|-199944-200282
TU237	gi|346318598|gb|JH126405.1|	202291	202482	173	CCM_08283	CCM_08284	2.44	2	|346318598|gb|JH126405.1|-202291-202373	|346318598|gb|JH126405.1|-202393-202482
TU238	gi|346318598|gb|JH126405.1|	208607	208819	188	CCM_08285	CCM_08286	3.61	2	|346318598|gb|JH126405.1|-208607-208696	|346318598|gb|JH126405.1|-208722-208819
TU239	gi|346318598|gb|JH126405.1|	209918	210315	316	CCM_08285	CCM_08286	2.98	2	|346318598|gb|JH126405.1|-209918-210044	|346318598|gb|JH126405.1|-210127-210315
TU240	gi|346318598|gb|JH126405.1|	242292	242487	155	CCM_08295	CCM_08296	2	2	|346318598|gb|JH126405.1|-242292-242372	|346318598|gb|JH126405.1|-242414-242487
TU241	gi|346318598|gb|JH126405.1|	264489	264683	195	CCM_08302	CCM_08303	3.17	1	|346318598|gb|JH126405.1|-264489-264683
TU242	gi|346318598|gb|JH126405.1|	269158	269809	609	CCM_08304	CCM_08305	5.15	2	|346318598|gb|JH126405.1|-269158-269251	|346318598|gb|JH126405.1|-269295-269809
TU243	gi|346318598|gb|JH126405.1|	270550	270726	161	CCM_08304	CCM_08305	2.58	2	|346318598|gb|JH126405.1|-270550-270640	|346318598|gb|JH126405.1|-270657-270726
TU244	gi|346318598|gb|JH126405.1|	270906	274320	3373	CCM_08304	CCM_08305	26.35	2	|346318598|gb|JH126405.1|-270906-270995	|346318598|gb|JH126405.1|-271038-274320
TU245	gi|346318598|gb|JH126405.1|	274392	274717	326	CCM_08304	CCM_08305	14.51	1	|346318598|gb|JH126405.1|-274392-274717
TU246	gi|346318598|gb|JH126405.1|	275072	275489	408	CCM_08304	CCM_08305	3.4	2	|346318598|gb|JH126405.1|-275072-275161	|346318598|gb|JH126405.1|-275172-275489
TU247	gi|346318598|gb|JH126405.1|	286697	286930	234	CCM_08307	CCM_08308	5.06	1	|346318598|gb|JH126405.1|-286697-286930
TU248	gi|346318598|gb|JH126405.1|	297172	297913	742	CCM_08312	CCM_08313	28	1	|346318598|gb|JH126405.1|-297172-297913
TU249	gi|346318598|gb|JH126405.1|	324028	324697	594	CCM_08322	CCM_08323	4.04	4	|346318598|gb|JH126405.1|-324028-324128	|346318598|gb|JH126405.1|-324136-324257	|346318598|gb|JH126405.1|-324303-324392	|346318598|gb|JH126405.1|-324417-324697
TU250	gi|346318598|gb|JH126405.1|	349747	350865	1110	CCM_08331	CCM_08332	6.39	2	|346318598|gb|JH126405.1|-349747-350493	|346318598|gb|JH126405.1|-350503-350865
TU251	gi|346318598|gb|JH126405.1|	364762	364996	221	CCM_08335	CCM_08336	4.36	2	|346318598|gb|JH126405.1|-364762-364861	|346318598|gb|JH126405.1|-364876-364996
TU252	gi|346318598|gb|JH126405.1|	365504	365727	224	CCM_08335	CCM_08336	2.98	1	|346318598|gb|JH126405.1|-365504-365727
TU253	gi|346318598|gb|JH126405.1|	376474	376665	162	CCM_08340	CCM_08341	2	2	|346318598|gb|JH126405.1|-376474-376562	|346318598|gb|JH126405.1|-376593-376665
TU254	gi|346318598|gb|JH126405.1|	382622	382832	200	CCM_08342	CCM_08343	4.22	2	|346318598|gb|JH126405.1|-382622-382721	|346318598|gb|JH126405.1|-382733-382832
TU255	gi|346318598|gb|JH126405.1|	415143	415347	173	CCM_08345	CCM_08346	2.82	2	|346318598|gb|JH126405.1|-415143-415208	|346318598|gb|JH126405.1|-415241-415347
TU256	gi|346318598|gb|JH126405.1|	506131	506471	319	CCM_08377	CCM_08378	4.12	2	|346318598|gb|JH126405.1|-506131-506359	|346318598|gb|JH126405.1|-506382-506471
TU257	gi|346318598|gb|JH126405.1|	518673	518896	222	CCM_08382	CCM_08383	4.39	2	|346318598|gb|JH126405.1|-518673-518764	|346318598|gb|JH126405.1|-518767-518896
TU258	gi|346318598|gb|JH126405.1|	518929	520354	1344	CCM_08382	CCM_08383	37.61	3	|346318598|gb|JH126405.1|-518929-519012	|346318598|gb|JH126405.1|-519040-519372	|346318598|gb|JH126405.1|-519428-520354
TU259	gi|346318598|gb|JH126405.1|	525228	526560	1255	CCM_08383	CCM_08384	15.72	2	|346318598|gb|JH126405.1|-525228-526061	|346318598|gb|JH126405.1|-526140-526560
TU260	gi|346318598|gb|JH126405.1|	527430	527958	495	CCM_08383	CCM_08384	2.94	3	|346318598|gb|JH126405.1|-527430-527519	|346318598|gb|JH126405.1|-527542-527705	|346318598|gb|JH126405.1|-527718-527958
TU261	gi|346318598|gb|JH126405.1|	535625	535834	181	CCM_08385	CCM_08386	2.49	2	|346318598|gb|JH126405.1|-535625-535714	|346318598|gb|JH126405.1|-535744-535834
TU262	gi|346318598|gb|JH126405.1|	544474	544861	366	CCM_08389	CCM_08390	3.16	2	|346318598|gb|JH126405.1|-544474-544749	|346318598|gb|JH126405.1|-544772-544861
TU263	gi|346318598|gb|JH126405.1|	544909	545249	341	CCM_08389	CCM_08390	4.21	1	|346318598|gb|JH126405.1|-544909-545249
TU264	gi|346318598|gb|JH126405.1|	545283	545706	423	CCM_08389	CCM_08390	3.58	2	|346318598|gb|JH126405.1|-545283-545377	|346318598|gb|JH126405.1|-545379-545706
TU265	gi|346318598|gb|JH126405.1|	546060	546282	198	CCM_08389	CCM_08390	4.87	2	|346318598|gb|JH126405.1|-546060-546159	|346318598|gb|JH126405.1|-546185-546282
TU266	gi|346318598|gb|JH126405.1|	549386	549602	180	CCM_08390	CCM_08391	2	2	|346318598|gb|JH126405.1|-549386-549475	|346318598|gb|JH126405.1|-549513-549602
TU267	gi|346318598|gb|JH126405.1|	550512	550954	429	CCM_08390	CCM_08391	5.44	2	|346318598|gb|JH126405.1|-550512-550824	|346318598|gb|JH126405.1|-550839-550954
TU268	gi|346318598|gb|JH126405.1|	551132	551617	486	CCM_08390	CCM_08391	3.29	1	|346318598|gb|JH126405.1|-551132-551617
TU269	gi|346318598|gb|JH126405.1|	551800	552441	552	CCM_08390	CCM_08391	2.7	4	|346318598|gb|JH126405.1|-551800-551883	|346318598|gb|JH126405.1|-551916-552005	|346318598|gb|JH126405.1|-552017-552348	|346318598|gb|JH126405.1|-552396-552441
TU270	gi|346318598|gb|JH126405.1|	552695	553017	280	CCM_08390	CCM_08391	3.82	3	|346318598|gb|JH126405.1|-552695-552793	|346318598|gb|JH126405.1|-552818-552908	|346318598|gb|JH126405.1|-552928-553017
TU271	gi|346318598|gb|JH126405.1|	583046	583630	515	CCM_08401	CCM_08402	3.35	4	|346318598|gb|JH126405.1|-583046-583116	|346318598|gb|JH126405.1|-583162-583256	|346318598|gb|JH126405.1|-583272-583512	|346318598|gb|JH126405.1|-583523-583630
TU272	gi|346318598|gb|JH126405.1|	583944	584399	295	CCM_08401	CCM_08402	9.07	3	|346318598|gb|JH126405.1|-583944-584041	|346318598|gb|JH126405.1|-584152-584275	|346318598|gb|JH126405.1|-584327-584399
TU273	gi|346318598|gb|JH126405.1|	584519	584877	352	CCM_08401	CCM_08402	4.9	2	|346318598|gb|JH126405.1|-584519-584567	|346318598|gb|JH126405.1|-584575-584877
TU274	gi|346318598|gb|JH126405.1|	585090	586562	1369	CCM_08401	CCM_08402	8.17	2	|346318598|gb|JH126405.1|-585090-586084	|346318598|gb|JH126405.1|-586189-586562
TU275	gi|346318598|gb|JH126405.1|	586604	586809	173	CCM_08401	CCM_08402	2	2	|346318598|gb|JH126405.1|-586604-586691	|346318598|gb|JH126405.1|-586725-586809
TU276	gi|346318598|gb|JH126405.1|	652899	653362	464	CCM_08423	CCM_08424	7.27	1	|346318598|gb|JH126405.1|-652899-653362
TU277	gi|346318598|gb|JH126405.1|	681483	682442	815	CCM_08434	CCM_08435	4.02	5	|346318598|gb|JH126405.1|-681483-681572	|346318598|gb|JH126405.1|-681602-681694	|346318598|gb|JH126405.1|-681731-682067	|346318598|gb|JH126405.1|-682082-682326	|346318598|gb|JH126405.1|-682393-682442
TU278	gi|346318598|gb|JH126405.1|	682453	683637	1048	CCM_08434	CCM_08435	36.27	4	|346318598|gb|JH126405.1|-682453-682567	|346318598|gb|JH126405.1|-682573-682728	|346318598|gb|JH126405.1|-682766-682980	|346318598|gb|JH126405.1|-683076-683637
TU279	gi|346318598|gb|JH126405.1|	687846	688056	193	CCM_08436	CCM_08437	3.45	2	|346318598|gb|JH126405.1|-687846-687940	|346318598|gb|JH126405.1|-687959-688056
TU280	gi|346318598|gb|JH126405.1|	726366	726722	357	CCM_08444	CCM_08445	9.68	1	|346318598|gb|JH126405.1|-726366-726722
TU281	gi|346318598|gb|JH126405.1|	762707	762910	180	CCM_08460	CCM_08461	2.95	2	|346318598|gb|JH126405.1|-762707-762796	|346318598|gb|JH126405.1|-762821-762910
TU282	gi|346318598|gb|JH126405.1|	813928	814545	523	CCM_08479	CCM_08480	6.92	3	|346318598|gb|JH126405.1|-813928-814074	|346318598|gb|JH126405.1|-814152-814440	|346318598|gb|JH126405.1|-814459-814545
TU283	gi|346318598|gb|JH126405.1|	833144	833349	180	CCM_08488	CCM_08489	2	2	|346318598|gb|JH126405.1|-833144-833233	|346318598|gb|JH126405.1|-833260-833349
TU284	gi|346318598|gb|JH126405.1|	837245	837606	292	CCM_08490	CCM_08491	7.46	2	|346318598|gb|JH126405.1|-837245-837464	|346318598|gb|JH126405.1|-837535-837606
TU285	gi|346318598|gb|JH126405.1|	857798	858170	373	CCM_08496	CCM_08497	3.28	1	|346318598|gb|JH126405.1|-857798-858170
TU286	gi|346318598|gb|JH126405.1|	870399	870920	442	CCM_08500	CCM_08501	3.7	4	|346318598|gb|JH126405.1|-870399-870488	|346318598|gb|JH126405.1|-870505-870637	|346318598|gb|JH126405.1|-870653-870749	|346318598|gb|JH126405.1|-870799-870920
TU287	gi|346318598|gb|JH126405.1|	881352	882464	581	CCM_08503	CCM_08504	11.24	5	|346318598|gb|JH126405.1|-881352-881441	|346318598|gb|JH126405.1|-881916-882005	|346318598|gb|JH126405.1|-882032-882127	|346318598|gb|JH126405.1|-882159-882351	|346318598|gb|JH126405.1|-882353-882464
TU288	gi|346318598|gb|JH126405.1|	890729	890930	170	CCM_08506	CCM_08507	2.28	2	|346318598|gb|JH126405.1|-890729-890818	|346318598|gb|JH126405.1|-890851-890930
TU289	gi|346318598|gb|JH126405.1|	890989	891663	637	CCM_08506	CCM_08507	4.43	4	|346318598|gb|JH126405.1|-890989-891078	|346318598|gb|JH126405.1|-891096-891259	|346318598|gb|JH126405.1|-891267-891559	|346318598|gb|JH126405.1|-891574-891663
TU290	gi|346318598|gb|JH126405.1|	905924	906292	369	CCM_08510	CCM_08511	28.43	1	|346318598|gb|JH126405.1|-905924-906292
TU291	gi|346318598|gb|JH126405.1|	907644	908088	445	CCM_08510	CCM_08511	10.41	1	|346318598|gb|JH126405.1|-907644-908088
TU292	gi|346318598|gb|JH126405.1|	913986	914190	160	CCM_08511	CCM_08512	2	2	|346318598|gb|JH126405.1|-913986-914066	|346318598|gb|JH126405.1|-914112-914190
TU293	gi|346318598|gb|JH126405.1|	914795	915250	395	CCM_08511	CCM_08512	2.96	3	|346318598|gb|JH126405.1|-914795-914847	|346318598|gb|JH126405.1|-914908-915042	|346318598|gb|JH126405.1|-915044-915250
TU294	gi|346318598|gb|JH126405.1|	948529	950030	1315	CCM_08520	CCM_08521	5.35	4	|346318598|gb|JH126405.1|-948529-949134	|346318598|gb|JH126405.1|-949252-949784	|346318598|gb|JH126405.1|-949815-949906	|346318598|gb|JH126405.1|-949947-950030
TU295	gi|346318598|gb|JH126405.1|	950052	950369	267	CCM_08520	CCM_08521	2.64	3	|346318598|gb|JH126405.1|-950052-950132	|346318598|gb|JH126405.1|-950164-950254	|346318598|gb|JH126405.1|-950275-950369
TU296	gi|346318598|gb|JH126405.1|	999070	999317	248	CCM_08536	CCM_08537	3.43	1	|346318598|gb|JH126405.1|-999070-999317
TU297	gi|346318598|gb|JH126405.1|	1048245	1049334	1090	CCM_08554	CCM_08555	10.51	1	|346318598|gb|JH126405.1|-1048245-1049334
TU298	gi|346318598|gb|JH126405.1|	1049371	1049575	199	CCM_08554	CCM_08555	2.67	2	|346318598|gb|JH126405.1|-1049371-1049460	|346318598|gb|JH126405.1|-1049467-1049575
TU299	gi|346318598|gb|JH126405.1|	1054327	1054522	180	CCM_08555	CCM_08556	2	2	|346318598|gb|JH126405.1|-1054327-1054416	|346318598|gb|JH126405.1|-1054433-1054522
TU300	gi|346318598|gb|JH126405.1|	1059604	1059839	217	CCM_08557	CCM_08559	4.71	2	|346318598|gb|JH126405.1|-1059604-1059717	|346318598|gb|JH126405.1|-1059737-1059839
TU301	gi|346318598|gb|JH126405.1|	1060382	1061063	590	CCM_08557	CCM_08559	3.42	4	|346318598|gb|JH126405.1|-1060382-1060471	|346318598|gb|JH126405.1|-1060529-1060652	|346318598|gb|JH126405.1|-1060686-1060971	|346318598|gb|JH126405.1|-1060974-1061063
TU302	gi|346318598|gb|JH126405.1|	1073933	1074241	288	CCM_08564	CCM_08565	13.24	2	|346318598|gb|JH126405.1|-1073933-1073987	|346318598|gb|JH126405.1|-1074009-1074241
TU303	gi|346318598|gb|JH126405.1|	1074374	1074725	312	CCM_08564	CCM_08565	3.92	3	|346318598|gb|JH126405.1|-1074374-1074474	|346318598|gb|JH126405.1|-1074493-1074611	|346318598|gb|JH126405.1|-1074634-1074725
TU304	gi|346318598|gb|JH126405.1|	1077697	1078645	940	CCM_08565	CCM_08566	5.51	2	|346318598|gb|JH126405.1|-1077697-1078016	|346318598|gb|JH126405.1|-1078026-1078645
TU305	gi|346318598|gb|JH126405.1|	1078751	1078993	236	CCM_08565	CCM_08566	4.27	2	|346318598|gb|JH126405.1|-1078751-1078851	|346318598|gb|JH126405.1|-1078859-1078993
TU306	gi|346318598|gb|JH126405.1|	1079159	1079651	493	CCM_08565	CCM_08566	7.27	1	|346318598|gb|JH126405.1|-1079159-1079651
TU307	gi|346318598|gb|JH126405.1|	1081839	1082585	648	CCM_08566	CCM_08567	15.75	4	|346318598|gb|JH126405.1|-1081839-1081931	|346318598|gb|JH126405.1|-1081935-1082303	|346318598|gb|JH126405.1|-1082356-1082463	|346318598|gb|JH126405.1|-1082508-1082585
TU308	gi|346318598|gb|JH126405.1|	1083095	1083318	154	CCM_08566	CCM_08567	2.77	2	|346318598|gb|JH126405.1|-1083095-1083139	|346318598|gb|JH126405.1|-1083210-1083318
TU309	gi|346318598|gb|JH126405.1|	1103197	1104441	1245	CCM_08574	CCM_08575	29.6	1	|346318598|gb|JH126405.1|-1103197-1104441
TU310	gi|346318598|gb|JH126405.1|	1107492	1107860	369	CCM_08575	CCM_08576	4.56	1	|346318598|gb|JH126405.1|-1107492-1107860
TU311	gi|346318598|gb|JH126405.1|	1129014	1129218	195	CCM_08582	CCM_08583	6.32	2	|346318598|gb|JH126405.1|-1129014-1129115	|346318598|gb|JH126405.1|-1129126-1129218
TU312	gi|346318598|gb|JH126405.1|	1140066	1140303	238	CCM_08586	CCM_08587	3.17	1	|346318598|gb|JH126405.1|-1140066-1140303
TU313	gi|346318598|gb|JH126405.1|	1140549	1141978	1430	CCM_08586	CCM_08587	88.25	1	|346318598|gb|JH126405.1|-1140549-1141978
TU314	gi|346318598|gb|JH126405.1|	1142286	1142484	180	CCM_08586	CCM_08587	2.86	2	|346318598|gb|JH126405.1|-1142286-1142375	|346318598|gb|JH126405.1|-1142395-1142484
TU315	gi|346318598|gb|JH126405.1|	1143774	1144221	448	CCM_08586	CCM_08587	4.97	1	|346318598|gb|JH126405.1|-1143774-1144221
TU316	gi|346318598|gb|JH126405.1|	1145748	1145921	174	CCM_08587	CCM_08588	2.22	1	|346318598|gb|JH126405.1|-1145748-1145921
TU317	gi|346318598|gb|JH126405.1|	1154979	1155209	212	CCM_08591	CCM_08592	3.85	2	|346318598|gb|JH126405.1|-1154979-1155076	|346318598|gb|JH126405.1|-1155096-1155209
TU318	gi|346318598|gb|JH126405.1|	1157767	1158635	623	CCM_08592	CCM_08593	3.34	6	|346318598|gb|JH126405.1|-1157767-1157870	|346318598|gb|JH126405.1|-1157939-1158028	|346318598|gb|JH126405.1|-1158032-1158179	|346318598|gb|JH126405.1|-1158310-1158391	|346318598|gb|JH126405.1|-1158404-1158493	|346318598|gb|JH126405.1|-1158527-1158635
TU319	gi|346318598|gb|JH126405.1|	1159166	1159384	185	CCM_08592	CCM_08593	3.03	2	|346318598|gb|JH126405.1|-1159166-1159260	|346318598|gb|JH126405.1|-1159295-1159384
TU320	gi|346318598|gb|JH126405.1|	1160419	1161105	662	CCM_08592	CCM_08593	5.21	3	|346318598|gb|JH126405.1|-1160419-1160857	|346318598|gb|JH126405.1|-1160869-1160993	|346318598|gb|JH126405.1|-1161008-1161105
TU321	gi|346318598|gb|JH126405.1|	1163352	1163764	413	CCM_08592	CCM_08593	6.04	1	|346318598|gb|JH126405.1|-1163352-1163764
TU322	gi|346318598|gb|JH126405.1|	1163951	1164298	348	CCM_08592	CCM_08593	5.37	1	|346318598|gb|JH126405.1|-1163951-1164298
TU323	gi|346318598|gb|JH126405.1|	1165474	1166594	1081	CCM_08592	CCM_08593	6.73	2	|346318598|gb|JH126405.1|-1165474-1165909	|346318598|gb|JH126405.1|-1165950-1166594
TU324	gi|346318598|gb|JH126405.1|	1167295	1167836	518	CCM_08592	CCM_08593	3.74	4	|346318598|gb|JH126405.1|-1167295-1167423	|346318598|gb|JH126405.1|-1167432-1167548	|346318598|gb|JH126405.1|-1167562-1167740	|346318598|gb|JH126405.1|-1167744-1167836
TU325	gi|346318598|gb|JH126405.1|	1172668	1172971	224	CCM_08593	CCM_08594	3.49	2	|346318598|gb|JH126405.1|-1172668-1172781	|346318598|gb|JH126405.1|-1172862-1172971
TU326	gi|346318598|gb|JH126405.1|	1179271	1179513	243	CCM_08596	CCM_08597	3.37	1	|346318598|gb|JH126405.1|-1179271-1179513
TU327	gi|346318598|gb|JH126405.1|	1180018	1180335	284	CCM_08596	CCM_08597	3.03	3	|346318598|gb|JH126405.1|-1180018-1180107	|346318598|gb|JH126405.1|-1180127-1180230	|346318598|gb|JH126405.1|-1180246-1180335
TU328	gi|346318598|gb|JH126405.1|	1190492	1190691	196	CCM_08600	CCM_08601	3.29	2	|346318598|gb|JH126405.1|-1190492-1190597	|346318598|gb|JH126405.1|-1190602-1190691
TU329	gi|346318598|gb|JH126405.1|	1194975	1195246	156	CCM_08602	CCM_08603	2	2	|346318598|gb|JH126405.1|-1194975-1195064	|346318598|gb|JH126405.1|-1195181-1195246
TU330	gi|346318598|gb|JH126405.1|	1200895	1201474	507	CCM_08603	CCM_08604	5.51	2	|346318598|gb|JH126405.1|-1200895-1200984	|346318598|gb|JH126405.1|-1201058-1201474
TU331	gi|346318598|gb|JH126405.1|	1201667	1202022	328	CCM_08603	CCM_08604	2.74	3	|346318598|gb|JH126405.1|-1201667-1201756	|346318598|gb|JH126405.1|-1201772-1201951	|346318598|gb|JH126405.1|-1201965-1202022
TU332	gi|346318598|gb|JH126405.1|	1202076	1202427	274	CCM_08603	CCM_08604	2.69	3	|346318598|gb|JH126405.1|-1202076-1202165	|346318598|gb|JH126405.1|-1202203-1202296	|346318598|gb|JH126405.1|-1202338-1202427
TU333	gi|346318598|gb|JH126405.1|	1213316	1213531	180	CCM_08607	CCM_08608	2.35	2	|346318598|gb|JH126405.1|-1213316-1213405	|346318598|gb|JH126405.1|-1213442-1213531
TU334	gi|346318598|gb|JH126405.1|	1223239	1223762	513	CCM_08609	CCM_08610	6.6	3	|346318598|gb|JH126405.1|-1223239-1223304	|346318598|gb|JH126405.1|-1223314-1223440	|346318598|gb|JH126405.1|-1223443-1223762
TU335	gi|346318598|gb|JH126405.1|	1223825	1224234	391	CCM_08609	CCM_08610	3.4	2	|346318598|gb|JH126405.1|-1223825-1223922	|346318598|gb|JH126405.1|-1223942-1224234
TU336	gi|346318598|gb|JH126405.1|	1224919	1225152	234	CCM_08609	CCM_08610	2.8	1	|346318598|gb|JH126405.1|-1224919-1225152
TU337	gi|346318598|gb|JH126405.1|	1225312	1225613	302	CCM_08609	CCM_08610	4.65	1	|346318598|gb|JH126405.1|-1225312-1225613
TU338	gi|346318598|gb|JH126405.1|	1260817	1261026	180	CCM_08620	CCM_08621	2.65	2	|346318598|gb|JH126405.1|-1260817-1260906	|346318598|gb|JH126405.1|-1260937-1261026
TU339	gi|346318598|gb|JH126405.1|	1261192	1261383	157	CCM_08620	CCM_08621	2	2	|346318598|gb|JH126405.1|-1261192-1261272	|346318598|gb|JH126405.1|-1261308-1261383
TU340	gi|346318598|gb|JH126405.1|	1261565	1261775	178	CCM_08620	CCM_08621	2.33	2	|346318598|gb|JH126405.1|-1261565-1261652	|346318598|gb|JH126405.1|-1261686-1261775
TU341	gi|346318598|gb|JH126405.1|	1271442	1271840	318	CCM_08621	CCM_08622	2.24	4	|346318598|gb|JH126405.1|-1271442-1271511	|346318598|gb|JH126405.1|-1271549-1271638	|346318598|gb|JH126405.1|-1271670-1271759	|346318598|gb|JH126405.1|-1271773-1271840
TU342	gi|346318598|gb|JH126405.1|	1275886	1276191	265	CCM_08621	CCM_08622	3.19	3	|346318598|gb|JH126405.1|-1275886-1275982	|346318598|gb|JH126405.1|-1276012-1276109	|346318598|gb|JH126405.1|-1276122-1276191
TU343	gi|346318598|gb|JH126405.1|	1276319	1276699	381	CCM_08621	CCM_08622	5.26	1	|346318598|gb|JH126405.1|-1276319-1276699
TU344	gi|346318598|gb|JH126405.1|	1277531	1277737	200	CCM_08621	CCM_08622	3.48	2	|346318598|gb|JH126405.1|-1277531-1277621	|346318598|gb|JH126405.1|-1277629-1277737
TU345	gi|346318598|gb|JH126405.1|	1278080	1278281	162	CCM_08621	CCM_08622	2.56	2	|346318598|gb|JH126405.1|-1278080-1278181	|346318598|gb|JH126405.1|-1278222-1278281
TU346	gi|346318598|gb|JH126405.1|	1285166	1285394	212	CCM_08623	CCM_08624	4.05	2	|346318598|gb|JH126405.1|-1285166-1285282	|346318598|gb|JH126405.1|-1285300-1285394
TU347	gi|346318598|gb|JH126405.1|	1293583	1293790	178	CCM_08627	CCM_08628	2	2	|346318598|gb|JH126405.1|-1293583-1293671	|346318598|gb|JH126405.1|-1293702-1293790
TU348	gi|346318598|gb|JH126405.1|	1294037	1295468	1395	CCM_08627	CCM_08628	47.82	2	|346318598|gb|JH126405.1|-1294037-1294832	|346318598|gb|JH126405.1|-1294870-1295468
TU349	gi|346318598|gb|JH126405.1|	1295575	1296300	726	CCM_08627	CCM_08628	235.53	1	|346318598|gb|JH126405.1|-1295575-1296300
TU350	gi|346318598|gb|JH126405.1|	1332233	1332430	191	CCM_08637	CCM_08638	3.2	2	|346318598|gb|JH126405.1|-1332233-1332323	|346318598|gb|JH126405.1|-1332331-1332430
TU351	gi|346318598|gb|JH126405.1|	1345629	1347750	1908	CCM_08645	CCM_08646	14.13	5	|346318598|gb|JH126405.1|-1345629-1346325	|346318598|gb|JH126405.1|-1346376-1346625	|346318598|gb|JH126405.1|-1346709-1346808	|346318598|gb|JH126405.1|-1346887-1347393	|346318598|gb|JH126405.1|-1347397-1347750
TU352	gi|346318598|gb|JH126405.1|	1355474	1355747	274	CCM_08648	CCM_08649	10.35	1	|346318598|gb|JH126405.1|-1355474-1355747
TU353	gi|346318598|gb|JH126405.1|	1393390	1393715	318	CCM_08665	CCM_08666	4.44	3	|346318598|gb|JH126405.1|-1393390-1393488	|346318598|gb|JH126405.1|-1393495-1393623	|346318598|gb|JH126405.1|-1393626-1393715
TU354	gi|346318598|gb|JH126405.1|	1393866	1394056	157	CCM_08665	CCM_08666	2	2	|346318598|gb|JH126405.1|-1393866-1393951	|346318598|gb|JH126405.1|-1393986-1394056
TU355	gi|346318598|gb|JH126405.1|	1395987	1396179	180	CCM_08666	CCM_08667	2	2	|346318598|gb|JH126405.1|-1395987-1396076	|346318598|gb|JH126405.1|-1396090-1396179
TU356	gi|346318598|gb|JH126405.1|	1396224	1396517	294	CCM_08666	CCM_08667	5.66	1	|346318598|gb|JH126405.1|-1396224-1396517
TU357	gi|346318598|gb|JH126405.1|	1396602	1397369	768	CCM_08666	CCM_08667	9.27	1	|346318598|gb|JH126405.1|-1396602-1397369
TU358	gi|346318598|gb|JH126405.1|	1416510	1416891	369	CCM_08674	CCM_08675	3.93	2	|346318598|gb|JH126405.1|-1416510-1416604	|346318598|gb|JH126405.1|-1416618-1416891
TU359	gi|346318598|gb|JH126405.1|	1428699	1428964	258	CCM_08678	CCM_08679	2.53	2	|346318598|gb|JH126405.1|-1428699-1428743	|346318598|gb|JH126405.1|-1428752-1428964
TU360	gi|346318598|gb|JH126405.1|	1438080	1438604	490	CCM_08682	CCM_08683	4.47	3	|346318598|gb|JH126405.1|-1438080-1438169	|346318598|gb|JH126405.1|-1438173-1438482	|346318598|gb|JH126405.1|-1438515-1438604
TU361	gi|346318598|gb|JH126405.1|	1439138	1439340	180	CCM_08682	CCM_08683	2	2	|346318598|gb|JH126405.1|-1439138-1439227	|346318598|gb|JH126405.1|-1439251-1439340
TU362	gi|346318598|gb|JH126405.1|	1456880	1457065	161	CCM_08689	CCM_08690	2	2	|346318598|gb|JH126405.1|-1456880-1456958	|346318598|gb|JH126405.1|-1456984-1457065
TU363	gi|346318598|gb|JH126405.1|	1460449	1461186	262	CCM_08691	CCM_08692	2.45	2	|346318598|gb|JH126405.1|-1460449-1460538	|346318598|gb|JH126405.1|-1461015-1461186
TU364	gi|346318598|gb|JH126405.1|	1460662	1460821	153	CCM_08691	CCM_08692	2.31	2	|346318598|gb|JH126405.1|-1460662-1460769	|346318598|gb|JH126405.1|-1460777-1460821
TU365	gi|346318598|gb|JH126405.1|	1461203	1461675	425	CCM_08691	CCM_08692	3.6	2	|346318598|gb|JH126405.1|-1461203-1461292	|346318598|gb|JH126405.1|-1461341-1461675
TU366	gi|346318598|gb|JH126405.1|	1462474	1462784	311	CCM_08691	CCM_08692	6.3	1	|346318598|gb|JH126405.1|-1462474-1462784
TU367	gi|346318598|gb|JH126405.1|	1467475	1467765	291	CCM_08692	CCM_08693	6.4	1	|346318598|gb|JH126405.1|-1467475-1467765
TU368	gi|346318598|gb|JH126405.1|	1467887	1469133	1040	CCM_08692	CCM_08693	4.7	4	|346318598|gb|JH126405.1|-1467887-1468217	|346318598|gb|JH126405.1|-1468294-1468371	|346318598|gb|JH126405.1|-1468436-1468928	|346318598|gb|JH126405.1|-1468996-1469133
TU369	gi|346318598|gb|JH126405.1|	1499885	1500189	305	CCM_08700	CCM_08701	2.57	1	|346318598|gb|JH126405.1|-1499885-1500189
TU370	gi|346318598|gb|JH126405.1|	1500344	1500570	209	CCM_08700	CCM_08701	4.58	2	|346318598|gb|JH126405.1|-1500344-1500462	|346318598|gb|JH126405.1|-1500481-1500570
TU371	gi|346318598|gb|JH126405.1|	1500659	1501046	345	CCM_08700	CCM_08701	3.31	2	|346318598|gb|JH126405.1|-1500659-1500913	|346318598|gb|JH126405.1|-1500957-1501046
TU372	gi|346318598|gb|JH126405.1|	1516929	1517132	180	CCM_08704	CCM_08705	2.78	2	|346318598|gb|JH126405.1|-1516929-1517018	|346318598|gb|JH126405.1|-1517043-1517132
TU373	gi|346318598|gb|JH126405.1|	1517691	1517884	180	CCM_08704	CCM_08705	2.86	2	|346318598|gb|JH126405.1|-1517691-1517780	|346318598|gb|JH126405.1|-1517795-1517884
TU374	gi|346318598|gb|JH126405.1|	1529494	1530046	553	CCM_08708	CCM_08709	29.53	1	|346318598|gb|JH126405.1|-1529494-1530046
TU375	gi|346318598|gb|JH126405.1|	1535755	1535976	153	CCM_08709	CCM_08710	2.28	2	|346318598|gb|JH126405.1|-1535755-1535817	|346318598|gb|JH126405.1|-1535887-1535976
TU376	gi|346318598|gb|JH126405.1|	1536689	1537015	301	CCM_08709	CCM_08710	2.64	2	|346318598|gb|JH126405.1|-1536689-1536786	|346318598|gb|JH126405.1|-1536813-1537015
TU377	gi|346318598|gb|JH126405.1|	1557083	1557313	214	CCM_08717	CCM_08718	2.33	2	|346318598|gb|JH126405.1|-1557083-1557206	|346318598|gb|JH126405.1|-1557224-1557313
TU378	gi|346318598|gb|JH126405.1|	1559079	1559271	168	CCM_08717	CCM_08718	2.38	2	|346318598|gb|JH126405.1|-1559079-1559156	|346318598|gb|JH126405.1|-1559182-1559271
TU379	gi|346318598|gb|JH126405.1|	1579533	1579954	384	CCM_08725	CCM_08727	10.58	2	|346318598|gb|JH126405.1|-1579533-1579594	|346318598|gb|JH126405.1|-1579633-1579954
TU380	gi|346318598|gb|JH126405.1|	1601865	1602292	346	CCM_08733	CCM_08734	2.91	4	|346318598|gb|JH126405.1|-1601865-1601930	|346318598|gb|JH126405.1|-1601951-1602044	|346318598|gb|JH126405.1|-1602078-1602173	|346318598|gb|JH126405.1|-1602203-1602292
TU381	gi|346318598|gb|JH126405.1|	1603879	1604296	383	CCM_08734	CCM_08735	3.66	2	|346318598|gb|JH126405.1|-1603879-1604171	|346318598|gb|JH126405.1|-1604207-1604296
TU382	gi|346318598|gb|JH126405.1|	1605283	1606064	738	CCM_08734	CCM_08735	3.87	5	|346318598|gb|JH126405.1|-1605283-1605540	|346318598|gb|JH126405.1|-1605546-1605670	|346318598|gb|JH126405.1|-1605677-1605782	|346318598|gb|JH126405.1|-1605810-1605922	|346318598|gb|JH126405.1|-1605929-1606064
TU383	gi|346318598|gb|JH126405.1|	1606304	1606515	190	CCM_08734	CCM_08735	3.76	2	|346318598|gb|JH126405.1|-1606304-1606393	|346318598|gb|JH126405.1|-1606416-1606515
TU384	gi|346318598|gb|JH126405.1|	1624843	1625105	263	CCM_08739	CCM_08740	3.85	1	|346318598|gb|JH126405.1|-1624843-1625105
TU385	gi|346318598|gb|JH126405.1|	1628262	1629249	870	CCM_08740	CCM_08741	6.71	4	|346318598|gb|JH126405.1|-1628262-1628527	|346318598|gb|JH126405.1|-1628544-1628663	|346318598|gb|JH126405.1|-1628690-1629102	|346318598|gb|JH126405.1|-1629179-1629249
TU386	gi|346318598|gb|JH126405.1|	1637627	1637839	209	CCM_08743	CCM_08744	2.91	2	|346318598|gb|JH126405.1|-1637627-1637740	|346318598|gb|JH126405.1|-1637745-1637839
TU387	gi|346318598|gb|JH126405.1|	1640351	1640649	238	CCM_08743	CCM_08744	2.54	3	|346318598|gb|JH126405.1|-1640351-1640416	|346318598|gb|JH126405.1|-1640447-1640557	|346318598|gb|JH126405.1|-1640589-1640649
TU388	gi|346318598|gb|JH126405.1|	1640663	1640915	253	CCM_08743	CCM_08744	3.33	1	|346318598|gb|JH126405.1|-1640663-1640915
TU389	gi|346318598|gb|JH126405.1|	1644475	1644724	250	CCM_08745	CCM_08746	3.29	1	|346318598|gb|JH126405.1|-1644475-1644724
TU390	gi|346318598|gb|JH126405.1|	1649580	1649926	293	CCM_08747	CCM_08748	4.06	3	|346318598|gb|JH126405.1|-1649580-1649670	|346318598|gb|JH126405.1|-1649700-1649801	|346318598|gb|JH126405.1|-1649827-1649926
TU391	gi|346318598|gb|JH126405.1|	1650432	1650668	236	CCM_08747	CCM_08748	3.67	2	|346318598|gb|JH126405.1|-1650432-1650557	|346318598|gb|JH126405.1|-1650559-1650668
TU392	gi|346318598|gb|JH126405.1|	1654493	1654795	303	CCM_08748	CCM_08749	6.6	1	|346318598|gb|JH126405.1|-1654493-1654795
TU393	gi|346318598|gb|JH126405.1|	1669747	1670011	265	CCM_08752	CCM_08753	5.08	1	|346318598|gb|JH126405.1|-1669747-1670011
TU394	gi|346318598|gb|JH126405.1|	1689353	1689603	251	CCM_08759	CCM_08760	2.26	1	|346318598|gb|JH126405.1|-1689353-1689603
TU395	gi|346318598|gb|JH126405.1|	1694718	1695179	462	CCM_08761	CCM_08762	3.69	1	|346318598|gb|JH126405.1|-1694718-1695179
TU396	gi|346318598|gb|JH126405.1|	1711788	1712002	171	CCM_08766	CCM_08767	2.02	2	|346318598|gb|JH126405.1|-1711788-1711877	|346318598|gb|JH126405.1|-1711922-1712002
TU397	gi|346318598|gb|JH126405.1|	1712006	1712319	314	CCM_08766	CCM_08767	15.7	1	|346318598|gb|JH126405.1|-1712006-1712319
TU398	gi|346318598|gb|JH126405.1|	1713138	1713504	256	CCM_08766	CCM_08767	3.39	2	|346318598|gb|JH126405.1|-1713138-1713234	|346318598|gb|JH126405.1|-1713346-1713504
TU399	gi|346318598|gb|JH126405.1|	1723404	1723598	164	CCM_08770	CCM_08771	2.97	2	|346318598|gb|JH126405.1|-1723404-1723494	|346318598|gb|JH126405.1|-1723526-1723598
TU400	gi|346318598|gb|JH126405.1|	1734930	1735147	189	CCM_08773	CCM_08774	3.56	2	|346318598|gb|JH126405.1|-1734930-1735025	|346318598|gb|JH126405.1|-1735055-1735147
TU401	gi|346318598|gb|JH126405.1|	1735422	1736003	582	CCM_08773	CCM_08774	9.93	1	|346318598|gb|JH126405.1|-1735422-1736003
TU402	gi|346318598|gb|JH126405.1|	1736046	1736577	435	CCM_08773	CCM_08774	4	2	|346318598|gb|JH126405.1|-1736046-1736390	|346318598|gb|JH126405.1|-1736488-1736577
TU403	gi|346318598|gb|JH126405.1|	1737006	1737571	434	CCM_08773	CCM_08774	3.1	3	|346318598|gb|JH126405.1|-1737006-1737259	|346318598|gb|JH126405.1|-1737363-1737452	|346318598|gb|JH126405.1|-1737482-1737571
TU404	gi|346318598|gb|JH126405.1|	1737609	1738259	554	CCM_08773	CCM_08774	9.53	3	|346318598|gb|JH126405.1|-1737609-1737705	|346318598|gb|JH126405.1|-1737730-1737894	|346318598|gb|JH126405.1|-1737968-1738259
TU405	gi|346318598|gb|JH126405.1|	1738473	1738668	167	CCM_08773	CCM_08774	2	2	|346318598|gb|JH126405.1|-1738473-1738549	|346318598|gb|JH126405.1|-1738579-1738668
TU406	gi|346318598|gb|JH126405.1|	1756759	1756952	180	CCM_08779	CCM_08780	2.15	2	|346318598|gb|JH126405.1|-1756759-1756848	|346318598|gb|JH126405.1|-1756863-1756952
TU407	gi|346318598|gb|JH126405.1|	1757560	1757797	238	CCM_08779	CCM_08780	6.96	1	|346318598|gb|JH126405.1|-1757560-1757797
TU408	gi|346318598|gb|JH126405.1|	1757906	1758358	421	CCM_08779	CCM_08780	3.45	2	|346318598|gb|JH126405.1|-1757906-1758236	|346318598|gb|JH126405.1|-1758269-1758358
TU409	gi|346318598|gb|JH126405.1|	1760585	1760991	331	CCM_08780	CCM_08781	2.72	3	|346318598|gb|JH126405.1|-1760585-1760649	|346318598|gb|JH126405.1|-1760698-1760869	|346318598|gb|JH126405.1|-1760898-1760991
TU410	gi|346318598|gb|JH126405.1|	1761860	1762055	180	CCM_08780	CCM_08781	2	2	|346318598|gb|JH126405.1|-1761860-1761949	|346318598|gb|JH126405.1|-1761966-1762055
TU411	gi|346318598|gb|JH126405.1|	1774183	1774562	376	CCM_08784	CCM_08785	4.92	2	|346318598|gb|JH126405.1|-1774183-1774454	|346318598|gb|JH126405.1|-1774459-1774562
TU412	gi|346318598|gb|JH126405.1|	1830005	1831243	1239	CCM_08806	CCM_08807	13.55	1	|346318598|gb|JH126405.1|-1830005-1831243
TU413	gi|346318598|gb|JH126405.1|	1837776	1838254	347	CCM_08808	CCM_08809	2.63	3	|346318598|gb|JH126405.1|-1837776-1837867	|346318598|gb|JH126405.1|-1837973-1838145	|346318598|gb|JH126405.1|-1838173-1838254
TU414	gi|346318598|gb|JH126405.1|	1838673	1838879	176	CCM_08808	CCM_08809	2	2	|346318598|gb|JH126405.1|-1838673-1838758	|346318598|gb|JH126405.1|-1838790-1838879
TU415	gi|346318598|gb|JH126405.1|	1843072	1843292	221	CCM_08810	CCM_08811	3.73	1	|346318598|gb|JH126405.1|-1843072-1843292
TU416	gi|346318598|gb|JH126405.1|	1863318	1863682	355	CCM_08817	CCM_08818	6.11	3	|346318598|gb|JH126405.1|-1863318-1863426	|346318598|gb|JH126405.1|-1863433-1863572	|346318598|gb|JH126405.1|-1863577-1863682
TU417	gi|346318598|gb|JH126405.1|	1864023	1864223	201	CCM_08817	CCM_08818	2.99	1	|346318598|gb|JH126405.1|-1864023-1864223
TU418	gi|346318598|gb|JH126405.1|	1869264	1869477	173	CCM_08818	CCM_08819	2	2	|346318598|gb|JH126405.1|-1869264-1869351	|346318598|gb|JH126405.1|-1869393-1869477
TU419	gi|346318598|gb|JH126405.1|	1875198	1875390	193	CCM_08821	CCM_08822	4.21	1	|346318598|gb|JH126405.1|-1875198-1875390
TU420	gi|346318598|gb|JH126405.1|	1877540	1878422	646	CCM_08821	CCM_08822	3.12	6	|346318598|gb|JH126405.1|-1877540-1877750	|346318598|gb|JH126405.1|-1877826-1877932	|346318598|gb|JH126405.1|-1877988-1878069	|346318598|gb|JH126405.1|-1878111-1878200	|346318598|gb|JH126405.1|-1878242-1878331	|346318598|gb|JH126405.1|-1878357-1878422
TU421	gi|346318598|gb|JH126405.1|	1897459	1898844	1314	CCM_08828	CCM_08829	11.92	2	|346318598|gb|JH126405.1|-1897459-1898220	|346318598|gb|JH126405.1|-1898293-1898844
TU422	gi|346318598|gb|JH126405.1|	1899874	1900090	197	CCM_08828	CCM_08829	3.49	2	|346318598|gb|JH126405.1|-1899874-1899965	|346318598|gb|JH126405.1|-1899986-1900090
TU423	gi|346318598|gb|JH126405.1|	1904787	1905118	183	CCM_08829	CCM_08830	2.08	3	|346318598|gb|JH126405.1|-1904787-1904876	|346318598|gb|JH126405.1|-1904955-1905005	|346318598|gb|JH126405.1|-1905077-1905118
TU424	gi|346318598|gb|JH126405.1|	1906988	1907368	243	CCM_08829	CCM_08830	3.19	2	|346318598|gb|JH126405.1|-1906988-1907056	|346318598|gb|JH126405.1|-1907195-1907368
TU425	gi|346318598|gb|JH126405.1|	1918424	1918685	262	CCM_08834	CCM_08835	2.94	1	|346318598|gb|JH126405.1|-1918424-1918685
TU426	gi|346318598|gb|JH126405.1|	1987996	1988589	579	CCM_08858	CCM_08859	11.5	2	|346318598|gb|JH126405.1|-1987996-1988127	|346318598|gb|JH126405.1|-1988143-1988589
TU427	gi|346318598|gb|JH126405.1|	2008724	2008923	179	CCM_08862	CCM_08863	2.43	2	|346318598|gb|JH126405.1|-2008724-2008812	|346318598|gb|JH126405.1|-2008834-2008923
TU428	gi|346318598|gb|JH126405.1|	2013094	2013307	184	CCM_08863	CCM_08864	3.13	2	|346318598|gb|JH126405.1|-2013094-2013166	|346318598|gb|JH126405.1|-2013197-2013307
TU429	gi|346318598|gb|JH126405.1|	2035429	2035641	168	CCM_08870	CCM_08871	2	2	|346318598|gb|JH126405.1|-2035429-2035510	|346318598|gb|JH126405.1|-2035556-2035641
TU430	gi|346318598|gb|JH126405.1|	2104385	2104760	376	CCM_08891	CCM_08892	4.88	1	|346318598|gb|JH126405.1|-2104385-2104760
TU431	gi|346318598|gb|JH126405.1|	2111522	2113747	2119	CCM_08892	CCM_08893	7.39	3	|346318598|gb|JH126405.1|-2111522-2111696	|346318598|gb|JH126405.1|-2111780-2112639	|346318598|gb|JH126405.1|-2112664-2113747
TU432	gi|346318598|gb|JH126405.1|	2117793	2118125	310	CCM_08894	CCM_08895	4.33	3	|346318598|gb|JH126405.1|-2117793-2117917	|346318598|gb|JH126405.1|-2117923-2118018	|346318598|gb|JH126405.1|-2118037-2118125
TU433	gi|346318598|gb|JH126405.1|	2169634	2169839	163	CCM_08903	CCM_08904	2	2	|346318598|gb|JH126405.1|-2169634-2169717	|346318598|gb|JH126405.1|-2169761-2169839
TU434	gi|346318598|gb|JH126405.1|	2175896	2176634	620	CCM_08906	CCM_08907	3.47	3	|346318598|gb|JH126405.1|-2175896-2176196	|346318598|gb|JH126405.1|-2176263-2176331	|346318598|gb|JH126405.1|-2176385-2176634
TU435	gi|346318598|gb|JH126405.1|	2176735	2176953	197	CCM_08906	CCM_08907	6.51	2	|346318598|gb|JH126405.1|-2176735-2176835	|346318598|gb|JH126405.1|-2176858-2176953
TU436	gi|346318598|gb|JH126405.1|	2183846	2184962	1011	CCM_08910	CCM_08911	81.41	5	|346318598|gb|JH126405.1|-2183846-2183935	|346318598|gb|JH126405.1|-2183978-2184369	|346318598|gb|JH126405.1|-2184414-2184579	|346318598|gb|JH126405.1|-2184580-2184848	|346318598|gb|JH126405.1|-2184869-2184962
TU437	gi|346318598|gb|JH126405.1|	2184975	2185817	832	CCM_08910	CCM_08911	16.12	2	|346318598|gb|JH126405.1|-2184975-2185449	|346318598|gb|JH126405.1|-2185461-2185817
TU438	gi|346318598|gb|JH126405.1|	2198203	2198387	152	CCM_08913	CCM_08914	2	2	|346318598|gb|JH126405.1|-2198203-2198290	|346318598|gb|JH126405.1|-2198324-2198387
TU439	gi|346318598|gb|JH126405.1|	2201868	2202179	312	CCM_08914	CCM_08915	17.55	1	|346318598|gb|JH126405.1|-2201868-2202179
TU440	gi|346318598|gb|JH126405.1|	2202278	2202565	202	CCM_08914	CCM_08915	6.07	2	|346318598|gb|JH126405.1|-2202278-2202370	|346318598|gb|JH126405.1|-2202457-2202565
TU441	gi|346318598|gb|JH126405.1|	2208966	2209132	153	CCM_08917	CCM_08918	2.27	2	|346318598|gb|JH126405.1|-2208966-2209015	|346318598|gb|JH126405.1|-2209030-2209132
TU442	gi|346318598|gb|JH126405.1|	2209464	2209663	172	CCM_08917	CCM_08918	2	2	|346318598|gb|JH126405.1|-2209464-2209551	|346318598|gb|JH126405.1|-2209580-2209663
TU443	gi|346318598|gb|JH126405.1|	2220479	2220710	232	CCM_08921	CCM_08922	5.76	1	|346318598|gb|JH126405.1|-2220479-2220710
TU444	gi|346318598|gb|JH126405.1|	2221193	2221431	216	CCM_08921	CCM_08922	4.73	2	|346318598|gb|JH126405.1|-2221193-2221316	|346318598|gb|JH126405.1|-2221340-2221431
TU445	gi|346318598|gb|JH126405.1|	2244658	2245030	327	CCM_08929	CCM_08930	3.13	3	|346318598|gb|JH126405.1|-2244658-2244747	|346318598|gb|JH126405.1|-2244767-2244913	|346318598|gb|JH126405.1|-2244941-2245030
TU446	gi|346318598|gb|JH126405.1|	2245075	2245368	294	CCM_08929	CCM_08930	4.75	1	|346318598|gb|JH126405.1|-2245075-2245368
TU447	gi|346318598|gb|JH126405.1|	2245477	2245661	163	CCM_08929	CCM_08930	2.33	2	|346318598|gb|JH126405.1|-2245477-2245566	|346318598|gb|JH126405.1|-2245589-2245661
TU448	gi|346318598|gb|JH126405.1|	2245714	2246436	416	CCM_08929	CCM_08930	3.74	4	|346318598|gb|JH126405.1|-2245714-2245803	|346318598|gb|JH126405.1|-2246024-2246199	|346318598|gb|JH126405.1|-2246257-2246341	|346318598|gb|JH126405.1|-2246372-2246436
TU449	gi|346318598|gb|JH126405.1|	2246538	2246945	321	CCM_08929	CCM_08930	2.53	4	|346318598|gb|JH126405.1|-2246538-2246627	|346318598|gb|JH126405.1|-2246654-2246743	|346318598|gb|JH126405.1|-2246764-2246853	|346318598|gb|JH126405.1|-2246895-2246945
TU450	gi|346318598|gb|JH126405.1|	2275568	2275757	160	CCM_08937	CCM_08938	2	2	|346318598|gb|JH126405.1|-2275568-2275651	|346318598|gb|JH126405.1|-2275682-2275757
TU451	gi|346318598|gb|JH126405.1|	2275828	2276016	154	CCM_08937	CCM_08938	2	2	|346318598|gb|JH126405.1|-2275828-2275896	|346318598|gb|JH126405.1|-2275932-2276016
TU452	gi|346318598|gb|JH126405.1|	2276321	2276615	267	CCM_08937	CCM_08938	2.72	2	|346318598|gb|JH126405.1|-2276321-2276491	|346318598|gb|JH126405.1|-2276520-2276615
TU453	gi|346318598|gb|JH126405.1|	2277167	2277370	165	CCM_08937	CCM_08938	2	2	|346318598|gb|JH126405.1|-2277167-2277256	|346318598|gb|JH126405.1|-2277296-2277370
TU454	gi|346318598|gb|JH126405.1|	2284029	2284472	414	CCM_08940	CCM_08941	8.09	3	|346318598|gb|JH126405.1|-2284029-2284077	|346318598|gb|JH126405.1|-2284099-2284200	|346318598|gb|JH126405.1|-2284210-2284472
TU455	gi|346318598|gb|JH126405.1|	2309168	2309830	640	CCM_08941	CCM_08943	7.5	3	|346318598|gb|JH126405.1|-2309168-2309220	|346318598|gb|JH126405.1|-2309233-2309540	|346318598|gb|JH126405.1|-2309552-2309830
TU456	gi|346318598|gb|JH126405.1|	2309836	2310183	322	CCM_08941	CCM_08943	6.75	2	|346318598|gb|JH126405.1|-2309836-2309931	|346318598|gb|JH126405.1|-2309958-2310183
TU457	gi|346318598|gb|JH126405.1|	2310281	2311037	645	CCM_08941	CCM_08943	6.13	3	|346318598|gb|JH126405.1|-2310281-2310769	|346318598|gb|JH126405.1|-2310774-2310881	|346318598|gb|JH126405.1|-2310990-2311037
TU458	gi|346318598|gb|JH126405.1|	2311205	2311603	341	CCM_08941	CCM_08943	3.47	3	|346318598|gb|JH126405.1|-2311205-2311273	|346318598|gb|JH126405.1|-2311321-2311479	|346318598|gb|JH126405.1|-2311491-2311603
TU459	gi|346318598|gb|JH126405.1|	2311825	2312139	315	CCM_08941	CCM_08943	3.87	1	|346318598|gb|JH126405.1|-2311825-2312139
TU460	gi|346318598|gb|JH126405.1|	2312521	2312710	155	CCM_08941	CCM_08943	2.45	2	|346318598|gb|JH126405.1|-2312521-2312585	|346318598|gb|JH126405.1|-2312621-2312710
TU461	gi|346318598|gb|JH126405.1|	2313347	2313659	313	CCM_08941	CCM_08943	8.57	1	|346318598|gb|JH126405.1|-2313347-2313659
TU462	gi|346318598|gb|JH126405.1|	2319746	2321010	1108	CCM_08944	CCM_08945	8.76	2	|346318598|gb|JH126405.1|-2319746-2320135	|346318598|gb|JH126405.1|-2320293-2321010
TU463	gi|346318598|gb|JH126405.1|	2321177	2321544	334	CCM_08944	CCM_08945	5.99	2	|346318598|gb|JH126405.1|-2321177-2321420	|346318598|gb|JH126405.1|-2321455-2321544
TU464	gi|346318598|gb|JH126405.1|	2321675	2322350	676	CCM_08944	CCM_08945	7.56	1	|346318598|gb|JH126405.1|-2321675-2322350
TU465	gi|346318598|gb|JH126405.1|	2322501	2322701	187	CCM_08944	CCM_08945	2.99	2	|346318598|gb|JH126405.1|-2322501-2322594	|346318598|gb|JH126405.1|-2322609-2322701
TU466	gi|346318598|gb|JH126405.1|	2326768	2326950	182	CCM_08945	CCM_08946	5.99	2	|346318598|gb|JH126405.1|-2326768-2326844	|346318598|gb|JH126405.1|-2326846-2326950
TU467	gi|346318598|gb|JH126405.1|	2327084	2328010	839	CCM_08945	CCM_08946	4.28	4	|346318598|gb|JH126405.1|-2327084-2327174	|346318598|gb|JH126405.1|-2327202-2327295	|346318598|gb|JH126405.1|-2327355-2327906	|346318598|gb|JH126405.1|-2327909-2328010
TU468	gi|346318598|gb|JH126405.1|	2329471	2329688	187	CCM_08945	CCM_08946	3.78	2	|346318598|gb|JH126405.1|-2329471-2329562	|346318598|gb|JH126405.1|-2329594-2329688
TU469	gi|346318598|gb|JH126405.1|	2335219	2336184	921	CCM_08948	CCM_08949	5.56	3	|346318598|gb|JH126405.1|-2335219-2335547	|346318598|gb|JH126405.1|-2335582-2335829	|346318598|gb|JH126405.1|-2335841-2336184
TU470	gi|346318598|gb|JH126405.1|	2336195	2336788	533	CCM_08948	CCM_08949	6.4	3	|346318598|gb|JH126405.1|-2336195-2336248	|346318598|gb|JH126405.1|-2336304-2336397	|346318598|gb|JH126405.1|-2336404-2336788
TU471	gi|346318598|gb|JH126405.1|	2344611	2344934	324	CCM_08952	CCM_08953	4.5	1	|346318598|gb|JH126405.1|-2344611-2344934
TU472	gi|346318598|gb|JH126405.1|	2360135	2360616	430	CCM_08957	CCM_08958	3.21	4	|346318598|gb|JH126405.1|-2360135-2360224	|346318598|gb|JH126405.1|-2360234-2360391	|346318598|gb|JH126405.1|-2360417-2360508	|346318598|gb|JH126405.1|-2360527-2360616
TU473	gi|346318598|gb|JH126405.1|	2364662	2364876	215	CCM_08958	CCM_08959	2.26	1	|346318598|gb|JH126405.1|-2364662-2364876
TU474	gi|346318598|gb|JH126405.1|	2378205	2378398	194	CCM_08961	CCM_08962	3.58	1	|346318598|gb|JH126405.1|-2378205-2378398
TU475	gi|346318598|gb|JH126405.1|	2378505	2379124	432	CCM_08961	CCM_08962	4.41	3	|346318598|gb|JH126405.1|-2378505-2378784	|346318598|gb|JH126405.1|-2378847-2378936	|346318598|gb|JH126405.1|-2379063-2379124
TU476	gi|346318598|gb|JH126405.1|	2379787	2380548	696	CCM_08961	CCM_08962	5.85	3	|346318598|gb|JH126405.1|-2379787-2379884	|346318598|gb|JH126405.1|-2379912-2380015	|346318598|gb|JH126405.1|-2380055-2380548
TU477	gi|346318598|gb|JH126405.1|	2382322	2382514	189	CCM_08962	CCM_08963	2.99	2	|346318598|gb|JH126405.1|-2382322-2382420	|346318598|gb|JH126405.1|-2382425-2382514
TU478	gi|346318598|gb|JH126405.1|	2406721	2406934	171	CCM_08970	CCM_08971	2.2	2	|346318598|gb|JH126405.1|-2406721-2406801	|346318598|gb|JH126405.1|-2406845-2406934
TU479	gi|346318598|gb|JH126405.1|	2406977	2407278	302	CCM_08970	CCM_08971	6.21	1	|346318598|gb|JH126405.1|-2406977-2407278
TU480	gi|346318598|gb|JH126405.1|	2409573	2409957	378	CCM_08971	CCM_08972	3.14	2	|346318598|gb|JH126405.1|-2409573-2409847	|346318598|gb|JH126405.1|-2409855-2409957
TU481	gi|346318598|gb|JH126405.1|	2410279	2410719	382	CCM_08971	CCM_08972	2.65	3	|346318598|gb|JH126405.1|-2410279-2410362	|346318598|gb|JH126405.1|-2410400-2410489	|346318598|gb|JH126405.1|-2410512-2410719
TU482	gi|346318598|gb|JH126405.1|	2410939	2411279	341	CCM_08971	CCM_08972	4.32	1	|346318598|gb|JH126405.1|-2410939-2411279
TU483	gi|346318598|gb|JH126405.1|	2412212	2413004	770	CCM_08971	CCM_08972	28.84	2	|346318598|gb|JH126405.1|-2412212-2412883	|346318598|gb|JH126405.1|-2412907-2413004
TU484	gi|346318598|gb|JH126405.1|	2413097	2413676	568	CCM_08971	CCM_08972	5.21	2	|346318598|gb|JH126405.1|-2413097-2413617	|346318598|gb|JH126405.1|-2413630-2413676
TU485	gi|346318598|gb|JH126405.1|	2415076	2415532	297	CCM_08971	CCM_08972	3.85	3	|346318598|gb|JH126405.1|-2415076-2415149	|346318598|gb|JH126405.1|-2415305-2415416	|346318598|gb|JH126405.1|-2415422-2415532
TU486	gi|346318598|gb|JH126405.1|	2423159	2423636	478	CCM_08974	CCM_08975	3.29	1	|346318598|gb|JH126405.1|-2423159-2423636
TU487	gi|346318598|gb|JH126405.1|	2423724	2424135	383	CCM_08974	CCM_08975	2.99	2	|346318598|gb|JH126405.1|-2423724-2424009	|346318598|gb|JH126405.1|-2424039-2424135
TU488	gi|346318598|gb|JH126405.1|	2434721	2435185	465	CCM_08979	CCM_08980	6.7	1	|346318598|gb|JH126405.1|-2434721-2435185
TU489	gi|346318598|gb|JH126405.1|	2440632	2440904	273	CCM_08980	CCM_08981	4.82	1	|346318598|gb|JH126405.1|-2440632-2440904
TU490	gi|346318598|gb|JH126405.1|	2441085	2441322	238	CCM_08980	CCM_08981	21.87	1	|346318598|gb|JH126405.1|-2441085-2441322
TU491	gi|346318598|gb|JH126405.1|	2450169	2450587	356	CCM_08982	CCM_08983	3.35	4	|346318598|gb|JH126405.1|-2450169-2450259	|346318598|gb|JH126405.1|-2450290-2450380	|346318598|gb|JH126405.1|-2450395-2450486	|346318598|gb|JH126405.1|-2450506-2450587
TU492	gi|346318598|gb|JH126405.1|	2478007	2478217	180	CCM_08995	CCM_08996	2	2	|346318598|gb|JH126405.1|-2478007-2478096	|346318598|gb|JH126405.1|-2478128-2478217
TU493	gi|346318598|gb|JH126405.1|	2531118	2532167	1029	CCM_09013	CCM_09014	15.78	2	|346318598|gb|JH126405.1|-2531118-2531751	|346318598|gb|JH126405.1|-2531773-2532167
TU494	gi|346318598|gb|JH126405.1|	2538057	2538268	167	CCM_09015	CCM_09016	2	2	|346318598|gb|JH126405.1|-2538057-2538139	|346318598|gb|JH126405.1|-2538185-2538268
TU495	gi|346318598|gb|JH126405.1|	2538602	2538808	167	CCM_09015	CCM_09016	2	2	|346318598|gb|JH126405.1|-2538602-2538682	|346318598|gb|JH126405.1|-2538723-2538808
TU496	gi|346318598|gb|JH126405.1|	2559960	2560247	281	CCM_09023	CCM_09024	2.47	3	|346318598|gb|JH126405.1|-2559960-2560044	|346318598|gb|JH126405.1|-2560051-2560171	|346318598|gb|JH126405.1|-2560173-2560247
TU497	gi|346318598|gb|JH126405.1|	2568615	2568855	241	CCM_09027	CCM_09028	7.59	1	|346318598|gb|JH126405.1|-2568615-2568855
TU498	gi|346318598|gb|JH126405.1|	2568920	2570269	1336	CCM_09027	CCM_09028	14.92	2	|346318598|gb|JH126405.1|-2568920-2569028	|346318598|gb|JH126405.1|-2569043-2570269
TU499	gi|346318598|gb|JH126405.1|	2600582	2600818	237	CCM_09037	CCM_09038	3.42	1	|346318598|gb|JH126405.1|-2600582-2600818
TU500	gi|346318598|gb|JH126405.1|	2600964	2601213	227	CCM_09037	CCM_09038	3.4	2	|346318598|gb|JH126405.1|-2600964-2601099	|346318598|gb|JH126405.1|-2601123-2601213
TU501	gi|346318598|gb|JH126405.1|	2606315	2606579	265	CCM_09040	CCM_09041	5.2	1	|346318598|gb|JH126405.1|-2606315-2606579
TU502	gi|346318598|gb|JH126405.1|	2610612	2611481	612	CCM_09041	CCM_09042	2.55	6	|346318598|gb|JH126405.1|-2610612-2610699	|346318598|gb|JH126405.1|-2610707-2610824	|346318598|gb|JH126405.1|-2610912-2611049	|346318598|gb|JH126405.1|-2611130-2611295	|346318598|gb|JH126405.1|-2611307-2611356	|346318598|gb|JH126405.1|-2611430-2611481
TU503	gi|346318598|gb|JH126405.1|	2626999	2627207	209	CCM_09043	CCM_09044	3.14	1	|346318598|gb|JH126405.1|-2626999-2627207
TU504	gi|346318598|gb|JH126405.1|	2646674	2647191	503	CCM_09047	CCM_09049	4.39	3	|346318598|gb|JH126405.1|-2646674-2646777	|346318598|gb|JH126405.1|-2646783-2647114	|346318598|gb|JH126405.1|-2647125-2647191
TU505	gi|346318598|gb|JH126405.1|	2671219	2671435	204	CCM_09057	CCM_09058	3.28	2	|346318598|gb|JH126405.1|-2671219-2671321	|346318598|gb|JH126405.1|-2671335-2671435
TU506	gi|346318598|gb|JH126405.1|	2675470	2675676	178	CCM_09059	CCM_09060	2.12	2	|346318598|gb|JH126405.1|-2675470-2675557	|346318598|gb|JH126405.1|-2675587-2675676
TU507	gi|346318598|gb|JH126405.1|	2679794	2680241	436	CCM_09061	CCM_09062	2.88	2	|346318598|gb|JH126405.1|-2679794-2680135	|346318598|gb|JH126405.1|-2680148-2680241
TU508	gi|346318598|gb|JH126405.1|	2684155	2684373	194	CCM_09063	CCM_09064	4.63	2	|346318598|gb|JH126405.1|-2684155-2684245	|346318598|gb|JH126405.1|-2684271-2684373
TU509	gi|346318598|gb|JH126405.1|	2684468	2685801	1316	CCM_09063	CCM_09064	6.32	3	|346318598|gb|JH126405.1|-2684468-2684803	|346318598|gb|JH126405.1|-2684812-2684949	|346318598|gb|JH126405.1|-2684960-2685801
TU510	gi|346318598|gb|JH126405.1|	2685825	2686213	389	CCM_09063	CCM_09064	3.66	1	|346318598|gb|JH126405.1|-2685825-2686213
TU511	gi|346318598|gb|JH126405.1|	2693046	2693260	158	CCM_09068	CCM_09069	2	2	|346318598|gb|JH126405.1|-2693046-2693131	|346318598|gb|JH126405.1|-2693189-2693260
TU512	gi|346318598|gb|JH126405.1|	2735043	2735663	564	CCM_09079	CCM_09080	9.36	3	|346318598|gb|JH126405.1|-2735043-2735411	|346318598|gb|JH126405.1|-2735423-2735569	|346318598|gb|JH126405.1|-2735616-2735663
TU513	gi|346318598|gb|JH126405.1|	2736306	2737715	1329	CCM_09079	CCM_09080	7.89	5	|346318598|gb|JH126405.1|-2736306-2736670	|346318598|gb|JH126405.1|-2736721-2736812	|346318598|gb|JH126405.1|-2736827-2736934	|346318598|gb|JH126405.1|-2736947-2737392	|346318598|gb|JH126405.1|-2737398-2737715
TU514	gi|346318598|gb|JH126405.1|	2756804	2757217	226	CCM_09086	CCM_09087	2.19	3	|346318598|gb|JH126405.1|-2756804-2756892	|346318598|gb|JH126405.1|-2757017-2757106	|346318598|gb|JH126405.1|-2757171-2757217
TU515	gi|346318598|gb|JH126405.1|	2776109	2776321	192	CCM_09091	CCM_09092	5.11	2	|346318598|gb|JH126405.1|-2776109-2776207	|346318598|gb|JH126405.1|-2776229-2776321
TU516	gi|346318598|gb|JH126405.1|	2780569	2780937	329	CCM_09091	CCM_09092	2.92	3	|346318598|gb|JH126405.1|-2780569-2780666	|346318598|gb|JH126405.1|-2780689-2780829	|346318598|gb|JH126405.1|-2780848-2780937
TU517	gi|346318598|gb|JH126405.1|	2788754	2789252	475	CCM_09094	CCM_09095	3.9	2	|346318598|gb|JH126405.1|-2788754-2788851	|346318598|gb|JH126405.1|-2788876-2789252
TU518	gi|346318598|gb|JH126405.1|	2789484	2790484	686	CCM_09094	CCM_09095	6.54	4	|346318598|gb|JH126405.1|-2789484-2789530	|346318598|gb|JH126405.1|-2789684-2789962	|346318598|gb|JH126405.1|-2790056-2790292	|346318598|gb|JH126405.1|-2790362-2790484
TU519	gi|346318598|gb|JH126405.1|	2790717	2791404	574	CCM_09094	CCM_09095	4.09	3	|346318598|gb|JH126405.1|-2790717-2790789	|346318598|gb|JH126405.1|-2790886-2790975	|346318598|gb|JH126405.1|-2790994-2791404
TU520	gi|346318598|gb|JH126405.1|	2791517	2791731	194	CCM_09094	CCM_09095	4.64	2	|346318598|gb|JH126405.1|-2791517-2791607	|346318598|gb|JH126405.1|-2791629-2791731
TU521	gi|346318598|gb|JH126405.1|	2791759	2791945	180	CCM_09094	CCM_09095	2.38	2	|346318598|gb|JH126405.1|-2791759-2791848	|346318598|gb|JH126405.1|-2791856-2791945
TU522	gi|346319448|gb|JH126404.1|	11664	12356	683	CCM_07303	CCM_07304	6.29	2	|346319448|gb|JH126404.1|-11664-11952	|346319448|gb|JH126404.1|-11963-12356
TU523	gi|346319448|gb|JH126404.1|	12561	12775	204	CCM_07303	CCM_07304	2.88	2	|346319448|gb|JH126404.1|-12561-12674	|346319448|gb|JH126404.1|-12686-12775
TU524	gi|346319448|gb|JH126404.1|	17876	18131	256	CCM_07304	CCM_07305	3.5	1	|346319448|gb|JH126404.1|-17876-18131
TU525	gi|346319448|gb|JH126404.1|	28440	28791	352	CCM_07306	CCM_07307	3.77	1	|346319448|gb|JH126404.1|-28440-28791
TU526	gi|346319448|gb|JH126404.1|	38068	38293	198	CCM_07309	CCM_07310	2.57	2	|346319448|gb|JH126404.1|-38068-38117	|346319448|gb|JH126404.1|-38146-38293
TU527	gi|346319448|gb|JH126404.1|	45456	45658	176	CCM_07311	CCM_07312	2	2	|346319448|gb|JH126404.1|-45456-45545	|346319448|gb|JH126404.1|-45573-45658
TU528	gi|346319448|gb|JH126404.1|	45761	45978	201	CCM_07311	CCM_07312	4.07	2	|346319448|gb|JH126404.1|-45761-45864	|346319448|gb|JH126404.1|-45882-45978
TU529	gi|346319448|gb|JH126404.1|	55079	55828	550	CCM_07314	CCM_07315	6.82	3	|346319448|gb|JH126404.1|-55079-55178	|346319448|gb|JH126404.1|-55202-55339	|346319448|gb|JH126404.1|-55517-55828
TU530	gi|346319448|gb|JH126404.1|	55979	56209	231	CCM_07314	CCM_07315	6.23	1	|346319448|gb|JH126404.1|-55979-56209
TU531	gi|346319448|gb|JH126404.1|	82239	82612	295	CCM_07322	CCM_07323	2.71	3	|346319448|gb|JH126404.1|-82239-82309	|346319448|gb|JH126404.1|-82353-82486	|346319448|gb|JH126404.1|-82523-82612
TU532	gi|346319448|gb|JH126404.1|	99164	100721	1499	CCM_07329	CCM_07330	31.96	2	|346319448|gb|JH126404.1|-99164-100168	|346319448|gb|JH126404.1|-100228-100721
TU533	gi|346319448|gb|JH126404.1|	101127	101625	499	CCM_07329	CCM_07330	13.29	1	|346319448|gb|JH126404.1|-101127-101625
TU534	gi|346319448|gb|JH126404.1|	101812	102561	696	CCM_07329	CCM_07330	14.06	2	|346319448|gb|JH126404.1|-101812-102330	|346319448|gb|JH126404.1|-102385-102561
TU535	gi|346319448|gb|JH126404.1|	131882	132267	312	CCM_07340	CCM_07341	3.85	2	|346319448|gb|JH126404.1|-131882-131972	|346319448|gb|JH126404.1|-132047-132267
TU536	gi|346319448|gb|JH126404.1|	132492	132751	168	CCM_07340	CCM_07341	2.15	2	|346319448|gb|JH126404.1|-132492-132578	|346319448|gb|JH126404.1|-132671-132751
TU537	gi|346319448|gb|JH126404.1|	133438	133659	219	CCM_07340	CCM_07341	2.93	2	|346319448|gb|JH126404.1|-133438-133598	|346319448|gb|JH126404.1|-133602-133659
TU538	gi|346319448|gb|JH126404.1|	133730	134222	455	CCM_07340	CCM_07341	3.98	3	|346319448|gb|JH126404.1|-133730-133786	|346319448|gb|JH126404.1|-133791-134098	|346319448|gb|JH126404.1|-134133-134222
TU539	gi|346319448|gb|JH126404.1|	134321	136107	1576	CCM_07340	CCM_07341	4.99	9	|346319448|gb|JH126404.1|-134321-134384	|346319448|gb|JH126404.1|-134431-134520	|346319448|gb|JH126404.1|-134544-134806	|346319448|gb|JH126404.1|-134814-135368	|346319448|gb|JH126404.1|-135391-135486	|346319448|gb|JH126404.1|-135507-135614	|346319448|gb|JH126404.1|-135616-135871	|346319448|gb|JH126404.1|-135901-135990	|346319448|gb|JH126404.1|-136054-136107
TU540	gi|346319448|gb|JH126404.1|	140847	141998	1146	CCM_07342	CCM_07343	35.66	2	|346319448|gb|JH126404.1|-140847-141688	|346319448|gb|JH126404.1|-141695-141998
TU541	gi|346319448|gb|JH126404.1|	142186	142668	483	CCM_07342	CCM_07343	16.33	1	|346319448|gb|JH126404.1|-142186-142668
TU542	gi|346319448|gb|JH126404.1|	142889	143271	292	CCM_07342	CCM_07343	4.58	3	|346319448|gb|JH126404.1|-142889-142985	|346319448|gb|JH126404.1|-143014-143151	|346319448|gb|JH126404.1|-143215-143271
TU543	gi|346319448|gb|JH126404.1|	143306	143801	440	CCM_07342	CCM_07343	2.96	3	|346319448|gb|JH126404.1|-143306-143394	|346319448|gb|JH126404.1|-143429-143518	|346319448|gb|JH126404.1|-143541-143801
TU544	gi|346319448|gb|JH126404.1|	152707	153129	384	CCM_07345	CCM_07346	6.93	2	|346319448|gb|JH126404.1|-152707-152796	|346319448|gb|JH126404.1|-152836-153129
TU545	gi|346319448|gb|JH126404.1|	155367	155577	190	CCM_07346	CCM_07347	3.74	2	|346319448|gb|JH126404.1|-155367-155464	|346319448|gb|JH126404.1|-155486-155577
TU546	gi|346319448|gb|JH126404.1|	162821	163541	653	CCM_07348	CCM_07349	7.39	2	|346319448|gb|JH126404.1|-162821-162995	|346319448|gb|JH126404.1|-163064-163541
TU547	gi|346319448|gb|JH126404.1|	163816	164233	418	CCM_07348	CCM_07349	10.35	1	|346319448|gb|JH126404.1|-163816-164233
TU548	gi|346319448|gb|JH126404.1|	164389	164640	252	CCM_07348	CCM_07349	6.35	1	|346319448|gb|JH126404.1|-164389-164640
TU549	gi|346319448|gb|JH126404.1|	165017	165405	382	CCM_07348	CCM_07349	6.09	2	|346319448|gb|JH126404.1|-165017-165116	|346319448|gb|JH126404.1|-165124-165405
TU550	gi|346319448|gb|JH126404.1|	181381	181588	180	CCM_07350	CCM_07351	2.51	2	|346319448|gb|JH126404.1|-181381-181470	|346319448|gb|JH126404.1|-181499-181588
TU551	gi|346319448|gb|JH126404.1|	182132	182589	458	CCM_07350	CCM_07351	8.03	1	|346319448|gb|JH126404.1|-182132-182589
TU552	gi|346319448|gb|JH126404.1|	186967	187234	229	CCM_07351	CCM_07352	2.79	2	|346319448|gb|JH126404.1|-186967-187105	|346319448|gb|JH126404.1|-187145-187234
TU553	gi|346319448|gb|JH126404.1|	187711	188083	170	CCM_07351	CCM_07352	7.91	2	|346319448|gb|JH126404.1|-187711-187768	|346319448|gb|JH126404.1|-187972-188083
TU554	gi|346319448|gb|JH126404.1|	196417	200226	3799	CCM_07353	CCM_07354	30.76	2	|346319448|gb|JH126404.1|-196417-197979	|346319448|gb|JH126404.1|-197991-200226
TU555	gi|346319448|gb|JH126404.1|	200642	201031	390	CCM_07353	CCM_07354	21.26	1	|346319448|gb|JH126404.1|-200642-201031
TU556	gi|346319448|gb|JH126404.1|	214170	214654	485	CCM_07358	CCM_07359	17.73	1	|346319448|gb|JH126404.1|-214170-214654
TU557	gi|346319448|gb|JH126404.1|	230597	230956	360	CCM_07363	CCM_07364	6.46	1	|346319448|gb|JH126404.1|-230597-230956
TU558	gi|346319448|gb|JH126404.1|	231647	231833	155	CCM_07363	CCM_07364	2.05	2	|346319448|gb|JH126404.1|-231647-231711	|346319448|gb|JH126404.1|-231744-231833
TU559	gi|346319448|gb|JH126404.1|	232313	232522	197	CCM_07363	CCM_07364	3.62	2	|346319448|gb|JH126404.1|-232313-232404	|346319448|gb|JH126404.1|-232418-232522
TU560	gi|346319448|gb|JH126404.1|	232632	232854	165	CCM_07363	CCM_07364	2.28	2	|346319448|gb|JH126404.1|-232632-232706	|346319448|gb|JH126404.1|-232765-232854
TU561	gi|346319448|gb|JH126404.1|	232989	233262	274	CCM_07363	CCM_07364	3.51	1	|346319448|gb|JH126404.1|-232989-233262
TU562	gi|346319448|gb|JH126404.1|	233455	234329	673	CCM_07363	CCM_07364	4.35	5	|346319448|gb|JH126404.1|-233455-233502	|346319448|gb|JH126404.1|-233527-233642	|346319448|gb|JH126404.1|-233648-233839	|346319448|gb|JH126404.1|-233949-234040	|346319448|gb|JH126404.1|-234105-234329
TU563	gi|346319448|gb|JH126404.1|	247042	247235	194	CCM_07365	CCM_07366	6.48	1	|346319448|gb|JH126404.1|-247042-247235
TU564	gi|346319448|gb|JH126404.1|	247553	247804	252	CCM_07365	CCM_07366	7.82	1	|346319448|gb|JH126404.1|-247553-247804
TU565	gi|346319448|gb|JH126404.1|	247942	248146	161	CCM_07365	CCM_07366	2.39	2	|346319448|gb|JH126404.1|-247942-248012	|346319448|gb|JH126404.1|-248057-248146
TU566	gi|346319448|gb|JH126404.1|	262665	263105	314	CCM_07370	CCM_07371	2.31	4	|346319448|gb|JH126404.1|-262665-262752	|346319448|gb|JH126404.1|-262791-262880	|346319448|gb|JH126404.1|-262895-262984	|346319448|gb|JH126404.1|-263060-263105
TU567	gi|346319448|gb|JH126404.1|	263425	263626	183	CCM_07370	CCM_07371	2.84	2	|346319448|gb|JH126404.1|-263425-263514	|346319448|gb|JH126404.1|-263534-263626
TU568	gi|346319448|gb|JH126404.1|	276923	277113	155	CCM_07373	CCM_07374	2	2	|346319448|gb|JH126404.1|-276923-277011	|346319448|gb|JH126404.1|-277048-277113
TU569	gi|346319448|gb|JH126404.1|	298111	298322	180	CCM_07383	CCM_07384	3	2	|346319448|gb|JH126404.1|-298111-298200	|346319448|gb|JH126404.1|-298233-298322
TU570	gi|346319448|gb|JH126404.1|	302270	302571	302	CCM_07385	CCM_07386	6.59	1	|346319448|gb|JH126404.1|-302270-302571
TU571	gi|346319448|gb|JH126404.1|	305425	305643	180	CCM_07386	CCM_07387	2.99	2	|346319448|gb|JH126404.1|-305425-305514	|346319448|gb|JH126404.1|-305554-305643
TU572	gi|346319448|gb|JH126404.1|	350275	350590	285	CCM_07405	CCM_07406	3.55	3	|346319448|gb|JH126404.1|-350275-350379	|346319448|gb|JH126404.1|-350406-350495	|346319448|gb|JH126404.1|-350501-350590
TU573	gi|346319448|gb|JH126404.1|	459720	459985	163	CCM_07436	CCM_07437	2.33	2	|346319448|gb|JH126404.1|-459720-459809	|346319448|gb|JH126404.1|-459913-459985
TU574	gi|346319448|gb|JH126404.1|	460258	460488	199	CCM_07436	CCM_07437	3.36	2	|346319448|gb|JH126404.1|-460258-460366	|346319448|gb|JH126404.1|-460399-460488
TU575	gi|346319448|gb|JH126404.1|	463280	463594	315	CCM_07436	CCM_07437	3.81	1	|346319448|gb|JH126404.1|-463280-463594
TU576	gi|346319448|gb|JH126404.1|	463757	463924	162	CCM_07436	CCM_07437	3.07	2	|346319448|gb|JH126404.1|-463757-463815	|346319448|gb|JH126404.1|-463822-463924
TU577	gi|346319448|gb|JH126404.1|	491269	492221	945	CCM_07444	CCM_07445	13.93	2	|346319448|gb|JH126404.1|-491269-491385	|346319448|gb|JH126404.1|-491394-492221
TU578	gi|346319448|gb|JH126404.1|	502758	502985	228	CCM_07447	CCM_07448	9.47	1	|346319448|gb|JH126404.1|-502758-502985
TU579	gi|346319448|gb|JH126404.1|	511890	512071	180	CCM_07452	CCM_07453	2	2	|346319448|gb|JH126404.1|-511890-511979	|346319448|gb|JH126404.1|-511982-512071
TU580	gi|346319448|gb|JH126404.1|	547099	548448	1272	CCM_07462	CCM_07463	14.24	3	|346319448|gb|JH126404.1|-547099-547167	|346319448|gb|JH126404.1|-547221-547368	|346319448|gb|JH126404.1|-547394-548448
TU581	gi|346319448|gb|JH126404.1|	573326	573719	394	CCM_07471	CCM_07472	4.79	1	|346319448|gb|JH126404.1|-573326-573719
TU582	gi|346319448|gb|JH126404.1|	593428	593629	180	CCM_07479	CCM_07480	4.09	2	|346319448|gb|JH126404.1|-593428-593517	|346319448|gb|JH126404.1|-593540-593629
TU583	gi|346319448|gb|JH126404.1|	593689	593840	151	CCM_07479	CCM_07480	2.01	2	|346319448|gb|JH126404.1|-593689-593749	|346319448|gb|JH126404.1|-593751-593840
TU584	gi|346319448|gb|JH126404.1|	601285	601497	213	CCM_07483	CCM_07484	4.96	1	|346319448|gb|JH126404.1|-601285-601497
TU585	gi|346319448|gb|JH126404.1|	604774	605304	485	CCM_07484	CCM_07485	3.17	3	|346319448|gb|JH126404.1|-604774-604995	|346319448|gb|JH126404.1|-605023-605195	|346319448|gb|JH126404.1|-605215-605304
TU586	gi|346319448|gb|JH126404.1|	633494	633706	154	CCM_07495	CCM_07496	2.03	2	|346319448|gb|JH126404.1|-633494-633583	|346319448|gb|JH126404.1|-633643-633706
TU587	gi|346319448|gb|JH126404.1|	647746	648047	295	CCM_07501	CCM_07502	3.22	2	|346319448|gb|JH126404.1|-647746-647835	|346319448|gb|JH126404.1|-647843-648047
TU588	gi|346319448|gb|JH126404.1|	660265	660486	197	CCM_07504	CCM_07505	5.87	2	|346319448|gb|JH126404.1|-660265-660363	|346319448|gb|JH126404.1|-660389-660486
TU589	gi|346319448|gb|JH126404.1|	662998	663190	180	CCM_07504	CCM_07505	2	2	|346319448|gb|JH126404.1|-662998-663087	|346319448|gb|JH126404.1|-663101-663190
TU590	gi|346319448|gb|JH126404.1|	692470	692921	452	CCM_07510	CCM_07511	5.17	1	|346319448|gb|JH126404.1|-692470-692921
TU591	gi|346319448|gb|JH126404.1|	720132	720614	456	CCM_07521	CCM_07522	16.12	3	|346319448|gb|JH126404.1|-720132-720221	|346319448|gb|JH126404.1|-720231-720503	|346319448|gb|JH126404.1|-720522-720614
TU592	gi|346319448|gb|JH126404.1|	739231	739410	158	CCM_07527	CCM_07528	2	2	|346319448|gb|JH126404.1|-739231-739300	|346319448|gb|JH126404.1|-739323-739410
TU593	gi|346319448|gb|JH126404.1|	747988	748194	172	CCM_07530	CCM_07531	2	2	|346319448|gb|JH126404.1|-747988-748071	|346319448|gb|JH126404.1|-748107-748194
TU594	gi|346319448|gb|JH126404.1|	752715	753141	427	CCM_07533	CCM_07534	5.17	1	|346319448|gb|JH126404.1|-752715-753141
TU595	gi|346319448|gb|JH126404.1|	753304	754176	803	CCM_07533	CCM_07534	8.76	3	|346319448|gb|JH126404.1|-753304-753450	|346319448|gb|JH126404.1|-753518-754105	|346319448|gb|JH126404.1|-754109-754176
TU596	gi|346319448|gb|JH126404.1|	754320	754521	202	CCM_07533	CCM_07534	4.39	1	|346319448|gb|JH126404.1|-754320-754521
TU597	gi|346319448|gb|JH126404.1|	754750	754959	196	CCM_07533	CCM_07534	4.55	2	|346319448|gb|JH126404.1|-754750-754844	|346319448|gb|JH126404.1|-754859-754959
TU598	gi|346319448|gb|JH126404.1|	805525	807695	2091	CCM_07551	CCM_07552	19.16	3	|346319448|gb|JH126404.1|-805525-805594	|346319448|gb|JH126404.1|-805606-806957	|346319448|gb|JH126404.1|-807027-807695
TU599	gi|346319448|gb|JH126404.1|	846238	846555	265	CCM_07562	CCM_07563	2.82	3	|346319448|gb|JH126404.1|-846238-846321	|346319448|gb|JH126404.1|-846346-846436	|346319448|gb|JH126404.1|-846466-846555
TU600	gi|346319448|gb|JH126404.1|	851664	851887	156	CCM_07563	CCM_07564	2.15	2	|346319448|gb|JH126404.1|-851664-851753	|346319448|gb|JH126404.1|-851822-851887
TU601	gi|346319448|gb|JH126404.1|	899629	900538	894	CCM_07580	CCM_07581	11.5	2	|346319448|gb|JH126404.1|-899629-900087	|346319448|gb|JH126404.1|-900104-900538
TU602	gi|346319448|gb|JH126404.1|	900891	901274	384	CCM_07580	CCM_07581	2.72	1	|346319448|gb|JH126404.1|-900891-901274
TU603	gi|346319448|gb|JH126404.1|	909842	910068	215	CCM_07583	CCM_07584	5.69	2	|346319448|gb|JH126404.1|-909842-909965	|346319448|gb|JH126404.1|-909978-910068
TU604	gi|346319448|gb|JH126404.1|	918380	918799	420	CCM_07585	CCM_07586	10.11	1	|346319448|gb|JH126404.1|-918380-918799
TU605	gi|346319448|gb|JH126404.1|	931862	932070	180	CCM_07585	CCM_07586	2.22	2	|346319448|gb|JH126404.1|-931862-931951	|346319448|gb|JH126404.1|-931981-932070
TU606	gi|346319448|gb|JH126404.1|	1001583	1001835	253	CCM_07605	CCM_07606	7.06	1	|346319448|gb|JH126404.1|-1001583-1001835
TU607	gi|346319448|gb|JH126404.1|	1010308	1010504	180	CCM_07607	CCM_07608	2	2	|346319448|gb|JH126404.1|-1010308-1010397	|346319448|gb|JH126404.1|-1010415-1010504
TU608	gi|346319448|gb|JH126404.1|	1011566	1011780	215	CCM_07607	CCM_07608	3.47	1	|346319448|gb|JH126404.1|-1011566-1011780
TU609	gi|346319448|gb|JH126404.1|	1012393	1012626	234	CCM_07607	CCM_07608	8.89	1	|346319448|gb|JH126404.1|-1012393-1012626
TU610	gi|346319448|gb|JH126404.1|	1016776	1017042	252	CCM_07608	CCM_07609	2.11	2	|346319448|gb|JH126404.1|-1016776-1016937	|346319448|gb|JH126404.1|-1016953-1017042
TU611	gi|346319448|gb|JH126404.1|	1018306	1018504	175	CCM_07608	CCM_07609	2	2	|346319448|gb|JH126404.1|-1018306-1018393	|346319448|gb|JH126404.1|-1018418-1018504
TU612	gi|346319448|gb|JH126404.1|	1031492	1031784	286	CCM_07613	CCM_07614	3.07	2	|346319448|gb|JH126404.1|-1031492-1031687	|346319448|gb|JH126404.1|-1031695-1031784
TU613	gi|346319448|gb|JH126404.1|	1032720	1032920	199	CCM_07613	CCM_07614	2.45	2	|346319448|gb|JH126404.1|-1032720-1032809	|346319448|gb|JH126404.1|-1032812-1032920
TU614	gi|346319448|gb|JH126404.1|	1053411	1054186	665	CCM_07622	CCM_07623	5.28	4	|346319448|gb|JH126404.1|-1053411-1053501	|346319448|gb|JH126404.1|-1053534-1053627	|346319448|gb|JH126404.1|-1053688-1054067	|346319448|gb|JH126404.1|-1054087-1054186
TU615	gi|346319448|gb|JH126404.1|	1062912	1063663	672	CCM_07624	CCM_07625	3.81	3	|346319448|gb|JH126404.1|-1062912-1063001	|346319448|gb|JH126404.1|-1063032-1063121	|346319448|gb|JH126404.1|-1063172-1063663
TU616	gi|346319448|gb|JH126404.1|	1064049	1064386	239	CCM_07624	CCM_07625	2.3	3	|346319448|gb|JH126404.1|-1064049-1064135	|346319448|gb|JH126404.1|-1064211-1064311	|346319448|gb|JH126404.1|-1064336-1064386
TU617	gi|346319448|gb|JH126404.1|	1064430	1064854	425	CCM_07624	CCM_07625	4.12	1	|346319448|gb|JH126404.1|-1064430-1064854
TU618	gi|346319448|gb|JH126404.1|	1065282	1065480	169	CCM_07624	CCM_07625	2.4	2	|346319448|gb|JH126404.1|-1065282-1065360	|346319448|gb|JH126404.1|-1065391-1065480
TU619	gi|346319448|gb|JH126404.1|	1065922	1066138	214	CCM_07624	CCM_07625	3.52	2	|346319448|gb|JH126404.1|-1065922-1066040	|346319448|gb|JH126404.1|-1066044-1066138
TU620	gi|346319448|gb|JH126404.1|	1066192	1066922	731	CCM_07624	CCM_07625	12.07	1	|346319448|gb|JH126404.1|-1066192-1066922
TU621	gi|346319448|gb|JH126404.1|	1067089	1067372	283	CCM_07624	CCM_07625	2.82	2	|346319448|gb|JH126404.1|-1067089-1067178	|346319448|gb|JH126404.1|-1067180-1067372
TU622	gi|346319448|gb|JH126404.1|	1078673	1079196	490	CCM_07629	CCM_07630	4.83	2	|346319448|gb|JH126404.1|-1078673-1078762	|346319448|gb|JH126404.1|-1078797-1079196
TU623	gi|346319448|gb|JH126404.1|	1095044	1095320	277	CCM_07634	CCM_07635	10.56	1	|346319448|gb|JH126404.1|-1095044-1095320
TU624	gi|346319448|gb|JH126404.1|	1097643	1098160	465	CCM_07635	CCM_07636	4.25	2	|346319448|gb|JH126404.1|-1097643-1097737	|346319448|gb|JH126404.1|-1097791-1098160
TU625	gi|346319448|gb|JH126404.1|	1112288	1112501	195	CCM_07642	CCM_07643	4.63	2	|346319448|gb|JH126404.1|-1112288-1112384	|346319448|gb|JH126404.1|-1112404-1112501
TU626	gi|346319448|gb|JH126404.1|	1125298	1127116	1665	CCM_07647	CCM_07649	17.53	3	|346319448|gb|JH126404.1|-1125298-1125885	|346319448|gb|JH126404.1|-1125933-1126869	|346319448|gb|JH126404.1|-1126977-1127116
TU627	gi|346319448|gb|JH126404.1|	1156115	1156617	494	CCM_07653	CCM_07654	8.71	2	|346319448|gb|JH126404.1|-1156115-1156484	|346319448|gb|JH126404.1|-1156494-1156617
TU628	gi|346319448|gb|JH126404.1|	1191555	1191904	321	CCM_07661	CCM_07662	3.67	3	|346319448|gb|JH126404.1|-1191555-1191657	|346319448|gb|JH126404.1|-1191674-1191804	|346319448|gb|JH126404.1|-1191818-1191904
TU629	gi|346319448|gb|JH126404.1|	1224370	1225663	1294	CCM_07674	CCM_07675	19.28	1	|346319448|gb|JH126404.1|-1224370-1225663
TU630	gi|346319448|gb|JH126404.1|	1229166	1229708	508	CCM_07675	CCM_07676	4.07	2	|346319448|gb|JH126404.1|-1229166-1229255	|346319448|gb|JH126404.1|-1229291-1229708
TU631	gi|346319448|gb|JH126404.1|	1230080	1231647	1485	CCM_07675	CCM_07676	16.02	3	|346319448|gb|JH126404.1|-1230080-1231186	|346319448|gb|JH126404.1|-1231251-1231535	|346319448|gb|JH126404.1|-1231555-1231647
TU632	gi|346319448|gb|JH126404.1|	1232051	1232265	184	CCM_07675	CCM_07676	3.83	2	|346319448|gb|JH126404.1|-1232051-1232140	|346319448|gb|JH126404.1|-1232172-1232265
TU633	gi|346319448|gb|JH126404.1|	1232364	1232696	326	CCM_07675	CCM_07676	5.69	2	|346319448|gb|JH126404.1|-1232364-1232465	|346319448|gb|JH126404.1|-1232473-1232696
TU634	gi|346319448|gb|JH126404.1|	1244929	1245266	261	CCM_07678	CCM_07679	2.57	3	|346319448|gb|JH126404.1|-1244929-1245018	|346319448|gb|JH126404.1|-1245082-1245180	|346319448|gb|JH126404.1|-1245195-1245266
TU635	gi|346319448|gb|JH126404.1|	1246812	1247021	195	CCM_07678	CCM_07679	2.88	2	|346319448|gb|JH126404.1|-1246812-1246901	|346319448|gb|JH126404.1|-1246917-1247021
TU636	gi|346319448|gb|JH126404.1|	1247229	1247588	339	CCM_07678	CCM_07679	3.53	2	|346319448|gb|JH126404.1|-1247229-1247477	|346319448|gb|JH126404.1|-1247499-1247588
TU637	gi|346319448|gb|JH126404.1|	1262672	1262982	311	CCM_07682	CCM_07683	10.9	1	|346319448|gb|JH126404.1|-1262672-1262982
TU638	gi|346319448|gb|JH126404.1|	1286211	1286407	180	CCM_07692	CCM_07693	2.79	2	|346319448|gb|JH126404.1|-1286211-1286300	|346319448|gb|JH126404.1|-1286318-1286407
TU639	gi|346319448|gb|JH126404.1|	1293985	1294162	159	CCM_07696	CCM_07697	2.47	2	|346319448|gb|JH126404.1|-1293985-1294075	|346319448|gb|JH126404.1|-1294095-1294162
TU640	gi|346319448|gb|JH126404.1|	1294473	1294732	202	CCM_07696	CCM_07697	2.98	2	|346319448|gb|JH126404.1|-1294473-1294508	|346319448|gb|JH126404.1|-1294567-1294732
TU641	gi|346319448|gb|JH126404.1|	1303987	1304210	224	CCM_07698	CCM_07699	7.65	1	|346319448|gb|JH126404.1|-1303987-1304210
TU642	gi|346319448|gb|JH126404.1|	1314942	1315161	220	CCM_07702	CCM_07703	5.65	1	|346319448|gb|JH126404.1|-1314942-1315161
TU643	gi|346319448|gb|JH126404.1|	1322972	1323319	339	CCM_07705	CCM_07706	3.41	2	|346319448|gb|JH126404.1|-1322972-1323262	|346319448|gb|JH126404.1|-1323272-1323319
TU644	gi|346319448|gb|JH126404.1|	1323486	1323701	203	CCM_07705	CCM_07706	2.26	2	|346319448|gb|JH126404.1|-1323486-1323598	|346319448|gb|JH126404.1|-1323612-1323701
TU645	gi|346319448|gb|JH126404.1|	1323775	1324014	240	CCM_07705	CCM_07706	2.88	1	|346319448|gb|JH126404.1|-1323775-1324014
TU646	gi|346319448|gb|JH126404.1|	1331786	1332073	250	CCM_07707	CCM_07708	2.49	3	|346319448|gb|JH126404.1|-1331786-1331875	|346319448|gb|JH126404.1|-1331878-1331968	|346319448|gb|JH126404.1|-1332005-1332073
TU647	gi|346319448|gb|JH126404.1|	1332270	1332616	332	CCM_07707	CCM_07708	3.86	2	|346319448|gb|JH126404.1|-1332270-1332359	|346319448|gb|JH126404.1|-1332375-1332616
TU648	gi|346319448|gb|JH126404.1|	1338252	1338540	289	CCM_07710	CCM_07711	4.03	1	|346319448|gb|JH126404.1|-1338252-1338540
TU649	gi|346319448|gb|JH126404.1|	1338877	1339258	379	CCM_07710	CCM_07711	6.95	2	|346319448|gb|JH126404.1|-1338877-1339145	|346319448|gb|JH126404.1|-1339149-1339258
TU650	gi|346319448|gb|JH126404.1|	1354948	1355156	180	CCM_07712	CCM_07713	2.61	2	|346319448|gb|JH126404.1|-1354948-1355037	|346319448|gb|JH126404.1|-1355067-1355156
TU651	gi|346319448|gb|JH126404.1|	1365294	1366112	785	CCM_07715	CCM_07716	394.09	2	|346319448|gb|JH126404.1|-1365294-1365993	|346319448|gb|JH126404.1|-1366028-1366112
TU652	gi|346319448|gb|JH126404.1|	1422452	1422802	334	CCM_07725	CCM_07726	3.42	3	|346319448|gb|JH126404.1|-1422452-1422541	|346319448|gb|JH126404.1|-1422558-1422711	|346319448|gb|JH126404.1|-1422713-1422802
TU653	gi|346319448|gb|JH126404.1|	1432925	1434169	1057	CCM_07729	CCM_07730	8.79	4	|346319448|gb|JH126404.1|-1432925-1433377	|346319448|gb|JH126404.1|-1433448-1433540	|346319448|gb|JH126404.1|-1433613-1433998	|346319448|gb|JH126404.1|-1434045-1434169
TU654	gi|346319448|gb|JH126404.1|	1434178	1434688	490	CCM_07729	CCM_07730	4.81	2	|346319448|gb|JH126404.1|-1434178-1434577	|346319448|gb|JH126404.1|-1434599-1434688
TU655	gi|346319448|gb|JH126404.1|	1452210	1452845	565	CCM_07734	CCM_07735	5.96	3	|346319448|gb|JH126404.1|-1452210-1452268	|346319448|gb|JH126404.1|-1452318-1452696	|346319448|gb|JH126404.1|-1452719-1452845
TU656	gi|346319448|gb|JH126404.1|	1452998	1453423	426	CCM_07734	CCM_07735	55.9	1	|346319448|gb|JH126404.1|-1452998-1453423
TU657	gi|346319448|gb|JH126404.1|	1453437	1454889	1446	CCM_07734	CCM_07735	53.54	2	|346319448|gb|JH126404.1|-1453437-1453549	|346319448|gb|JH126404.1|-1453557-1454889
TU658	gi|346319448|gb|JH126404.1|	1455197	1457153	1748	CCM_07734	CCM_07735	53.41	3	|346319448|gb|JH126404.1|-1455197-1455862	|346319448|gb|JH126404.1|-1455917-1456631	|346319448|gb|JH126404.1|-1456787-1457153
TU659	gi|346319448|gb|JH126404.1|	1463813	1464020	180	CCM_07735	CCM_07736	2	2	|346319448|gb|JH126404.1|-1463813-1463902	|346319448|gb|JH126404.1|-1463931-1464020
TU660	gi|346319448|gb|JH126404.1|	1464340	1464689	334	CCM_07735	CCM_07736	6.85	2	|346319448|gb|JH126404.1|-1464340-1464583	|346319448|gb|JH126404.1|-1464600-1464689
TU661	gi|346319448|gb|JH126404.1|	1470376	1470689	271	CCM_07737	CCM_07738	3.06	3	|346319448|gb|JH126404.1|-1470376-1470465	|346319448|gb|JH126404.1|-1470495-1470584	|346319448|gb|JH126404.1|-1470599-1470689
TU662	gi|346319448|gb|JH126404.1|	1470747	1470937	154	CCM_07737	CCM_07738	2	2	|346319448|gb|JH126404.1|-1470747-1470822	|346319448|gb|JH126404.1|-1470860-1470937
TU663	gi|346319448|gb|JH126404.1|	1525655	1525846	154	CCM_07745	CCM_07746	2	2	|346319448|gb|JH126404.1|-1525655-1525726	|346319448|gb|JH126404.1|-1525765-1525846
TU664	gi|346319448|gb|JH126404.1|	1529304	1530471	1134	CCM_07746	CCM_07747	5.75	3	|346319448|gb|JH126404.1|-1529304-1529635	|346319448|gb|JH126404.1|-1529654-1530365	|346319448|gb|JH126404.1|-1530382-1530471
TU665	gi|346319448|gb|JH126404.1|	1530659	1530919	261	CCM_07746	CCM_07747	5.41	1	|346319448|gb|JH126404.1|-1530659-1530919
TU666	gi|346319448|gb|JH126404.1|	1531074	1531294	214	CCM_07746	CCM_07747	6.48	2	|346319448|gb|JH126404.1|-1531074-1531185	|346319448|gb|JH126404.1|-1531193-1531294
TU667	gi|346319448|gb|JH126404.1|	1572658	1573152	495	CCM_07765	CCM_07766	5.98	1	|346319448|gb|JH126404.1|-1572658-1573152
TU668	gi|346319448|gb|JH126404.1|	1600560	1600813	224	CCM_07767	CCM_07768	2.81	2	|346319448|gb|JH126404.1|-1600560-1600679	|346319448|gb|JH126404.1|-1600710-1600813
TU669	gi|346319448|gb|JH126404.1|	1604441	1604915	460	CCM_07768	CCM_07769	4.12	2	|346319448|gb|JH126404.1|-1604441-1604532	|346319448|gb|JH126404.1|-1604548-1604915
TU670	gi|346319448|gb|JH126404.1|	1605070	1605266	168	CCM_07768	CCM_07769	2	2	|346319448|gb|JH126404.1|-1605070-1605153	|346319448|gb|JH126404.1|-1605183-1605266
TU671	gi|346319448|gb|JH126404.1|	1617884	1618106	178	CCM_07773	CCM_07774	2	2	|346319448|gb|JH126404.1|-1617884-1617971	|346319448|gb|JH126404.1|-1618017-1618106
TU672	gi|346319448|gb|JH126404.1|	1618355	1618559	161	CCM_07773	CCM_07774	2	2	|346319448|gb|JH126404.1|-1618355-1618443	|346319448|gb|JH126404.1|-1618488-1618559
TU673	gi|346319448|gb|JH126404.1|	1618563	1618790	195	CCM_07773	CCM_07774	3.24	2	|346319448|gb|JH126404.1|-1618563-1618667	|346319448|gb|JH126404.1|-1618701-1618790
TU674	gi|346319448|gb|JH126404.1|	1627216	1627423	155	CCM_07775	CCM_07776	2	2	|346319448|gb|JH126404.1|-1627216-1627294	|346319448|gb|JH126404.1|-1627348-1627423
TU675	gi|346319448|gb|JH126404.1|	1632576	1632785	198	CCM_07777	CCM_07778	2.49	2	|346319448|gb|JH126404.1|-1632576-1632665	|346319448|gb|JH126404.1|-1632678-1632785
TU676	gi|346319448|gb|JH126404.1|	1633477	1635050	1381	CCM_07777	CCM_07778	143.21	5	|346319448|gb|JH126404.1|-1633477-1633573	|346319448|gb|JH126404.1|-1633590-1633744	|346319448|gb|JH126404.1|-1633765-1634241	|346319448|gb|JH126404.1|-1634346-1634605	|346319448|gb|JH126404.1|-1634659-1635050
TU677	gi|346319448|gb|JH126404.1|	1635182	1635836	655	CCM_07777	CCM_07778	80.99	1	|346319448|gb|JH126404.1|-1635182-1635836
TU678	gi|346319448|gb|JH126404.1|	1648808	1649018	194	CCM_07781	CCM_07782	2.47	2	|346319448|gb|JH126404.1|-1648808-1648897	|346319448|gb|JH126404.1|-1648915-1649018
TU679	gi|346319448|gb|JH126404.1|	1650316	1650499	151	CCM_07781	CCM_07782	2	2	|346319448|gb|JH126404.1|-1650316-1650393	|346319448|gb|JH126404.1|-1650427-1650499
TU680	gi|346319448|gb|JH126404.1|	1655361	1655688	278	CCM_07782	CCM_07783	3.92	3	|346319448|gb|JH126404.1|-1655361-1655469	|346319448|gb|JH126404.1|-1655476-1655592	|346319448|gb|JH126404.1|-1655637-1655688
TU681	gi|346319448|gb|JH126404.1|	1655764	1656154	369	CCM_07782	CCM_07783	5.05	2	|346319448|gb|JH126404.1|-1655764-1656042	|346319448|gb|JH126404.1|-1656065-1656154
TU682	gi|346319448|gb|JH126404.1|	1660473	1661049	577	CCM_07783	CCM_07784	15.5	1	|346319448|gb|JH126404.1|-1660473-1661049
TU683	gi|346319448|gb|JH126404.1|	1661641	1661848	180	CCM_07783	CCM_07784	2.37	2	|346319448|gb|JH126404.1|-1661641-1661730	|346319448|gb|JH126404.1|-1661759-1661848
TU684	gi|346319448|gb|JH126404.1|	1678700	1678877	150	CCM_07785	CCM_07786	2	2	|346319448|gb|JH126404.1|-1678700-1678760	|346319448|gb|JH126404.1|-1678789-1678877
TU685	gi|346319448|gb|JH126404.1|	1681392	1682112	688	CCM_07785	CCM_07786	13.44	2	|346319448|gb|JH126404.1|-1681392-1681989	|346319448|gb|JH126404.1|-1682023-1682112
TU686	gi|346319448|gb|JH126404.1|	1682126	1682376	248	CCM_07785	CCM_07786	3.53	2	|346319448|gb|JH126404.1|-1682126-1682248	|346319448|gb|JH126404.1|-1682252-1682376
TU687	gi|346319448|gb|JH126404.1|	1682383	1683289	905	CCM_07785	CCM_07786	7.53	2	|346319448|gb|JH126404.1|-1682383-1682767	|346319448|gb|JH126404.1|-1682770-1683289
TU688	gi|346319448|gb|JH126404.1|	1683595	1686725	3048	CCM_07785	CCM_07786	9.34	6	|346319448|gb|JH126404.1|-1683595-1684117	|346319448|gb|JH126404.1|-1684136-1685551	|346319448|gb|JH126404.1|-1685565-1686098	|346319448|gb|JH126404.1|-1686105-1686270	|346319448|gb|JH126404.1|-1686292-1686399	|346319448|gb|JH126404.1|-1686425-1686725
TU689	gi|346319448|gb|JH126404.1|	1687077	1687289	185	CCM_07785	CCM_07786	3.28	2	|346319448|gb|JH126404.1|-1687077-1687171	|346319448|gb|JH126404.1|-1687200-1687289
TU690	gi|346319448|gb|JH126404.1|	1690981	1691194	180	CCM_07787	CCM_07788	2.95	2	|346319448|gb|JH126404.1|-1690981-1691070	|346319448|gb|JH126404.1|-1691105-1691194
TU691	gi|346319448|gb|JH126404.1|	1701822	1702034	163	CCM_07790	CCM_07791	2.93	2	|346319448|gb|JH126404.1|-1701822-1701918	|346319448|gb|JH126404.1|-1701969-1702034
TU692	gi|346319448|gb|JH126404.1|	1712347	1712590	238	CCM_07794	CCM_07795	9.25	2	|346319448|gb|JH126404.1|-1712347-1712460	|346319448|gb|JH126404.1|-1712467-1712590
TU693	gi|346319448|gb|JH126404.1|	1751098	1751668	545	CCM_07806	CCM_07807	6.69	2	|346319448|gb|JH126404.1|-1751098-1751552	|346319448|gb|JH126404.1|-1751579-1751668
TU694	gi|346319448|gb|JH126404.1|	1752140	1754354	2103	CCM_07806	CCM_07807	21.29	5	|346319448|gb|JH126404.1|-1752140-1752229	|346319448|gb|JH126404.1|-1752239-1752328	|346319448|gb|JH126404.1|-1752354-1752444	|346319448|gb|JH126404.1|-1752476-1753846	|346319448|gb|JH126404.1|-1753894-1754354
TU695	gi|346319448|gb|JH126404.1|	1754787	1755133	168	CCM_07806	CCM_07807	2.41	2	|346319448|gb|JH126404.1|-1754787-1754851	|346319448|gb|JH126404.1|-1755031-1755133
TU696	gi|346319448|gb|JH126404.1|	1755445	1755705	230	CCM_07806	CCM_07807	2.5	2	|346319448|gb|JH126404.1|-1755445-1755584	|346319448|gb|JH126404.1|-1755616-1755705
TU697	gi|346319448|gb|JH126404.1|	1755951	1756273	197	CCM_07806	CCM_07807	2.51	2	|346319448|gb|JH126404.1|-1755951-1756082	|346319448|gb|JH126404.1|-1756209-1756273
TU698	gi|346319448|gb|JH126404.1|	1756444	1756812	318	CCM_07806	CCM_07807	6.26	2	|346319448|gb|JH126404.1|-1756444-1756548	|346319448|gb|JH126404.1|-1756600-1756812
TU699	gi|346319448|gb|JH126404.1|	1779567	1779822	256	CCM_07816	CCM_07817	3.3	1	|346319448|gb|JH126404.1|-1779567-1779822
TU700	gi|346319448|gb|JH126404.1|	1780082	1780294	190	CCM_07816	CCM_07817	2.48	2	|346319448|gb|JH126404.1|-1780082-1780171	|346319448|gb|JH126404.1|-1780195-1780294
TU701	gi|346319448|gb|JH126404.1|	1780324	1780841	518	CCM_07816	CCM_07817	7.1	1	|346319448|gb|JH126404.1|-1780324-1780841
TU702	gi|346319448|gb|JH126404.1|	1800847	1801147	301	CCM_07825	CCM_07826	3.46	1	|346319448|gb|JH126404.1|-1800847-1801147
TU703	gi|346319448|gb|JH126404.1|	1845132	1845370	196	CCM_07841	CCM_07842	3.04	2	|346319448|gb|JH126404.1|-1845132-1845221	|346319448|gb|JH126404.1|-1845265-1845370
TU704	gi|346319448|gb|JH126404.1|	1852643	1853337	631	CCM_07843	CCM_07844	3.14	4	|346319448|gb|JH126404.1|-1852643-1852764	|346319448|gb|JH126404.1|-1852793-1853098	|346319448|gb|JH126404.1|-1853107-1853196	|346319448|gb|JH126404.1|-1853225-1853337
TU705	gi|346319448|gb|JH126404.1|	1853960	1854164	167	CCM_07843	CCM_07844	2.84	2	|346319448|gb|JH126404.1|-1853960-1854034	|346319448|gb|JH126404.1|-1854073-1854164
TU706	gi|346319448|gb|JH126404.1|	1854258	1854463	178	CCM_07843	CCM_07844	2.17	2	|346319448|gb|JH126404.1|-1854258-1854347	|346319448|gb|JH126404.1|-1854376-1854463
TU707	gi|346319448|gb|JH126404.1|	1854658	1855061	359	CCM_07843	CCM_07844	2.99	3	|346319448|gb|JH126404.1|-1854658-1854827	|346319448|gb|JH126404.1|-1854852-1854950	|346319448|gb|JH126404.1|-1854972-1855061
TU708	gi|346319448|gb|JH126404.1|	1856938	1857132	180	CCM_07843	CCM_07844	2.24	2	|346319448|gb|JH126404.1|-1856938-1857027	|346319448|gb|JH126404.1|-1857043-1857132
TU709	gi|346319448|gb|JH126404.1|	1857204	1857854	626	CCM_07843	CCM_07844	4.9	2	|346319448|gb|JH126404.1|-1857204-1857293	|346319448|gb|JH126404.1|-1857319-1857854
TU710	gi|346319448|gb|JH126404.1|	1857993	1858800	703	CCM_07843	CCM_07844	4.91	4	|346319448|gb|JH126404.1|-1857993-1858086	|346319448|gb|JH126404.1|-1858103-1858249	|346319448|gb|JH126404.1|-1858285-1858381	|346319448|gb|JH126404.1|-1858436-1858800
TU711	gi|346319448|gb|JH126404.1|	1872066	1872272	182	CCM_07848	CCM_07849	3.92	2	|346319448|gb|JH126404.1|-1872066-1872157	|346319448|gb|JH126404.1|-1872183-1872272
TU712	gi|346319448|gb|JH126404.1|	1876854	1877066	180	CCM_07850	CCM_07851	2.91	2	|346319448|gb|JH126404.1|-1876854-1876943	|346319448|gb|JH126404.1|-1876977-1877066
TU713	gi|346319448|gb|JH126404.1|	1894720	1895140	420	CCM_07854	CCM_07855	3.1	2	|346319448|gb|JH126404.1|-1894720-1894809	|346319448|gb|JH126404.1|-1894811-1895140
TU714	gi|346319448|gb|JH126404.1|	1895239	1895537	299	CCM_07854	CCM_07855	4.21	1	|346319448|gb|JH126404.1|-1895239-1895537
TU715	gi|346319448|gb|JH126404.1|	1897409	1899176	1205	CCM_07855	CCM_07856	16.39	3	|346319448|gb|JH126404.1|-1897409-1897744	|346319448|gb|JH126404.1|-1897815-1897984	|346319448|gb|JH126404.1|-1898478-1899176
TU716	gi|346319448|gb|JH126404.1|	1899288	1899836	361	CCM_07855	CCM_07856	3.2	4	|346319448|gb|JH126404.1|-1899288-1899379	|346319448|gb|JH126404.1|-1899410-1899499	|346319448|gb|JH126404.1|-1899574-1899663	|346319448|gb|JH126404.1|-1899748-1899836
TU717	gi|346319448|gb|JH126404.1|	1911026	1911229	182	CCM_07860	CCM_07861	3.74	2	|346319448|gb|JH126404.1|-1911026-1911117	|346319448|gb|JH126404.1|-1911140-1911229
TU718	gi|346319448|gb|JH126404.1|	1919717	1919914	160	CCM_07863	CCM_07864	2	2	|346319448|gb|JH126404.1|-1919717-1919789	|346319448|gb|JH126404.1|-1919828-1919914
TU719	gi|346319448|gb|JH126404.1|	1927641	1927838	165	CCM_07868	CCM_07869	2	2	|346319448|gb|JH126404.1|-1927641-1927717	|346319448|gb|JH126404.1|-1927751-1927838
TU720	gi|346319448|gb|JH126404.1|	1928453	1928706	172	CCM_07868	CCM_07869	2.09	2	|346319448|gb|JH126404.1|-1928453-1928542	|346319448|gb|JH126404.1|-1928625-1928706
TU721	gi|346319448|gb|JH126404.1|	1930901	1931135	200	CCM_07869	CCM_07870	3.22	2	|346319448|gb|JH126404.1|-1930901-1930994	|346319448|gb|JH126404.1|-1931030-1931135
TU722	gi|346319448|gb|JH126404.1|	1931576	1931925	350	CCM_07869	CCM_07870	4.57	1	|346319448|gb|JH126404.1|-1931576-1931925
TU723	gi|346319448|gb|JH126404.1|	1942653	1943023	342	CCM_07874	CCM_07875	2.71	3	|346319448|gb|JH126404.1|-1942653-1942742	|346319448|gb|JH126404.1|-1942760-1942912	|346319448|gb|JH126404.1|-1942925-1943023
TU724	gi|346319448|gb|JH126404.1|	2002880	2003068	166	CCM_07897	CCM_07898	2.66	2	|346319448|gb|JH126404.1|-2002880-2002969	|346319448|gb|JH126404.1|-2002993-2003068
TU725	gi|346319448|gb|JH126404.1|	2006951	2007643	668	CCM_07898	CCM_07899	3.03	4	|346319448|gb|JH126404.1|-2006951-2007253	|346319448|gb|JH126404.1|-2007273-2007364	|346319448|gb|JH126404.1|-2007367-2007528	|346319448|gb|JH126404.1|-2007533-2007643
TU726	gi|346319448|gb|JH126404.1|	2007650	2008188	539	CCM_07898	CCM_07899	6.26	1	|346319448|gb|JH126404.1|-2007650-2008188
TU727	gi|346319448|gb|JH126404.1|	2008229	2008432	172	CCM_07898	CCM_07899	2	2	|346319448|gb|JH126404.1|-2008229-2008312	|346319448|gb|JH126404.1|-2008345-2008432
TU728	gi|346319448|gb|JH126404.1|	2008941	2009146	164	CCM_07898	CCM_07899	2	2	|346319448|gb|JH126404.1|-2008941-2009028	|346319448|gb|JH126404.1|-2009071-2009146
TU729	gi|346319448|gb|JH126404.1|	2009603	2009807	205	CCM_07898	CCM_07899	2.4	1	|346319448|gb|JH126404.1|-2009603-2009807
TU730	gi|346319448|gb|JH126404.1|	2010233	2010923	613	CCM_07898	CCM_07899	4.75	5	|346319448|gb|JH126404.1|-2010233-2010322	|346319448|gb|JH126404.1|-2010347-2010487	|346319448|gb|JH126404.1|-2010498-2010648	|346319448|gb|JH126404.1|-2010684-2010805	|346319448|gb|JH126404.1|-2010815-2010923
TU731	gi|346319448|gb|JH126404.1|	2011014	2012482	1468	CCM_07898	CCM_07899	7.66	2	|346319448|gb|JH126404.1|-2011014-2011808	|346319448|gb|JH126404.1|-2011810-2012482
TU732	gi|346319448|gb|JH126404.1|	2012565	2012828	264	CCM_07898	CCM_07899	4.58	1	|346319448|gb|JH126404.1|-2012565-2012828
TU733	gi|346319448|gb|JH126404.1|	2013081	2013454	331	CCM_07898	CCM_07899	5.12	3	|346319448|gb|JH126404.1|-2013081-2013181	|346319448|gb|JH126404.1|-2013209-2013348	|346319448|gb|JH126404.1|-2013365-2013454
TU734	gi|346319448|gb|JH126404.1|	2013466	2013845	380	CCM_07898	CCM_07899	6.14	1	|346319448|gb|JH126404.1|-2013466-2013845
TU735	gi|346319448|gb|JH126404.1|	2063139	2063736	597	CCM_07916	CCM_07917	7.09	2	|346319448|gb|JH126404.1|-2063139-2063228	|346319448|gb|JH126404.1|-2063230-2063736
TU736	gi|346319448|gb|JH126404.1|	2079703	2079894	180	CCM_07924	CCM_07925	2.76	2	|346319448|gb|JH126404.1|-2079703-2079792	|346319448|gb|JH126404.1|-2079805-2079894
TU737	gi|346319448|gb|JH126404.1|	2085643	2085863	201	CCM_07926	CCM_07927	4.46	2	|346319448|gb|JH126404.1|-2085643-2085734	|346319448|gb|JH126404.1|-2085755-2085863
TU738	gi|346319448|gb|JH126404.1|	2086408	2086668	171	CCM_07926	CCM_07927	4.58	2	|346319448|gb|JH126404.1|-2086408-2086488	|346319448|gb|JH126404.1|-2086579-2086668
TU739	gi|346319448|gb|JH126404.1|	2111163	2112512	1280	CCM_07934	CCM_07935	5.12	4	|346319448|gb|JH126404.1|-2111163-2111877	|346319448|gb|JH126404.1|-2111909-2112020	|346319448|gb|JH126404.1|-2112027-2112406	|346319448|gb|JH126404.1|-2112440-2112512
TU740	gi|346319448|gb|JH126404.1|	2112567	2112929	343	CCM_07934	CCM_07935	4.08	2	|346319448|gb|JH126404.1|-2112567-2112638	|346319448|gb|JH126404.1|-2112659-2112929
TU741	gi|346319448|gb|JH126404.1|	2129495	2129745	226	CCM_07942	CCM_07943	2.52	2	|346319448|gb|JH126404.1|-2129495-2129630	|346319448|gb|JH126404.1|-2129656-2129745
TU742	gi|346319448|gb|JH126404.1|	2130950	2131161	180	CCM_07942	CCM_07943	2	2	|346319448|gb|JH126404.1|-2130950-2131039	|346319448|gb|JH126404.1|-2131072-2131161
TU743	gi|346319448|gb|JH126404.1|	2132819	2133014	159	CCM_07943	CCM_07944	2	2	|346319448|gb|JH126404.1|-2132819-2132906	|346319448|gb|JH126404.1|-2132944-2133014
TU744	gi|346319448|gb|JH126404.1|	2138554	2138981	427	CCM_07946	CCM_07947	4.81	2	|346319448|gb|JH126404.1|-2138554-2138865	|346319448|gb|JH126404.1|-2138867-2138981
TU745	gi|346319448|gb|JH126404.1|	2139040	2140309	919	CCM_07946	CCM_07947	3.82	6	|346319448|gb|JH126404.1|-2139040-2139192	|346319448|gb|JH126404.1|-2139214-2139303	|346319448|gb|JH126404.1|-2139523-2139631	|346319448|gb|JH126404.1|-2139671-2139760	|346319448|gb|JH126404.1|-2139828-2140199	|346319448|gb|JH126404.1|-2140205-2140309
TU746	gi|346319448|gb|JH126404.1|	2140315	2140525	180	CCM_07946	CCM_07947	2.74	2	|346319448|gb|JH126404.1|-2140315-2140404	|346319448|gb|JH126404.1|-2140436-2140525
TU747	gi|346319448|gb|JH126404.1|	2145596	2146932	1259	CCM_07947	CCM_07948	5.59	4	|346319448|gb|JH126404.1|-2145596-2146127	|346319448|gb|JH126404.1|-2146154-2146246	|346319448|gb|JH126404.1|-2146260-2146694	|346319448|gb|JH126404.1|-2146734-2146932
TU748	gi|346319448|gb|JH126404.1|	2154330	2154531	186	CCM_07949	CCM_07950	2.34	2	|346319448|gb|JH126404.1|-2154330-2154419	|346319448|gb|JH126404.1|-2154436-2154531
TU749	gi|346319448|gb|JH126404.1|	2155092	2155377	286	CCM_07949	CCM_07950	9.28	1	|346319448|gb|JH126404.1|-2155092-2155377
TU750	gi|346319448|gb|JH126404.1|	2155762	2157143	1250	CCM_07949	CCM_07950	4.48	6	|346319448|gb|JH126404.1|-2155762-2155814	|346319448|gb|JH126404.1|-2155854-2155959	|346319448|gb|JH126404.1|-2155965-2156122	|346319448|gb|JH126404.1|-2156186-2156780	|346319448|gb|JH126404.1|-2156786-2156901	|346319448|gb|JH126404.1|-2156922-2157143
TU751	gi|346319448|gb|JH126404.1|	2182513	2182869	286	CCM_07960	CCM_07961	2.66	3	|346319448|gb|JH126404.1|-2182513-2182602	|346319448|gb|JH126404.1|-2182638-2182743	|346319448|gb|JH126404.1|-2182780-2182869
TU752	gi|346319448|gb|JH126404.1|	2193497	2193785	284	CCM_07961	CCM_07962	2.49	2	|346319448|gb|JH126404.1|-2193497-2193656	|346319448|gb|JH126404.1|-2193662-2193785
TU753	gi|346319448|gb|JH126404.1|	2194175	2194394	220	CCM_07961	CCM_07962	3.29	1	|346319448|gb|JH126404.1|-2194175-2194394
TU754	gi|346319448|gb|JH126404.1|	2203956	2204717	510	CCM_07965	CCM_07966	2.86	5	|346319448|gb|JH126404.1|-2203956-2204024	|346319448|gb|JH126404.1|-2204074-2204166	|346319448|gb|JH126404.1|-2204275-2204458	|346319448|gb|JH126404.1|-2204488-2204581	|346319448|gb|JH126404.1|-2204648-2204717
TU755	gi|346319448|gb|JH126404.1|	2243584	2243800	210	CCM_07981	CCM_07982	2.98	2	|346319448|gb|JH126404.1|-2243584-2243686	|346319448|gb|JH126404.1|-2243694-2243800
TU756	gi|346319448|gb|JH126404.1|	2249412	2250109	555	CCM_07982	CCM_07983	3.09	5	|346319448|gb|JH126404.1|-2249412-2249636	|346319448|gb|JH126404.1|-2249638-2249730	|346319448|gb|JH126404.1|-2249793-2249852	|346319448|gb|JH126404.1|-2249897-2249987	|346319448|gb|JH126404.1|-2250024-2250109
TU757	gi|346319448|gb|JH126404.1|	2273242	2273469	228	CCM_07990	CCM_07991	6.95	1	|346319448|gb|JH126404.1|-2273242-2273469
TU758	gi|346319448|gb|JH126404.1|	2273647	2274704	1012	CCM_07990	CCM_07991	10.74	3	|346319448|gb|JH126404.1|-2273647-2273861	|346319448|gb|JH126404.1|-2273869-2274575	|346319448|gb|JH126404.1|-2274615-2274704
TU759	gi|346319448|gb|JH126404.1|	2283865	2284144	171	CCM_07992	CCM_07993	2	2	|346319448|gb|JH126404.1|-2283865-2283954	|346319448|gb|JH126404.1|-2284064-2284144
TU760	gi|346319448|gb|JH126404.1|	2296833	2298058	1205	CCM_07997	CCM_07998	9.83	2	|346319448|gb|JH126404.1|-2296833-2297095	|346319448|gb|JH126404.1|-2297117-2298058
TU761	gi|346319448|gb|JH126404.1|	2303444	2303689	205	CCM_07999	CCM_08000	2.72	2	|346319448|gb|JH126404.1|-2303444-2303533	|346319448|gb|JH126404.1|-2303575-2303689
TU762	gi|346319448|gb|JH126404.1|	2317870	2318196	277	CCM_08005	CCM_08007	2.39	3	|346319448|gb|JH126404.1|-2317870-2317915	|346319448|gb|JH126404.1|-2317922-2318101	|346319448|gb|JH126404.1|-2318146-2318196
TU763	gi|346319448|gb|JH126404.1|	2318603	2319247	645	CCM_08005	CCM_08007	4.51	1	|346319448|gb|JH126404.1|-2318603-2319247
TU764	gi|346319448|gb|JH126404.1|	2319659	2320443	701	CCM_08005	CCM_08007	2.74	4	|346319448|gb|JH126404.1|-2319659-2319705	|346319448|gb|JH126404.1|-2319723-2319836	|346319448|gb|JH126404.1|-2319857-2319932	|346319448|gb|JH126404.1|-2319980-2320443
TU765	gi|346319448|gb|JH126404.1|	2337747	2337955	205	CCM_08009	CCM_08010	3.3	2	|346319448|gb|JH126404.1|-2337747-2337842	|346319448|gb|JH126404.1|-2337847-2337955
TU766	gi|346319448|gb|JH126404.1|	2362260	2362547	288	CCM_08017	CCM_08018	4.26	1	|346319448|gb|JH126404.1|-2362260-2362547
TU767	gi|346319448|gb|JH126404.1|	2362691	2363117	357	CCM_08017	CCM_08018	4.85	3	|346319448|gb|JH126404.1|-2362691-2362843	|346319448|gb|JH126404.1|-2362845-2362966	|346319448|gb|JH126404.1|-2363036-2363117
TU768	gi|346319448|gb|JH126404.1|	2390114	2391000	861	CCM_08023	CCM_08024	14.72	2	|346319448|gb|JH126404.1|-2390114-2390203	|346319448|gb|JH126404.1|-2390230-2391000
TU769	gi|346319448|gb|JH126404.1|	2391135	2391335	170	CCM_08023	CCM_08024	2.38	2	|346319448|gb|JH126404.1|-2391135-2391224	|346319448|gb|JH126404.1|-2391256-2391335
TU770	gi|346319448|gb|JH126404.1|	2391434	2391917	421	CCM_08023	CCM_08024	2.43	3	|346319448|gb|JH126404.1|-2391434-2391503	|346319448|gb|JH126404.1|-2391548-2391797	|346319448|gb|JH126404.1|-2391817-2391917
TU771	gi|346319448|gb|JH126404.1|	2426024	2427133	1102	CCM_08033	CCM_08034	15.87	2	|346319448|gb|JH126404.1|-2426024-2426525	|346319448|gb|JH126404.1|-2426534-2427133
TU772	gi|346319448|gb|JH126404.1|	2427471	2428172	702	CCM_08033	CCM_08034	465.04	1	|346319448|gb|JH126404.1|-2427471-2428172
TU773	gi|346319448|gb|JH126404.1|	2453856	2454063	181	CCM_08043	CCM_08044	2.91	2	|346319448|gb|JH126404.1|-2453856-2453946	|346319448|gb|JH126404.1|-2453974-2454063
TU774	gi|346319448|gb|JH126404.1|	2454244	2455336	1002	CCM_08043	CCM_08044	13.82	3	|346319448|gb|JH126404.1|-2454244-2454656	|346319448|gb|JH126404.1|-2454722-2454813	|346319448|gb|JH126404.1|-2454840-2455336
TU775	gi|346319448|gb|JH126404.1|	2455368	2456071	704	CCM_08043	CCM_08044	421.78	1	|346319448|gb|JH126404.1|-2455368-2456071
TU776	gi|346319448|gb|JH126404.1|	2456139	2456552	382	CCM_08043	CCM_08044	2.75	2	|346319448|gb|JH126404.1|-2456139-2456226	|346319448|gb|JH126404.1|-2456259-2456552
TU777	gi|346319448|gb|JH126404.1|	2485833	2486029	180	CCM_08055	CCM_08056	2.88	2	|346319448|gb|JH126404.1|-2485833-2485922	|346319448|gb|JH126404.1|-2485940-2486029
TU778	gi|346319448|gb|JH126404.1|	2494422	2495025	438	CCM_08056	CCM_08057	4.03	4	|346319448|gb|JH126404.1|-2494422-2494507	|346319448|gb|JH126404.1|-2494594-2494705	|346319448|gb|JH126404.1|-2494727-2494819	|346319448|gb|JH126404.1|-2494879-2495025
TU779	gi|346319448|gb|JH126404.1|	2508408	2508604	175	CCM_08059	CCM_08060	2.24	2	|346319448|gb|JH126404.1|-2508408-2508492	|346319448|gb|JH126404.1|-2508515-2508604
TU780	gi|346319448|gb|JH126404.1|	2508661	2508935	275	CCM_08059	CCM_08060	8.34	1	|346319448|gb|JH126404.1|-2508661-2508935
TU781	gi|346319448|gb|JH126404.1|	2517965	2518165	185	CCM_08062	CCM_08063	2.52	2	|346319448|gb|JH126404.1|-2517965-2518059	|346319448|gb|JH126404.1|-2518076-2518165
TU782	gi|346319448|gb|JH126404.1|	2526474	2526683	210	CCM_08064	CCM_08065	4.16	1	|346319448|gb|JH126404.1|-2526474-2526683
TU783	gi|346319448|gb|JH126404.1|	2526892	2528139	1159	CCM_08064	CCM_08065	9.66	3	|346319448|gb|JH126404.1|-2526892-2527441	|346319448|gb|JH126404.1|-2527528-2528021	|346319448|gb|JH126404.1|-2528025-2528139
TU784	gi|346319448|gb|JH126404.1|	2619875	2620128	254	CCM_08077	CCM_08078	8.44	1	|346319448|gb|JH126404.1|-2619875-2620128
TU785	gi|346319448|gb|JH126404.1|	2620331	2621223	835	CCM_08077	CCM_08078	5.83	3	|346319448|gb|JH126404.1|-2620331-2620826	|346319448|gb|JH126404.1|-2620850-2620923	|346319448|gb|JH126404.1|-2620959-2621223
TU786	gi|346319448|gb|JH126404.1|	2621592	2621812	171	CCM_08077	CCM_08078	2.17	2	|346319448|gb|JH126404.1|-2621592-2621681	|346319448|gb|JH126404.1|-2621732-2621812
TU787	gi|346319448|gb|JH126404.1|	2636996	2637366	371	CCM_08082	CCM_08083	2.99	1	|346319448|gb|JH126404.1|-2636996-2637366
TU788	gi|346319448|gb|JH126404.1|	2637449	2637750	205	CCM_08082	CCM_08083	2.6	2	|346319448|gb|JH126404.1|-2637449-2637538	|346319448|gb|JH126404.1|-2637636-2637750
TU789	gi|346319448|gb|JH126404.1|	2638911	2639128	182	CCM_08082	CCM_08083	3.35	2	|346319448|gb|JH126404.1|-2638911-2639000	|346319448|gb|JH126404.1|-2639037-2639128
TU790	gi|346319448|gb|JH126404.1|	2639267	2639492	179	CCM_08082	CCM_08083	2.43	2	|346319448|gb|JH126404.1|-2639267-2639356	|346319448|gb|JH126404.1|-2639404-2639492
TU791	gi|346319448|gb|JH126404.1|	2641424	2641624	150	CCM_08082	CCM_08083	2	2	|346319448|gb|JH126404.1|-2641424-2641485	|346319448|gb|JH126404.1|-2641537-2641624
TU792	gi|346319448|gb|JH126404.1|	2650356	2651090	711	CCM_08085	CCM_08086	22.72	2	|346319448|gb|JH126404.1|-2650356-2650445	|346319448|gb|JH126404.1|-2650470-2651090
TU793	gi|346319448|gb|JH126404.1|	2651258	2652204	947	CCM_08085	CCM_08086	8.69	1	|346319448|gb|JH126404.1|-2651258-2652204
TU794	gi|346319448|gb|JH126404.1|	2667251	2667565	233	CCM_08092	CCM_08093	5.53	2	|346319448|gb|JH126404.1|-2667251-2667404	|346319448|gb|JH126404.1|-2667487-2667565
TU795	gi|346319448|gb|JH126404.1|	2671366	2671732	334	CCM_08093	CCM_08094	4.11	3	|346319448|gb|JH126404.1|-2671366-2671455	|346319448|gb|JH126404.1|-2671488-2671628	|346319448|gb|JH126404.1|-2671630-2671732
TU796	gi|346319448|gb|JH126404.1|	2702748	2702959	180	CCM_08106	CCM_08107	2.45	2	|346319448|gb|JH126404.1|-2702748-2702837	|346319448|gb|JH126404.1|-2702870-2702959
TU797	gi|346319448|gb|JH126404.1|	2702996	2703359	296	CCM_08106	CCM_08107	2.29	3	|346319448|gb|JH126404.1|-2702996-2703135	|346319448|gb|JH126404.1|-2703161-2703250	|346319448|gb|JH126404.1|-2703294-2703359
TU798	gi|346319448|gb|JH126404.1|	2738256	2738434	164	CCM_08116	CCM_08117	2.26	2	|346319448|gb|JH126404.1|-2738256-2738364	|346319448|gb|JH126404.1|-2738380-2738434
TU799	gi|346319448|gb|JH126404.1|	2746741	2746953	203	CCM_08119	CCM_08120	4.28	2	|346319448|gb|JH126404.1|-2746741-2746835	|346319448|gb|JH126404.1|-2746846-2746953
TU800	gi|346319448|gb|JH126404.1|	2747079	2747446	332	CCM_08119	CCM_08120	7.81	3	|346319448|gb|JH126404.1|-2747079-2747168	|346319448|gb|JH126404.1|-2747197-2747337	|346319448|gb|JH126404.1|-2747346-2747446
TU801	gi|346319448|gb|JH126404.1|	2747776	2748051	276	CCM_08119	CCM_08120	4.23	1	|346319448|gb|JH126404.1|-2747776-2748051
TU802	gi|346319448|gb|JH126404.1|	2748525	2748755	213	CCM_08119	CCM_08120	2.63	2	|346319448|gb|JH126404.1|-2748525-2748647	|346319448|gb|JH126404.1|-2748666-2748755
TU803	gi|346319448|gb|JH126404.1|	2752139	2752354	197	CCM_08121	CCM_08122	3.98	2	|346319448|gb|JH126404.1|-2752139-2752230	|346319448|gb|JH126404.1|-2752250-2752354
TU804	gi|346319448|gb|JH126404.1|	2752767	2754294	1461	CCM_08121	CCM_08122	12.76	2	|346319448|gb|JH126404.1|-2752767-2753897	|346319448|gb|JH126404.1|-2753965-2754294
TU805	gi|346319448|gb|JH126404.1|	2772693	2772885	180	CCM_08129	CCM_08130	2.43	2	|346319448|gb|JH126404.1|-2772693-2772782	|346319448|gb|JH126404.1|-2772796-2772885
TU806	gi|346319448|gb|JH126404.1|	2773526	2773809	253	CCM_08129	CCM_08130	2.58	3	|346319448|gb|JH126404.1|-2773526-2773615	|346319448|gb|JH126404.1|-2773631-2773734	|346319448|gb|JH126404.1|-2773751-2773809
TU807	gi|346319448|gb|JH126404.1|	2802507	2802995	457	CCM_08138	CCM_08139	2.59	3	|346319448|gb|JH126404.1|-2802507-2802592	|346319448|gb|JH126404.1|-2802609-2802698	|346319448|gb|JH126404.1|-2802715-2802995
TU808	gi|346319448|gb|JH126404.1|	2803130	2803353	204	CCM_08138	CCM_08139	4.24	2	|346319448|gb|JH126404.1|-2803130-2803224	|346319448|gb|JH126404.1|-2803245-2803353
TU809	gi|346319448|gb|JH126404.1|	2806704	2806899	180	CCM_08140	CCM_08141	2.86	2	|346319448|gb|JH126404.1|-2806704-2806793	|346319448|gb|JH126404.1|-2806810-2806899
TU810	gi|346319448|gb|JH126404.1|	2806923	2807182	260	CCM_08140	CCM_08141	3.02	1	|346319448|gb|JH126404.1|-2806923-2807182
TU811	gi|346319448|gb|JH126404.1|	2807271	2807618	348	CCM_08140	CCM_08141	7.08	1	|346319448|gb|JH126404.1|-2807271-2807618
TU812	gi|346319448|gb|JH126404.1|	2818959	2819900	825	CCM_08145	CCM_08146	19.64	3	|346319448|gb|JH126404.1|-2818959-2819193	|346319448|gb|JH126404.1|-2819196-2819691	|346319448|gb|JH126404.1|-2819807-2819900
TU813	gi|346319448|gb|JH126404.1|	2828067	2829055	892	CCM_08147	CCM_08148	4.69	4	|346319448|gb|JH126404.1|-2828067-2828657	|346319448|gb|JH126404.1|-2828663-2828752	|346319448|gb|JH126404.1|-2828823-2828935	|346319448|gb|JH126404.1|-2828958-2829055
TU814	gi|346319448|gb|JH126404.1|	2869272	2869477	180	CCM_08160	CCM_08161	2.64	2	|346319448|gb|JH126404.1|-2869272-2869361	|346319448|gb|JH126404.1|-2869388-2869477
TU815	gi|346319448|gb|JH126404.1|	2869514	2870226	713	CCM_08160	CCM_08161	5.34	1	|346319448|gb|JH126404.1|-2869514-2870226
TU816	gi|346319448|gb|JH126404.1|	2879507	2879699	157	CCM_08162	CCM_08163	2.18	2	|346319448|gb|JH126404.1|-2879507-2879573	|346319448|gb|JH126404.1|-2879610-2879699
TU817	gi|346319448|gb|JH126404.1|	2882368	2882880	513	CCM_08162	CCM_08163	8.9	1	|346319448|gb|JH126404.1|-2882368-2882880
TU818	gi|346319448|gb|JH126404.1|	2882986	2883616	557	CCM_08162	CCM_08163	9.07	3	|346319448|gb|JH126404.1|-2882986-2883099	|346319448|gb|JH126404.1|-2883106-2883277	|346319448|gb|JH126404.1|-2883346-2883616
TU819	gi|346319448|gb|JH126404.1|	2899543	2899880	260	CCM_08168	CCM_08169	6.02	2	|346319448|gb|JH126404.1|-2899543-2899730	|346319448|gb|JH126404.1|-2899809-2899880
TU820	gi|346319448|gb|JH126404.1|	2900110	2900339	230	CCM_08168	CCM_08169	4.43	1	|346319448|gb|JH126404.1|-2900110-2900339
TU821	gi|346319448|gb|JH126404.1|	2900664	2900904	241	CCM_08168	CCM_08169	3.5	1	|346319448|gb|JH126404.1|-2900664-2900904
TU822	gi|346319448|gb|JH126404.1|	2901217	2901421	175	CCM_08168	CCM_08169	2.39	2	|346319448|gb|JH126404.1|-2901217-2901301	|346319448|gb|JH126404.1|-2901332-2901421
TU823	gi|346319448|gb|JH126404.1|	2903250	2903457	185	CCM_08169	CCM_08170	2.54	2	|346319448|gb|JH126404.1|-2903250-2903339	|346319448|gb|JH126404.1|-2903363-2903457
TU824	gi|346319448|gb|JH126404.1|	2911435	2911636	168	CCM_08172	CCM_08173	2	2	|346319448|gb|JH126404.1|-2911435-2911514	|346319448|gb|JH126404.1|-2911549-2911636
TU825	gi|346319448|gb|JH126404.1|	2911793	2912967	1119	CCM_08172	CCM_08173	19.06	3	|346319448|gb|JH126404.1|-2911793-2911882	|346319448|gb|JH126404.1|-2911908-2912030	|346319448|gb|JH126404.1|-2912062-2912967
TU826	gi|346319448|gb|JH126404.1|	2912987	2913327	341	CCM_08172	CCM_08173	19.15	1	|346319448|gb|JH126404.1|-2912987-2913327
TU827	gi|346319448|gb|JH126404.1|	2928900	2929126	204	CCM_08178	CCM_08179	3.56	2	|346319448|gb|JH126404.1|-2928900-2929012	|346319448|gb|JH126404.1|-2929036-2929126
TU828	gi|346319448|gb|JH126404.1|	2936480	2936684	170	CCM_08180	CCM_08181	2.25	2	|346319448|gb|JH126404.1|-2936480-2936559	|346319448|gb|JH126404.1|-2936595-2936684
TU829	gi|346319448|gb|JH126404.1|	2937704	2938056	278	CCM_08180	CCM_08181	2.47	3	|346319448|gb|JH126404.1|-2937704-2937777	|346319448|gb|JH126404.1|-2937820-2937933	|346319448|gb|JH126404.1|-2937967-2938056
TU830	gi|346319448|gb|JH126404.1|	2957472	2957956	298	CCM_08184	CCM_08185	2.25	3	|346319448|gb|JH126404.1|-2957472-2957560	|346319448|gb|JH126404.1|-2957704-2957832	|346319448|gb|JH126404.1|-2957877-2957956
TU831	gi|346319448|gb|JH126404.1|	2971055	2971265	180	CCM_08190	CCM_08191	2.93	2	|346319448|gb|JH126404.1|-2971055-2971144	|346319448|gb|JH126404.1|-2971176-2971265
TU832	gi|346319448|gb|JH126404.1|	2981908	2982130	180	CCM_08193	CCM_08194	2	2	|346319448|gb|JH126404.1|-2981908-2981997	|346319448|gb|JH126404.1|-2982041-2982130
TU833	gi|346319448|gb|JH126404.1|	3015433	3015636	196	CCM_08203	CCM_08204	2.66	2	|346319448|gb|JH126404.1|-3015433-3015522	|346319448|gb|JH126404.1|-3015531-3015636
TU834	gi|346319448|gb|JH126404.1|	3037766	3038057	292	CCM_08213	CCM_08214	3.66	1	|346319448|gb|JH126404.1|-3037766-3038057
TU835	gi|346319448|gb|JH126404.1|	3038642	3038840	180	CCM_08213	CCM_08214	2.78	2	|346319448|gb|JH126404.1|-3038642-3038731	|346319448|gb|JH126404.1|-3038751-3038840
TU836	gi|346319448|gb|JH126404.1|	3064061	3064272	180	CCM_08222	CCM_08223	2.86	2	|346319448|gb|JH126404.1|-3064061-3064150	|346319448|gb|JH126404.1|-3064183-3064272
TU837	gi|346319448|gb|JH126404.1|	3089979	3090576	594	CCM_08232	CCM_08233	12.2	2	|346319448|gb|JH126404.1|-3089979-3090073	|346319448|gb|JH126404.1|-3090078-3090576
TU838	gi|346319448|gb|JH126404.1|	3091089	3091646	558	CCM_08232	CCM_08233	39.24	2	|346319448|gb|JH126404.1|-3091089-3091457	|346319448|gb|JH126404.1|-3091458-3091646
TU839	gi|346319448|gb|JH126404.1|	3116036	3116233	181	CCM_08239	CCM_08240	2.82	2	|346319448|gb|JH126404.1|-3116036-3116126	|346319448|gb|JH126404.1|-3116144-3116233
TU840	gi|346319448|gb|JH126404.1|	3116884	3117082	178	CCM_08239	CCM_08240	2	2	|346319448|gb|JH126404.1|-3116884-3116971	|346319448|gb|JH126404.1|-3116993-3117082
TU841	gi|346319448|gb|JH126404.1|	3147951	3148585	625	CCM_08240	CCM_08241	33.08	2	|346319448|gb|JH126404.1|-3147951-3148129	|346319448|gb|JH126404.1|-3148140-3148585
TU842	gi|346319448|gb|JH126404.1|	3166173	3166650	478	CCM_08242	CCM_08243	7.46	1	|346319448|gb|JH126404.1|-3166173-3166650
TU843	gi|346319448|gb|JH126404.1|	3166709	3167132	238	CCM_08242	CCM_08243	2.24	3	|346319448|gb|JH126404.1|-3166709-3166798	|346319448|gb|JH126404.1|-3166941-3167030	|346319448|gb|JH126404.1|-3167075-3167132
TU844	gi|346320389|gb|JH126403.1|	41292	42106	707	CCM_06410	CCM_06411	3.83	4	|346320389|gb|JH126403.1|-41292-41352	|346320389|gb|JH126403.1|-41409-41498	|346320389|gb|JH126403.1|-41532-41631	|346320389|gb|JH126403.1|-41651-42106
TU845	gi|346320389|gb|JH126403.1|	57694	58737	1044	CCM_06418	CCM_06419	12.12	1	|346320389|gb|JH126403.1|-57694-58737
TU846	gi|346320389|gb|JH126403.1|	82525	83693	1161	CCM_06425	CCM_06426	33.55	2	|346320389|gb|JH126403.1|-82525-83413	|346320389|gb|JH126403.1|-83422-83693
TU847	gi|346320389|gb|JH126403.1|	88009	88213	155	CCM_06427	CCM_06428	2.27	2	|346320389|gb|JH126403.1|-88009-88073	|346320389|gb|JH126403.1|-88124-88213
TU848	gi|346320389|gb|JH126403.1|	88375	90357	1979	CCM_06427	CCM_06428	96.02	2	|346320389|gb|JH126403.1|-88375-89311	|346320389|gb|JH126403.1|-89316-90357
TU849	gi|346320389|gb|JH126403.1|	105580	105934	229	CCM_06433	CCM_06434	2.02	3	|346320389|gb|JH126403.1|-105580-105669	|346320389|gb|JH126403.1|-105731-105786	|346320389|gb|JH126403.1|-105852-105934
TU850	gi|346320389|gb|JH126403.1|	113943	115212	1269	CCM_06436	CCM_06437	14.74	2	|346320389|gb|JH126403.1|-113943-114686	|346320389|gb|JH126403.1|-114688-115212
TU851	gi|346320389|gb|JH126403.1|	128873	129069	169	CCM_06441	CCM_06442	2	2	|346320389|gb|JH126403.1|-128873-128951	|346320389|gb|JH126403.1|-128980-129069
TU852	gi|346320389|gb|JH126403.1|	129346	129547	180	CCM_06441	CCM_06442	2.92	2	|346320389|gb|JH126403.1|-129346-129435	|346320389|gb|JH126403.1|-129458-129547
TU853	gi|346320389|gb|JH126403.1|	144251	144452	157	CCM_06446	CCM_06447	2	2	|346320389|gb|JH126403.1|-144251-144319	|346320389|gb|JH126403.1|-144365-144452
TU854	gi|346320389|gb|JH126403.1|	144822	145022	169	CCM_06446	CCM_06447	2.27	2	|346320389|gb|JH126403.1|-144822-144911	|346320389|gb|JH126403.1|-144944-145022
TU855	gi|346320389|gb|JH126403.1|	162897	163224	238	CCM_06450	CCM_06451	2.82	3	|346320389|gb|JH126403.1|-162897-162947	|346320389|gb|JH126403.1|-163006-163111	|346320389|gb|JH126403.1|-163144-163224
TU856	gi|346320389|gb|JH126403.1|	175454	175752	299	CCM_06455	CCM_06456	3.22	1	|346320389|gb|JH126403.1|-175454-175752
TU857	gi|346320389|gb|JH126403.1|	201207	201400	180	CCM_06466	CCM_06467	2	2	|346320389|gb|JH126403.1|-201207-201296	|346320389|gb|JH126403.1|-201311-201400
TU858	gi|346320389|gb|JH126403.1|	201445	201639	180	CCM_06466	CCM_06467	2.69	2	|346320389|gb|JH126403.1|-201445-201534	|346320389|gb|JH126403.1|-201550-201639
TU859	gi|346320389|gb|JH126403.1|	203883	204287	405	CCM_06467	CCM_06468	42.43	1	|346320389|gb|JH126403.1|-203883-204287
TU860	gi|346320389|gb|JH126403.1|	204326	207369	2507	CCM_06467	CCM_06468	19.89	6	|346320389|gb|JH126403.1|-204326-205692	|346320389|gb|JH126403.1|-205706-206347	|346320389|gb|JH126403.1|-206393-206518	|346320389|gb|JH126403.1|-206620-206750	|346320389|gb|JH126403.1|-206956-207057	|346320389|gb|JH126403.1|-207231-207369
TU861	gi|346320389|gb|JH126403.1|	217109	218722	1491	CCM_06467	CCM_06468	5.33	7	|346320389|gb|JH126403.1|-217109-217198	|346320389|gb|JH126403.1|-217202-217300	|346320389|gb|JH126403.1|-217304-217401	|346320389|gb|JH126403.1|-217462-218302	|346320389|gb|JH126403.1|-218322-218439	|346320389|gb|JH126403.1|-218450-218607	|346320389|gb|JH126403.1|-218636-218722
TU862	gi|346320389|gb|JH126403.1|	219403	219795	359	CCM_06467	CCM_06468	3.18	3	|346320389|gb|JH126403.1|-219403-219570	|346320389|gb|JH126403.1|-219575-219675	|346320389|gb|JH126403.1|-219706-219795
TU863	gi|346320389|gb|JH126403.1|	220742	221279	366	CCM_06467	CCM_06468	2.17	4	|346320389|gb|JH126403.1|-220742-220829	|346320389|gb|JH126403.1|-220885-220951	|346320389|gb|JH126403.1|-221018-221182	|346320389|gb|JH126403.1|-221234-221279
TU864	gi|346320389|gb|JH126403.1|	221929	222126	180	CCM_06467	CCM_06468	2.58	2	|346320389|gb|JH126403.1|-221929-222018	|346320389|gb|JH126403.1|-222037-222126
TU865	gi|346320389|gb|JH126403.1|	255340	255536	180	CCM_06476	CCM_06477	2	2	|346320389|gb|JH126403.1|-255340-255429	|346320389|gb|JH126403.1|-255447-255536
TU866	gi|346320389|gb|JH126403.1|	257588	257796	186	CCM_06476	CCM_06477	4.29	2	|346320389|gb|JH126403.1|-257588-257677	|346320389|gb|JH126403.1|-257701-257796
TU867	gi|346320389|gb|JH126403.1|	308888	309281	394	CCM_06495	CCM_06496	14.34	1	|346320389|gb|JH126403.1|-308888-309281
TU868	gi|346320389|gb|JH126403.1|	309454	309660	200	CCM_06495	CCM_06496	3.24	2	|346320389|gb|JH126403.1|-309454-309561	|346320389|gb|JH126403.1|-309569-309660
TU869	gi|346320389|gb|JH126403.1|	309872	310071	200	CCM_06495	CCM_06496	2.46	1	|346320389|gb|JH126403.1|-309872-310071
TU870	gi|346320389|gb|JH126403.1|	313260	313603	283	CCM_06496	CCM_06497	35.94	2	|346320389|gb|JH126403.1|-313260-313453	|346320389|gb|JH126403.1|-313515-313603
TU871	gi|346320389|gb|JH126403.1|	313722	313918	163	CCM_06496	CCM_06497	3.56	2	|346320389|gb|JH126403.1|-313722-313820	|346320389|gb|JH126403.1|-313855-313918
TU872	gi|346320389|gb|JH126403.1|	315460	315842	337	CCM_06496	CCM_06497	3.03	2	|346320389|gb|JH126403.1|-315460-315530	|346320389|gb|JH126403.1|-315577-315842
TU873	gi|346320389|gb|JH126403.1|	315925	316139	180	CCM_06496	CCM_06497	2.78	2	|346320389|gb|JH126403.1|-315925-316014	|346320389|gb|JH126403.1|-316050-316139
TU874	gi|346320389|gb|JH126403.1|	321037	321233	197	CCM_06499	CCM_06500	2.64	1	|346320389|gb|JH126403.1|-321037-321233
TU875	gi|346320389|gb|JH126403.1|	328729	329403	657	CCM_06501	CCM_06502	5.15	2	|346320389|gb|JH126403.1|-328729-328804	|346320389|gb|JH126403.1|-328823-329403
TU876	gi|346320389|gb|JH126403.1|	336879	337149	169	CCM_06503	CCM_06504	2.02	2	|346320389|gb|JH126403.1|-336879-336957	|346320389|gb|JH126403.1|-337060-337149
TU877	gi|346320389|gb|JH126403.1|	354595	354791	183	CCM_06509	CCM_06510	2.48	2	|346320389|gb|JH126403.1|-354595-354687	|346320389|gb|JH126403.1|-354702-354791
TU878	gi|346320389|gb|JH126403.1|	354906	355179	274	CCM_06509	CCM_06510	23.74	1	|346320389|gb|JH126403.1|-354906-355179
TU879	gi|346320389|gb|JH126403.1|	357060	357272	180	CCM_06509	CCM_06510	2.64	2	|346320389|gb|JH126403.1|-357060-357149	|346320389|gb|JH126403.1|-357183-357272
TU880	gi|346320389|gb|JH126403.1|	357756	357960	193	CCM_06509	CCM_06510	2.4	2	|346320389|gb|JH126403.1|-357756-357845	|346320389|gb|JH126403.1|-357858-357960
TU881	gi|346320389|gb|JH126403.1|	358325	358765	382	CCM_06509	CCM_06510	3.42	2	|346320389|gb|JH126403.1|-358325-358477	|346320389|gb|JH126403.1|-358537-358765
TU882	gi|346320389|gb|JH126403.1|	359371	359902	499	CCM_06509	CCM_06510	3	4	|346320389|gb|JH126403.1|-359371-359475	|346320389|gb|JH126403.1|-359489-359665	|346320389|gb|JH126403.1|-359677-359803	|346320389|gb|JH126403.1|-359813-359902
TU883	gi|346320389|gb|JH126403.1|	360390	360598	195	CCM_06509	CCM_06510	2.68	2	|346320389|gb|JH126403.1|-360390-360499	|346320389|gb|JH126403.1|-360514-360598
TU884	gi|346320389|gb|JH126403.1|	360674	361643	896	CCM_06509	CCM_06510	5.72	4	|346320389|gb|JH126403.1|-360674-360763	|346320389|gb|JH126403.1|-360784-361370	|346320389|gb|JH126403.1|-361397-361525	|346320389|gb|JH126403.1|-361554-361643
TU885	gi|346320389|gb|JH126403.1|	361763	362458	549	CCM_06509	CCM_06510	2.38	5	|346320389|gb|JH126403.1|-361763-361852	|346320389|gb|JH126403.1|-361867-362055	|346320389|gb|JH126403.1|-362073-362162	|346320389|gb|JH126403.1|-362261-362350	|346320389|gb|JH126403.1|-362369-362458
TU886	gi|346320389|gb|JH126403.1|	362560	363133	515	CCM_06509	CCM_06510	6.79	2	|346320389|gb|JH126403.1|-362560-362861	|346320389|gb|JH126403.1|-362921-363133
TU887	gi|346320389|gb|JH126403.1|	368734	369752	990	CCM_06510	CCM_06511	20.52	3	|346320389|gb|JH126403.1|-368734-368823	|346320389|gb|JH126403.1|-368844-369637	|346320389|gb|JH126403.1|-369647-369752
TU888	gi|346320389|gb|JH126403.1|	369883	370083	173	CCM_06510	CCM_06511	2	2	|346320389|gb|JH126403.1|-369883-369972	|346320389|gb|JH126403.1|-370001-370083
TU889	gi|346320389|gb|JH126403.1|	370656	371014	306	CCM_06510	CCM_06511	2.33	3	|346320389|gb|JH126403.1|-370656-370745	|346320389|gb|JH126403.1|-370754-370916	|346320389|gb|JH126403.1|-370962-371014
TU890	gi|346320389|gb|JH126403.1|	371300	371507	172	CCM_06510	CCM_06511	2	2	|346320389|gb|JH126403.1|-371300-371383	|346320389|gb|JH126403.1|-371420-371507
TU891	gi|346320389|gb|JH126403.1|	413005	413214	180	CCM_06521	CCM_06522	3.63	2	|346320389|gb|JH126403.1|-413005-413094	|346320389|gb|JH126403.1|-413125-413214
TU892	gi|346320389|gb|JH126403.1|	413411	413628	186	CCM_06521	CCM_06522	3.68	2	|346320389|gb|JH126403.1|-413411-413500	|346320389|gb|JH126403.1|-413533-413628
TU893	gi|346320389|gb|JH126403.1|	442856	443051	151	CCM_06532	CCM_06533	2.07	2	|346320389|gb|JH126403.1|-442856-442945	|346320389|gb|JH126403.1|-442991-443051
TU894	gi|346320389|gb|JH126403.1|	448898	449224	327	CCM_06534	CCM_06535	9.06	1	|346320389|gb|JH126403.1|-448898-449224
TU895	gi|346320389|gb|JH126403.1|	449523	449965	417	CCM_06534	CCM_06535	4.21	2	|346320389|gb|JH126403.1|-449523-449849	|346320389|gb|JH126403.1|-449876-449965
TU896	gi|346320389|gb|JH126403.1|	469040	469681	617	CCM_06540	CCM_06541	6.33	3	|346320389|gb|JH126403.1|-469040-469405	|346320389|gb|JH126403.1|-469428-469561	|346320389|gb|JH126403.1|-469565-469681
TU897	gi|346320389|gb|JH126403.1|	469824	470082	254	CCM_06540	CCM_06541	3.94	2	|346320389|gb|JH126403.1|-469824-469868	|346320389|gb|JH126403.1|-469874-470082
TU898	gi|346320389|gb|JH126403.1|	470261	470596	302	CCM_06540	CCM_06541	6.74	3	|346320389|gb|JH126403.1|-470261-470363	|346320389|gb|JH126403.1|-470377-470487	|346320389|gb|JH126403.1|-470509-470596
TU899	gi|346320389|gb|JH126403.1|	485631	486166	536	CCM_06547	CCM_06548	5.75	1	|346320389|gb|JH126403.1|-485631-486166
TU900	gi|346320389|gb|JH126403.1|	486288	486839	521	CCM_06547	CCM_06548	3.94	2	|346320389|gb|JH126403.1|-486288-486377	|346320389|gb|JH126403.1|-486409-486839
TU901	gi|346320389|gb|JH126403.1|	503245	503589	309	CCM_06554	CCM_06555	3.48	3	|346320389|gb|JH126403.1|-503245-503350	|346320389|gb|JH126403.1|-503376-503485	|346320389|gb|JH126403.1|-503497-503589
TU902	gi|346320389|gb|JH126403.1|	504438	505405	899	CCM_06554	CCM_06555	6.55	4	|346320389|gb|JH126403.1|-504438-504964	|346320389|gb|JH126403.1|-504983-505083	|346320389|gb|JH126403.1|-505093-505269	|346320389|gb|JH126403.1|-505312-505405
TU903	gi|346320389|gb|JH126403.1|	509223	509448	198	CCM_06556	CCM_06557	2.45	2	|346320389|gb|JH126403.1|-509223-509330	|346320389|gb|JH126403.1|-509359-509448
TU904	gi|346320389|gb|JH126403.1|	531698	532815	1101	CCM_06565	CCM_06566	7.36	2	|346320389|gb|JH126403.1|-531698-532705	|346320389|gb|JH126403.1|-532723-532815
TU905	gi|346320389|gb|JH126403.1|	532927	533141	184	CCM_06565	CCM_06566	4.23	2	|346320389|gb|JH126403.1|-532927-533019	|346320389|gb|JH126403.1|-533051-533141
TU906	gi|346320389|gb|JH126403.1|	533449	533657	166	CCM_06565	CCM_06566	2	2	|346320389|gb|JH126403.1|-533449-533534	|346320389|gb|JH126403.1|-533578-533657
TU907	gi|346320389|gb|JH126403.1|	541730	543580	1587	CCM_06567	CCM_06568	56.71	3	|346320389|gb|JH126403.1|-541730-542414	|346320389|gb|JH126403.1|-542532-543209	|346320389|gb|JH126403.1|-543357-543580
TU908	gi|346320389|gb|JH126403.1|	543643	544504	862	CCM_06567	CCM_06568	4.65	1	|346320389|gb|JH126403.1|-543643-544504
TU909	gi|346320389|gb|JH126403.1|	552668	552992	287	CCM_06570	CCM_06571	2.98	3	|346320389|gb|JH126403.1|-552668-552758	|346320389|gb|JH126403.1|-552764-552871	|346320389|gb|JH126403.1|-552905-552992
TU910	gi|346320389|gb|JH126403.1|	554812	555091	263	CCM_06570	CCM_06571	2.28	2	|346320389|gb|JH126403.1|-554812-554901	|346320389|gb|JH126403.1|-554919-555091
TU911	gi|346320389|gb|JH126403.1|	556751	556951	167	CCM_06571	CCM_06572	2	2	|346320389|gb|JH126403.1|-556751-556840	|346320389|gb|JH126403.1|-556875-556951
TU912	gi|346320389|gb|JH126403.1|	566261	566673	345	CCM_06574	CCM_06575	4.67	3	|346320389|gb|JH126403.1|-566261-566382	|346320389|gb|JH126403.1|-566408-566540	|346320389|gb|JH126403.1|-566584-566673
TU913	gi|346320389|gb|JH126403.1|	566915	567310	396	CCM_06574	CCM_06575	22.42	1	|346320389|gb|JH126403.1|-566915-567310
TU914	gi|346320389|gb|JH126403.1|	567560	568781	1222	CCM_06574	CCM_06575	18.71	1	|346320389|gb|JH126403.1|-567560-568781
TU915	gi|346320389|gb|JH126403.1|	568934	569152	186	CCM_06574	CCM_06575	4.59	2	|346320389|gb|JH126403.1|-568934-569027	|346320389|gb|JH126403.1|-569061-569152
TU916	gi|346320389|gb|JH126403.1|	638141	638454	270	CCM_06587	CCM_06588	3.17	3	|346320389|gb|JH126403.1|-638141-638218	|346320389|gb|JH126403.1|-638254-638355	|346320389|gb|JH126403.1|-638365-638454
TU917	gi|346320389|gb|JH126403.1|	646159	647226	994	CCM_06590	CCM_06591	21.27	2	|346320389|gb|JH126403.1|-646159-646734	|346320389|gb|JH126403.1|-646809-647226
TU918	gi|346320389|gb|JH126403.1|	653693	655681	1826	CCM_06592	CCM_06593	23.29	4	|346320389|gb|JH126403.1|-653693-654658	|346320389|gb|JH126403.1|-654708-655309	|346320389|gb|JH126403.1|-655379-655430	|346320389|gb|JH126403.1|-655476-655681
TU919	gi|346320389|gb|JH126403.1|	656181	658966	2597	CCM_06592	CCM_06593	8.57	12	|346320389|gb|JH126403.1|-656181-656254	|346320389|gb|JH126403.1|-656303-656392	|346320389|gb|JH126403.1|-656418-656714	|346320389|gb|JH126403.1|-656733-656870	|346320389|gb|JH126403.1|-656882-657012	|346320389|gb|JH126403.1|-657024-657506	|346320389|gb|JH126403.1|-657508-657601	|346320389|gb|JH126403.1|-657643-657732	|346320389|gb|JH126403.1|-657736-657845	|346320389|gb|JH126403.1|-657852-658005	|346320389|gb|JH126403.1|-658015-658857	|346320389|gb|JH126403.1|-658874-658966
TU920	gi|346320389|gb|JH126403.1|	659055	659259	168	CCM_06592	CCM_06593	2.42	2	|346320389|gb|JH126403.1|-659055-659144	|346320389|gb|JH126403.1|-659182-659259
TU921	gi|346320389|gb|JH126403.1|	659497	661732	2212	CCM_06592	CCM_06593	12.45	3	|346320389|gb|JH126403.1|-659497-660917	|346320389|gb|JH126403.1|-660922-661432	|346320389|gb|JH126403.1|-661453-661732
TU922	gi|346320389|gb|JH126403.1|	661843	662177	283	CCM_06592	CCM_06593	3.12	3	|346320389|gb|JH126403.1|-661843-661924	|346320389|gb|JH126403.1|-661957-662066	|346320389|gb|JH126403.1|-662087-662177
TU923	gi|346320389|gb|JH126403.1|	662304	662641	338	CCM_06592	CCM_06593	6.99	1	|346320389|gb|JH126403.1|-662304-662641
TU924	gi|346320389|gb|JH126403.1|	663106	663478	332	CCM_06592	CCM_06593	8.87	3	|346320389|gb|JH126403.1|-663106-663201	|346320389|gb|JH126403.1|-663222-663354	|346320389|gb|JH126403.1|-663376-663478
TU925	gi|346320389|gb|JH126403.1|	663586	664958	1340	CCM_06592	CCM_06593	27.13	3	|346320389|gb|JH126403.1|-663586-663706	|346320389|gb|JH126403.1|-663723-663834	|346320389|gb|JH126403.1|-663852-664958
TU926	gi|346320389|gb|JH126403.1|	665379	665600	202	CCM_06592	CCM_06593	3.4	2	|346320389|gb|JH126403.1|-665379-665483	|346320389|gb|JH126403.1|-665504-665600
TU927	gi|346320389|gb|JH126403.1|	665732	666069	272	CCM_06592	CCM_06593	2.29	3	|346320389|gb|JH126403.1|-665732-665793	|346320389|gb|JH126403.1|-665825-665901	|346320389|gb|JH126403.1|-665937-666069
TU928	gi|346320389|gb|JH126403.1|	666483	669952	3183	CCM_06592	CCM_06593	39.85	2	|346320389|gb|JH126403.1|-666483-666723	|346320389|gb|JH126403.1|-667011-669952
TU929	gi|346320389|gb|JH126403.1|	687610	688932	1323	CCM_06595	CCM_06596	55.07	1	|346320389|gb|JH126403.1|-687610-688932
TU930	gi|346320389|gb|JH126403.1|	691103	691545	412	CCM_06595	CCM_06596	4.35	3	|346320389|gb|JH126403.1|-691103-691224	|346320389|gb|JH126403.1|-691245-691437	|346320389|gb|JH126403.1|-691449-691545
TU931	gi|346320389|gb|JH126403.1|	715789	716198	390	CCM_06607	CCM_06608	9.88	2	|346320389|gb|JH126403.1|-715789-715991	|346320389|gb|JH126403.1|-716012-716198
TU932	gi|346320389|gb|JH126403.1|	719326	719829	477	CCM_06610	CCM_06611	3.82	3	|346320389|gb|JH126403.1|-719326-719585	|346320389|gb|JH126403.1|-719589-719715	|346320389|gb|JH126403.1|-719740-719829
TU933	gi|346320389|gb|JH126403.1|	753417	753620	180	CCM_06623	CCM_06624	2.16	2	|346320389|gb|JH126403.1|-753417-753506	|346320389|gb|JH126403.1|-753531-753620
TU934	gi|346320389|gb|JH126403.1|	758528	759081	537	CCM_06626	CCM_06627	22.9	2	|346320389|gb|JH126403.1|-758528-758974	|346320389|gb|JH126403.1|-758992-759081
TU935	gi|346320389|gb|JH126403.1|	759334	759602	255	CCM_06626	CCM_06627	2.87	2	|346320389|gb|JH126403.1|-759334-759425	|346320389|gb|JH126403.1|-759440-759602
TU936	gi|346320389|gb|JH126403.1|	802283	802585	303	CCM_06629	CCM_06630	5.74	1	|346320389|gb|JH126403.1|-802283-802585
TU937	gi|346320389|gb|JH126403.1|	822972	823219	161	CCM_06637	CCM_06638	2	2	|346320389|gb|JH126403.1|-822972-823042	|346320389|gb|JH126403.1|-823130-823219
TU938	gi|346320389|gb|JH126403.1|	826825	827017	193	CCM_06638	CCM_06639	3.21	1	|346320389|gb|JH126403.1|-826825-827017
TU939	gi|346320389|gb|JH126403.1|	840313	840475	163	CCM_06643	CCM_06644	2.82	1	|346320389|gb|JH126403.1|-840313-840475
TU940	gi|346320389|gb|JH126403.1|	860319	867519	6830	CCM_06652	CCM_06653	19.81	5	|346320389|gb|JH126403.1|-860319-860918	|346320389|gb|JH126403.1|-860923-862496	|346320389|gb|JH126403.1|-862522-863756	|346320389|gb|JH126403.1|-863947-866085	|346320389|gb|JH126403.1|-866238-867519
TU941	gi|346320389|gb|JH126403.1|	867588	867800	204	CCM_06652	CCM_06653	6.45	2	|346320389|gb|JH126403.1|-867588-867686	|346320389|gb|JH126403.1|-867696-867800
TU942	gi|346320389|gb|JH126403.1|	867808	868006	171	CCM_06652	CCM_06653	2.01	2	|346320389|gb|JH126403.1|-867808-867897	|346320389|gb|JH126403.1|-867926-868006
TU943	gi|346320389|gb|JH126403.1|	868419	868752	268	CCM_06652	CCM_06653	2.65	3	|346320389|gb|JH126403.1|-868419-868508	|346320389|gb|JH126403.1|-868544-868633	|346320389|gb|JH126403.1|-868665-868752
TU944	gi|346320389|gb|JH126403.1|	869079	869281	180	CCM_06652	CCM_06653	2	2	|346320389|gb|JH126403.1|-869079-869168	|346320389|gb|JH126403.1|-869192-869281
TU945	gi|346320389|gb|JH126403.1|	872056	872321	266	CCM_06652	CCM_06653	2.73	1	|346320389|gb|JH126403.1|-872056-872321
TU946	gi|346320389|gb|JH126403.1|	877469	877668	180	CCM_06653	CCM_06654	2.93	2	|346320389|gb|JH126403.1|-877469-877558	|346320389|gb|JH126403.1|-877579-877668
TU947	gi|346320389|gb|JH126403.1|	879190	881040	1851	CCM_06653	CCM_06654	31.6	1	|346320389|gb|JH126403.1|-879190-881040
TU948	gi|346320389|gb|JH126403.1|	887159	887706	480	CCM_06654	CCM_06655	24.27	2	|346320389|gb|JH126403.1|-887159-887557	|346320389|gb|JH126403.1|-887626-887706
TU949	gi|346320389|gb|JH126403.1|	889506	889766	261	CCM_06655	CCM_06656	3.03	1	|346320389|gb|JH126403.1|-889506-889766
TU950	gi|346320389|gb|JH126403.1|	935740	935927	156	CCM_06674	CCM_06675	2	2	|346320389|gb|JH126403.1|-935740-935828	|346320389|gb|JH126403.1|-935861-935927
TU951	gi|346320389|gb|JH126403.1|	944219	944430	180	CCM_06677	CCM_06678	2.41	2	|346320389|gb|JH126403.1|-944219-944308	|346320389|gb|JH126403.1|-944341-944430
TU952	gi|346320389|gb|JH126403.1|	961959	963155	1150	CCM_06683	CCM_06684	6.92	2	|346320389|gb|JH126403.1|-961959-962083	|346320389|gb|JH126403.1|-962131-963155
TU953	gi|346320389|gb|JH126403.1|	968476	969860	1286	CCM_06685	CCM_09680	27.48	4	|346320389|gb|JH126403.1|-968476-968661	|346320389|gb|JH126403.1|-968716-968814	|346320389|gb|JH126403.1|-968818-969214	|346320389|gb|JH126403.1|-969257-969860
TU954	gi|346320389|gb|JH126403.1|	985588	986040	335	CCM_06689	CCM_06690	3.43	2	|346320389|gb|JH126403.1|-985588-985832	|346320389|gb|JH126403.1|-985951-986040
TU955	gi|346320389|gb|JH126403.1|	1035663	1036023	361	CCM_06703	CCM_06704	12.89	1	|346320389|gb|JH126403.1|-1035663-1036023
TU956	gi|346320389|gb|JH126403.1|	1036163	1036454	287	CCM_06703	CCM_06704	3.08	2	|346320389|gb|JH126403.1|-1036163-1036257	|346320389|gb|JH126403.1|-1036263-1036454
TU957	gi|346320389|gb|JH126403.1|	1036650	1036872	223	CCM_06703	CCM_06704	6.56	1	|346320389|gb|JH126403.1|-1036650-1036872
TU958	gi|346320389|gb|JH126403.1|	1036958	1037578	616	CCM_06703	CCM_06704	4.37	2	|346320389|gb|JH126403.1|-1036958-1037505	|346320389|gb|JH126403.1|-1037511-1037578
TU959	gi|346320389|gb|JH126403.1|	1037645	1039415	1771	CCM_06703	CCM_06704	5.41	1	|346320389|gb|JH126403.1|-1037645-1039415
TU960	gi|346320389|gb|JH126403.1|	1039579	1039826	248	CCM_06703	CCM_06704	3.29	1	|346320389|gb|JH126403.1|-1039579-1039826
TU961	gi|346320389|gb|JH126403.1|	1076521	1076839	301	CCM_06716	CCM_06717	2.87	2	|346320389|gb|JH126403.1|-1076521-1076606	|346320389|gb|JH126403.1|-1076625-1076839
TU962	gi|346320389|gb|JH126403.1|	1080437	1080634	180	CCM_06717	CCM_06718	2	2	|346320389|gb|JH126403.1|-1080437-1080526	|346320389|gb|JH126403.1|-1080545-1080634
TU963	gi|346320389|gb|JH126403.1|	1110211	1111621	1244	CCM_06729	CCM_06730	5.83	3	|346320389|gb|JH126403.1|-1110211-1110355	|346320389|gb|JH126403.1|-1110468-1111303	|346320389|gb|JH126403.1|-1111359-1111621
TU964	gi|346320389|gb|JH126403.1|	1115351	1115564	166	CCM_06730	CCM_06731	2.03	2	|346320389|gb|JH126403.1|-1115351-1115426	|346320389|gb|JH126403.1|-1115475-1115564
TU965	gi|346320389|gb|JH126403.1|	1115870	1116083	180	CCM_06730	CCM_06731	3.98	2	|346320389|gb|JH126403.1|-1115870-1115959	|346320389|gb|JH126403.1|-1115994-1116083
TU966	gi|346320389|gb|JH126403.1|	1117078	1117278	158	CCM_06730	CCM_06731	2	2	|346320389|gb|JH126403.1|-1117078-1117166	|346320389|gb|JH126403.1|-1117210-1117278
TU967	gi|346320389|gb|JH126403.1|	1117453	1117634	150	CCM_06730	CCM_06731	2	2	|346320389|gb|JH126403.1|-1117453-1117534	|346320389|gb|JH126403.1|-1117567-1117634
TU968	gi|346320389|gb|JH126403.1|	1120522	1120749	228	CCM_06730	CCM_06731	3.32	1	|346320389|gb|JH126403.1|-1120522-1120749
TU969	gi|346320389|gb|JH126403.1|	1120802	1121009	179	CCM_06730	CCM_06731	2.44	2	|346320389|gb|JH126403.1|-1120802-1120890	|346320389|gb|JH126403.1|-1120920-1121009
TU970	gi|346320389|gb|JH126403.1|	1121448	1121651	183	CCM_06730	CCM_06731	4.07	2	|346320389|gb|JH126403.1|-1121448-1121538	|346320389|gb|JH126403.1|-1121560-1121651
TU971	gi|346320389|gb|JH126403.1|	1121660	1123587	1922	CCM_06730	CCM_06731	9.46	3	|346320389|gb|JH126403.1|-1121660-1121934	|346320389|gb|JH126403.1|-1121937-1122737	|346320389|gb|JH126403.1|-1122742-1123587
TU972	gi|346320389|gb|JH126403.1|	1123784	1124762	977	CCM_06730	CCM_06731	6.07	2	|346320389|gb|JH126403.1|-1123784-1124670	|346320389|gb|JH126403.1|-1124673-1124762
TU973	gi|346320389|gb|JH126403.1|	1126533	1126813	281	CCM_06730	CCM_06731	2.81	1	|346320389|gb|JH126403.1|-1126533-1126813
TU974	gi|346320389|gb|JH126403.1|	1151503	1151871	369	CCM_06731	CCM_06732	5.05	1	|346320389|gb|JH126403.1|-1151503-1151871
TU975	gi|346320389|gb|JH126403.1|	1152325	1152592	268	CCM_06731	CCM_06732	9.49	1	|346320389|gb|JH126403.1|-1152325-1152592
TU976	gi|346320389|gb|JH126403.1|	1152635	1152839	182	CCM_06731	CCM_06732	3.26	2	|346320389|gb|JH126403.1|-1152635-1152725	|346320389|gb|JH126403.1|-1152749-1152839
TU977	gi|346320389|gb|JH126403.1|	1160054	1160356	303	CCM_06733	CCM_06735	7.09	1	|346320389|gb|JH126403.1|-1160054-1160356
TU978	gi|346320389|gb|JH126403.1|	1161040	1161352	220	CCM_06733	CCM_06735	2.29	2	|346320389|gb|JH126403.1|-1161040-1161113	|346320389|gb|JH126403.1|-1161207-1161352
TU979	gi|346320389|gb|JH126403.1|	1168553	1168759	180	CCM_06736	CCM_06737	2.04	2	|346320389|gb|JH126403.1|-1168553-1168642	|346320389|gb|JH126403.1|-1168670-1168759
TU980	gi|346320389|gb|JH126403.1|	1170300	1170513	180	CCM_06736	CCM_06737	2.49	2	|346320389|gb|JH126403.1|-1170300-1170389	|346320389|gb|JH126403.1|-1170424-1170513
TU981	gi|346320389|gb|JH126403.1|	1195445	1195811	301	CCM_06742	CCM_06743	2.33	3	|346320389|gb|JH126403.1|-1195445-1195551	|346320389|gb|JH126403.1|-1195571-1195695	|346320389|gb|JH126403.1|-1195743-1195811
TU982	gi|346320389|gb|JH126403.1|	1210622	1210848	213	CCM_06747	CCM_06748	4	2	|346320389|gb|JH126403.1|-1210622-1210741	|346320389|gb|JH126403.1|-1210756-1210848
TU983	gi|346320389|gb|JH126403.1|	1211601	1212403	696	CCM_06747	CCM_06748	3.6	4	|346320389|gb|JH126403.1|-1211601-1211690	|346320389|gb|JH126403.1|-1211721-1212144	|346320389|gb|JH126403.1|-1212195-1212286	|346320389|gb|JH126403.1|-1212314-1212403
TU984	gi|346320389|gb|JH126403.1|	1213001	1213216	180	CCM_06747	CCM_06748	2.73	2	|346320389|gb|JH126403.1|-1213001-1213090	|346320389|gb|JH126403.1|-1213127-1213216
TU985	gi|346320389|gb|JH126403.1|	1216314	1216742	429	CCM_06749	CCM_06750	20.64	1	|346320389|gb|JH126403.1|-1216314-1216742
TU986	gi|346320389|gb|JH126403.1|	1222035	1222977	787	CCM_06751	CCM_06752	55.76	3	|346320389|gb|JH126403.1|-1222035-1222259	|346320389|gb|JH126403.1|-1222363-1222416	|346320389|gb|JH126403.1|-1222470-1222977
TU987	gi|346320389|gb|JH126403.1|	1223001	1223206	180	CCM_06751	CCM_06752	3.41	2	|346320389|gb|JH126403.1|-1223001-1223090	|346320389|gb|JH126403.1|-1223117-1223206
TU988	gi|346320389|gb|JH126403.1|	1224328	1224527	178	CCM_06751	CCM_06752	2.08	2	|346320389|gb|JH126403.1|-1224328-1224415	|346320389|gb|JH126403.1|-1224438-1224527
TU989	gi|346320389|gb|JH126403.1|	1224905	1225183	279	CCM_06751	CCM_06752	4.05	1	|346320389|gb|JH126403.1|-1224905-1225183
TU990	gi|346320389|gb|JH126403.1|	1239744	1240067	250	CCM_06755	CCM_06756	2.62	3	|346320389|gb|JH126403.1|-1239744-1239813	|346320389|gb|JH126403.1|-1239872-1239961	|346320389|gb|JH126403.1|-1239978-1240067
TU991	gi|346320389|gb|JH126403.1|	1255965	1256296	280	CCM_06760	CCM_06761	3.38	3	|346320389|gb|JH126403.1|-1255965-1256054	|346320389|gb|JH126403.1|-1256086-1256201	|346320389|gb|JH126403.1|-1256223-1256296
TU992	gi|346320389|gb|JH126403.1|	1262814	1263169	356	CCM_06762	CCM_06763	35.02	1	|346320389|gb|JH126403.1|-1262814-1263169
TU993	gi|346320389|gb|JH126403.1|	1273639	1274396	657	CCM_06765	CCM_06766	5.01	4	|346320389|gb|JH126403.1|-1273639-1274049	|346320389|gb|JH126403.1|-1274051-1274147	|346320389|gb|JH126403.1|-1274168-1274267	|346320389|gb|JH126403.1|-1274348-1274396
TU994	gi|346320389|gb|JH126403.1|	1290185	1292875	2691	CCM_06772	CCM_06774	31.57	1	|346320389|gb|JH126403.1|-1290185-1292875
TU995	gi|346320389|gb|JH126403.1|	1292977	1293906	930	CCM_06772	CCM_06774	29.98	1	|346320389|gb|JH126403.1|-1292977-1293906
TU996	gi|346320389|gb|JH126403.1|	1294003	1294232	165	CCM_06772	CCM_06774	3.29	2	|346320389|gb|JH126403.1|-1294003-1294109	|346320389|gb|JH126403.1|-1294175-1294232
TU997	gi|346320389|gb|JH126403.1|	1300263	1300490	191	CCM_06775	CCM_06777	2.8	2	|346320389|gb|JH126403.1|-1300263-1300352	|346320389|gb|JH126403.1|-1300390-1300490
TU998	gi|346320389|gb|JH126403.1|	1301338	1301559	180	CCM_06775	CCM_06777	2.84	2	|346320389|gb|JH126403.1|-1301338-1301427	|346320389|gb|JH126403.1|-1301470-1301559
TU999	gi|346320389|gb|JH126403.1|	1320012	1320224	195	CCM_06780	CCM_06781	4.81	2	|346320389|gb|JH126403.1|-1320012-1320105	|346320389|gb|JH126403.1|-1320124-1320224
TU1000	gi|346320389|gb|JH126403.1|	1326589	1326804	180	CCM_06783	CCM_06784	2.64	2	|346320389|gb|JH126403.1|-1326589-1326678	|346320389|gb|JH126403.1|-1326715-1326804
TU1001	gi|346320389|gb|JH126403.1|	1327650	1327947	298	CCM_06783	CCM_06784	6.88	1	|346320389|gb|JH126403.1|-1327650-1327947
TU1002	gi|346320389|gb|JH126403.1|	1346619	1347517	858	CCM_06788	CCM_06789	15.82	4	|346320389|gb|JH126403.1|-1346619-1346943	|346320389|gb|JH126403.1|-1346960-1347173	|346320389|gb|JH126403.1|-1347195-1347282	|346320389|gb|JH126403.1|-1347287-1347517
TU1003	gi|346320389|gb|JH126403.1|	1356949	1357284	305	CCM_06790	CCM_06791	4.76	3	|346320389|gb|JH126403.1|-1356949-1357064	|346320389|gb|JH126403.1|-1357071-1357169	|346320389|gb|JH126403.1|-1357195-1357284
TU1004	gi|346320389|gb|JH126403.1|	1357879	1358092	214	CCM_06790	CCM_06791	6.01	1	|346320389|gb|JH126403.1|-1357879-1358092
TU1005	gi|346320389|gb|JH126403.1|	1366034	1367503	1418	CCM_06793	CCM_06794	14.16	3	|346320389|gb|JH126403.1|-1366034-1367257	|346320389|gb|JH126403.1|-1367277-1367380	|346320389|gb|JH126403.1|-1367414-1367503
TU1006	gi|346320389|gb|JH126403.1|	1367917	1368175	248	CCM_06793	CCM_06794	4.71	2	|346320389|gb|JH126403.1|-1367917-1368019	|346320389|gb|JH126403.1|-1368031-1368175
TU1007	gi|346320389|gb|JH126403.1|	1368711	1369559	815	CCM_06793	CCM_06794	4.55	3	|346320389|gb|JH126403.1|-1368711-1369327	|346320389|gb|JH126403.1|-1369340-1369447	|346320389|gb|JH126403.1|-1369470-1369559
TU1008	gi|346320389|gb|JH126403.1|	1369658	1369872	212	CCM_06793	CCM_06794	3.28	2	|346320389|gb|JH126403.1|-1369658-1369765	|346320389|gb|JH126403.1|-1369769-1369872
TU1009	gi|346320389|gb|JH126403.1|	1416269	1417191	734	CCM_06794	CCM_06795	3.01	5	|346320389|gb|JH126403.1|-1416269-1416509	|346320389|gb|JH126403.1|-1416542-1416614	|346320389|gb|JH126403.1|-1416654-1416796	|346320389|gb|JH126403.1|-1416900-1417062	|346320389|gb|JH126403.1|-1417078-1417191
TU1010	gi|346320389|gb|JH126403.1|	1444168	1444357	178	CCM_06796	CCM_06797	2	2	|346320389|gb|JH126403.1|-1444168-1444255	|346320389|gb|JH126403.1|-1444268-1444357
TU1011	gi|346320389|gb|JH126403.1|	1448682	1448967	286	CCM_06798	CCM_06799	191.27	1	|346320389|gb|JH126403.1|-1448682-1448967
TU1012	gi|346320389|gb|JH126403.1|	1456430	1456695	266	CCM_06801	CCM_06802	4.18	1	|346320389|gb|JH126403.1|-1456430-1456695
TU1013	gi|346320389|gb|JH126403.1|	1456855	1457607	744	CCM_06801	CCM_06802	5.08	2	|346320389|gb|JH126403.1|-1456855-1457508	|346320389|gb|JH126403.1|-1457518-1457607
TU1014	gi|346320389|gb|JH126403.1|	1457615	1458163	533	CCM_06801	CCM_06802	6.88	2	|346320389|gb|JH126403.1|-1457615-1457862	|346320389|gb|JH126403.1|-1457879-1458163
TU1015	gi|346320389|gb|JH126403.1|	1466657	1467377	681	CCM_06805	CCM_06806	6.53	2	|346320389|gb|JH126403.1|-1466657-1467052	|346320389|gb|JH126403.1|-1467093-1467377
TU1016	gi|346320389|gb|JH126403.1|	1467692	1467901	200	CCM_06805	CCM_06806	3.3	2	|346320389|gb|JH126403.1|-1467692-1467800	|346320389|gb|JH126403.1|-1467811-1467901
TU1017	gi|346320389|gb|JH126403.1|	1468196	1468543	181	CCM_06805	CCM_06806	3.17	2	|346320389|gb|JH126403.1|-1468196-1468285	|346320389|gb|JH126403.1|-1468453-1468543
TU1018	gi|346320389|gb|JH126403.1|	1475225	1475421	175	CCM_06807	CCM_06808	2	2	|346320389|gb|JH126403.1|-1475225-1475310	|346320389|gb|JH126403.1|-1475333-1475421
TU1019	gi|346320389|gb|JH126403.1|	1475880	1476297	342	CCM_06807	CCM_06808	2.78	3	|346320389|gb|JH126403.1|-1475880-1475973	|346320389|gb|JH126403.1|-1475980-1476137	|346320389|gb|JH126403.1|-1476208-1476297
TU1020	gi|346320389|gb|JH126403.1|	1502628	1502833	174	CCM_06815	CCM_06816	2	2	|346320389|gb|JH126403.1|-1502628-1502712	|346320389|gb|JH126403.1|-1502745-1502833
TU1021	gi|346320389|gb|JH126403.1|	1505591	1505795	180	CCM_06816	CCM_06817	2	2	|346320389|gb|JH126403.1|-1505591-1505680	|346320389|gb|JH126403.1|-1505706-1505795
TU1022	gi|346320389|gb|JH126403.1|	1506193	1506847	600	CCM_06816	CCM_06817	20.83	2	|346320389|gb|JH126403.1|-1506193-1506702	|346320389|gb|JH126403.1|-1506758-1506847
TU1023	gi|346320389|gb|JH126403.1|	1518122	1518466	308	CCM_06819	CCM_06820	6.99	3	|346320389|gb|JH126403.1|-1518122-1518211	|346320389|gb|JH126403.1|-1518238-1518355	|346320389|gb|JH126403.1|-1518367-1518466
TU1024	gi|346320389|gb|JH126403.1|	1522466	1522869	374	CCM_06819	CCM_06820	3.07	2	|346320389|gb|JH126403.1|-1522466-1522546	|346320389|gb|JH126403.1|-1522577-1522869
TU1025	gi|346320389|gb|JH126403.1|	1540705	1541008	304	CCM_06826	CCM_06827	18.36	1	|346320389|gb|JH126403.1|-1540705-1541008
TU1026	gi|346320389|gb|JH126403.1|	1541111	1541356	246	CCM_06826	CCM_06827	4.11	1	|346320389|gb|JH126403.1|-1541111-1541356
TU1027	gi|346320389|gb|JH126403.1|	1550544	1550838	295	CCM_06830	CCM_06831	3.22	1	|346320389|gb|JH126403.1|-1550544-1550838
TU1028	gi|346320389|gb|JH126403.1|	1557779	1557988	173	CCM_06832	CCM_06833	2.38	2	|346320389|gb|JH126403.1|-1557779-1557861	|346320389|gb|JH126403.1|-1557899-1557988
TU1029	gi|346320389|gb|JH126403.1|	1558053	1558263	153	CCM_06832	CCM_06833	2.1	2	|346320389|gb|JH126403.1|-1558053-1558142	|346320389|gb|JH126403.1|-1558201-1558263
TU1030	gi|346320389|gb|JH126403.1|	1558432	1558710	279	CCM_06832	CCM_06833	3.1	1	|346320389|gb|JH126403.1|-1558432-1558710
TU1031	gi|346320389|gb|JH126403.1|	1581068	1583736	2427	CCM_06840	CCM_06841	10.72	8	|346320389|gb|JH126403.1|-1581068-1581157	|346320389|gb|JH126403.1|-1581171-1581897	|346320389|gb|JH126403.1|-1581955-1582082	|346320389|gb|JH126403.1|-1582138-1583084	|346320389|gb|JH126403.1|-1583094-1583202	|346320389|gb|JH126403.1|-1583254-1583440	|346320389|gb|JH126403.1|-1583455-1583601	|346320389|gb|JH126403.1|-1583645-1583736
TU1032	gi|346320389|gb|JH126403.1|	1583798	1584483	517	CCM_06840	CCM_06841	12.41	4	|346320389|gb|JH126403.1|-1583798-1583872	|346320389|gb|JH126403.1|-1583935-1584191	|346320389|gb|JH126403.1|-1584297-1584366	|346320389|gb|JH126403.1|-1584369-1584483
TU1033	gi|346320389|gb|JH126403.1|	1593899	1594201	303	CCM_06845	CCM_06846	3.42	1	|346320389|gb|JH126403.1|-1593899-1594201
TU1034	gi|346320389|gb|JH126403.1|	1615099	1615310	181	CCM_06854	CCM_06855	2.99	2	|346320389|gb|JH126403.1|-1615099-1615181	|346320389|gb|JH126403.1|-1615213-1615310
TU1035	gi|346320389|gb|JH126403.1|	1615567	1615768	183	CCM_06854	CCM_06855	2.56	2	|346320389|gb|JH126403.1|-1615567-1615659	|346320389|gb|JH126403.1|-1615679-1615768
TU1036	gi|346320389|gb|JH126403.1|	1621091	1621806	612	CCM_06855	CCM_06856	72.87	2	|346320389|gb|JH126403.1|-1621091-1621290	|346320389|gb|JH126403.1|-1621395-1621806
TU1037	gi|346320389|gb|JH126403.1|	1621945	1622337	366	CCM_06855	CCM_06856	4.98	3	|346320389|gb|JH126403.1|-1621945-1622069	|346320389|gb|JH126403.1|-1622078-1622228	|346320389|gb|JH126403.1|-1622248-1622337
TU1038	gi|346320389|gb|JH126403.1|	1624969	1625184	180	CCM_06857	CCM_06858	2	2	|346320389|gb|JH126403.1|-1624969-1625058	|346320389|gb|JH126403.1|-1625095-1625184
TU1039	gi|346320389|gb|JH126403.1|	1626297	1626558	262	CCM_06857	CCM_06858	3.71	1	|346320389|gb|JH126403.1|-1626297-1626558
TU1040	gi|346320389|gb|JH126403.1|	1626595	1626804	174	CCM_06857	CCM_06858	2.48	2	|346320389|gb|JH126403.1|-1626595-1626658	|346320389|gb|JH126403.1|-1626695-1626804
TU1041	gi|346320389|gb|JH126403.1|	1627164	1627444	281	CCM_06857	CCM_06858	8.02	1	|346320389|gb|JH126403.1|-1627164-1627444
TU1042	gi|346320389|gb|JH126403.1|	1627728	1627978	251	CCM_06857	CCM_06858	6.31	1	|346320389|gb|JH126403.1|-1627728-1627978
TU1043	gi|346320389|gb|JH126403.1|	1642819	1643901	968	CCM_06857	CCM_06858	8.56	3	|346320389|gb|JH126403.1|-1642819-1643234	|346320389|gb|JH126403.1|-1643251-1643478	|346320389|gb|JH126403.1|-1643578-1643901
TU1044	gi|346320389|gb|JH126403.1|	1649802	1651116	1261	CCM_06860	CCM_06861	8.89	3	|346320389|gb|JH126403.1|-1649802-1650611	|346320389|gb|JH126403.1|-1650636-1650984	|346320389|gb|JH126403.1|-1651015-1651116
TU1045	gi|346320389|gb|JH126403.1|	1654130	1654818	677	CCM_06860	CCM_06861	5.92	2	|346320389|gb|JH126403.1|-1654130-1654644	|346320389|gb|JH126403.1|-1654657-1654818
TU1046	gi|346320389|gb|JH126403.1|	1655091	1655303	177	CCM_06860	CCM_06861	2	2	|346320389|gb|JH126403.1|-1655091-1655180	|346320389|gb|JH126403.1|-1655217-1655303
TU1047	gi|346320389|gb|JH126403.1|	1680759	1680978	203	CCM_06868	CCM_06869	12.27	2	|346320389|gb|JH126403.1|-1680759-1680851	|346320389|gb|JH126403.1|-1680869-1680978
TU1048	gi|346320389|gb|JH126403.1|	1686818	1687022	180	CCM_06869	CCM_06870	2.56	2	|346320389|gb|JH126403.1|-1686818-1686907	|346320389|gb|JH126403.1|-1686933-1687022
TU1049	gi|346320389|gb|JH126403.1|	1695044	1695288	230	CCM_06871	CCM_06872	2.4	2	|346320389|gb|JH126403.1|-1695044-1695183	|346320389|gb|JH126403.1|-1695199-1695288
TU1050	gi|346320389|gb|JH126403.1|	1701055	1701425	371	CCM_06873	CCM_06874	11.34	1	|346320389|gb|JH126403.1|-1701055-1701425
TU1051	gi|346320389|gb|JH126403.1|	1701429	1702302	775	CCM_06873	CCM_06874	6.48	2	|346320389|gb|JH126403.1|-1701429-1701731	|346320389|gb|JH126403.1|-1701831-1702302
TU1052	gi|346320389|gb|JH126403.1|	1705086	1705271	180	CCM_06874	CCM_06875	2.24	2	|346320389|gb|JH126403.1|-1705086-1705175	|346320389|gb|JH126403.1|-1705182-1705271
TU1053	gi|346320389|gb|JH126403.1|	1719534	1720449	911	CCM_06882	CCM_06883	12.36	2	|346320389|gb|JH126403.1|-1719534-1720073	|346320389|gb|JH126403.1|-1720079-1720449
TU1054	gi|346320389|gb|JH126403.1|	1720602	1720979	378	CCM_06882	CCM_06883	6.68	1	|346320389|gb|JH126403.1|-1720602-1720979
TU1055	gi|346320389|gb|JH126403.1|	1754859	1755049	158	CCM_06899	CCM_06900	2.07	2	|346320389|gb|JH126403.1|-1754859-1754926	|346320389|gb|JH126403.1|-1754960-1755049
TU1056	gi|346320389|gb|JH126403.1|	1757230	1757643	411	CCM_06900	CCM_06901	6.24	2	|346320389|gb|JH126403.1|-1757230-1757363	|346320389|gb|JH126403.1|-1757367-1757643
TU1057	gi|346320389|gb|JH126403.1|	1757765	1758174	401	CCM_06900	CCM_06901	10.57	3	|346320389|gb|JH126403.1|-1757765-1757882	|346320389|gb|JH126403.1|-1757888-1758064	|346320389|gb|JH126403.1|-1758069-1758174
TU1058	gi|346320389|gb|JH126403.1|	1758649	1759137	489	CCM_06900	CCM_06901	6.74	1	|346320389|gb|JH126403.1|-1758649-1759137
TU1059	gi|346320389|gb|JH126403.1|	1799828	1800048	180	CCM_06917	CCM_06918	2.76	2	|346320389|gb|JH126403.1|-1799828-1799917	|346320389|gb|JH126403.1|-1799959-1800048
TU1060	gi|346320389|gb|JH126403.1|	1836802	1837363	534	CCM_06928	CCM_06929	5.33	2	|346320389|gb|JH126403.1|-1836802-1837089	|346320389|gb|JH126403.1|-1837118-1837363
TU1061	gi|346320389|gb|JH126403.1|	1837543	1838134	456	CCM_06928	CCM_06929	2.26	3	|346320389|gb|JH126403.1|-1837543-1837624	|346320389|gb|JH126403.1|-1837706-1838013	|346320389|gb|JH126403.1|-1838069-1838134
TU1062	gi|346320389|gb|JH126403.1|	1844673	1844934	180	CCM_06930	CCM_06931	2.77	2	|346320389|gb|JH126403.1|-1844673-1844762	|346320389|gb|JH126403.1|-1844845-1844934
TU1063	gi|346320389|gb|JH126403.1|	1872111	1873450	1307	CCM_06943	CCM_06944	11.42	3	|346320389|gb|JH126403.1|-1872111-1872200	|346320389|gb|JH126403.1|-1872232-1872672	|346320389|gb|JH126403.1|-1872675-1873450
TU1064	gi|346320389|gb|JH126403.1|	1874873	1875395	508	CCM_06944	CCM_06945	5.13	2	|346320389|gb|JH126403.1|-1874873-1875290	|346320389|gb|JH126403.1|-1875306-1875395
TU1065	gi|346320389|gb|JH126403.1|	1875571	1876231	608	CCM_06944	CCM_06945	4.84	4	|346320389|gb|JH126403.1|-1875571-1875793	|346320389|gb|JH126403.1|-1875803-1875937	|346320389|gb|JH126403.1|-1875944-1876096	|346320389|gb|JH126403.1|-1876135-1876231
TU1066	gi|346320389|gb|JH126403.1|	1876237	1876690	454	CCM_06944	CCM_06945	16.21	1	|346320389|gb|JH126403.1|-1876237-1876690
TU1067	gi|346320389|gb|JH126403.1|	1897325	1898175	804	CCM_06948	CCM_06949	5.66	3	|346320389|gb|JH126403.1|-1897325-1897414	|346320389|gb|JH126403.1|-1897443-1897599	|346320389|gb|JH126403.1|-1897619-1898175
TU1068	gi|346320389|gb|JH126403.1|	1920928	1921351	404	CCM_06956	CCM_06957	3.39	2	|346320389|gb|JH126403.1|-1920928-1921220	|346320389|gb|JH126403.1|-1921241-1921351
TU1069	gi|346320389|gb|JH126403.1|	1959140	1959434	295	CCM_06973	CCM_06974	7.73	1	|346320389|gb|JH126403.1|-1959140-1959434
TU1070	gi|346320389|gb|JH126403.1|	1966909	1967509	549	CCM_06975	CCM_06976	6.29	3	|346320389|gb|JH126403.1|-1966909-1966998	|346320389|gb|JH126403.1|-1967024-1967127	|346320389|gb|JH126403.1|-1967155-1967509
TU1071	gi|346320389|gb|JH126403.1|	1977147	1977517	371	CCM_06980	CCM_06981	6.54	1	|346320389|gb|JH126403.1|-1977147-1977517
TU1072	gi|346320389|gb|JH126403.1|	2009166	2009374	192	CCM_06995	CCM_06996	2.35	2	|346320389|gb|JH126403.1|-2009166-2009267	|346320389|gb|JH126403.1|-2009285-2009374
TU1073	gi|346320389|gb|JH126403.1|	2026784	2026997	153	CCM_07001	CCM_07002	2.1	2	|346320389|gb|JH126403.1|-2026784-2026846	|346320389|gb|JH126403.1|-2026908-2026997
TU1074	gi|346320389|gb|JH126403.1|	2027346	2027557	162	CCM_07001	CCM_07002	2.52	2	|346320389|gb|JH126403.1|-2027346-2027435	|346320389|gb|JH126403.1|-2027486-2027557
TU1075	gi|346320389|gb|JH126403.1|	2034668	2034873	180	CCM_07004	CCM_07005	2	2	|346320389|gb|JH126403.1|-2034668-2034757	|346320389|gb|JH126403.1|-2034784-2034873
TU1076	gi|346320389|gb|JH126403.1|	2044507	2044700	180	CCM_07006	CCM_07007	2.94	2	|346320389|gb|JH126403.1|-2044507-2044596	|346320389|gb|JH126403.1|-2044611-2044700
TU1077	gi|346320389|gb|JH126403.1|	2081400	2081594	184	CCM_07016	CCM_07017	3.89	2	|346320389|gb|JH126403.1|-2081400-2081491	|346320389|gb|JH126403.1|-2081503-2081594
TU1078	gi|346320389|gb|JH126403.1|	2083541	2084218	660	CCM_07016	CCM_07017	11.4	3	|346320389|gb|JH126403.1|-2083541-2083959	|346320389|gb|JH126403.1|-2083964-2084114	|346320389|gb|JH126403.1|-2084129-2084218
TU1079	gi|346320389|gb|JH126403.1|	2087021	2087382	247	CCM_07016	CCM_07017	3.04	3	|346320389|gb|JH126403.1|-2087021-2087113	|346320389|gb|JH126403.1|-2087131-2087220	|346320389|gb|JH126403.1|-2087319-2087382
TU1080	gi|346320389|gb|JH126403.1|	2087778	2088320	457	CCM_07016	CCM_07017	4.36	3	|346320389|gb|JH126403.1|-2087778-2087867	|346320389|gb|JH126403.1|-2087870-2088146	|346320389|gb|JH126403.1|-2088231-2088320
TU1081	gi|346320389|gb|JH126403.1|	2088367	2088720	292	CCM_07016	CCM_07017	40.31	2	|346320389|gb|JH126403.1|-2088367-2088508	|346320389|gb|JH126403.1|-2088571-2088720
TU1082	gi|346320389|gb|JH126403.1|	2088967	2089173	180	CCM_07016	CCM_07017	2.41	2	|346320389|gb|JH126403.1|-2088967-2089056	|346320389|gb|JH126403.1|-2089084-2089173
TU1083	gi|346320389|gb|JH126403.1|	2091524	2091737	180	CCM_07018	CCM_07019	2.71	2	|346320389|gb|JH126403.1|-2091524-2091613	|346320389|gb|JH126403.1|-2091648-2091737
TU1084	gi|346320389|gb|JH126403.1|	2113963	2114503	541	CCM_07026	CCM_07027	15.02	1	|346320389|gb|JH126403.1|-2113963-2114503
TU1085	gi|346320389|gb|JH126403.1|	2117178	2117393	180	CCM_07027	CCM_07028	2.65	2	|346320389|gb|JH126403.1|-2117178-2117267	|346320389|gb|JH126403.1|-2117304-2117393
TU1086	gi|346320389|gb|JH126403.1|	2117458	2117921	369	CCM_07027	CCM_07028	3.03	3	|346320389|gb|JH126403.1|-2117458-2117613	|346320389|gb|JH126403.1|-2117686-2117808	|346320389|gb|JH126403.1|-2117832-2117921
TU1087	gi|346320389|gb|JH126403.1|	2118137	2118351	207	CCM_07027	CCM_07028	2.61	2	|346320389|gb|JH126403.1|-2118137-2118253	|346320389|gb|JH126403.1|-2118262-2118351
TU1088	gi|346320389|gb|JH126403.1|	2119101	2120532	1395	CCM_07027	CCM_07028	6.95	3	|346320389|gb|JH126403.1|-2119101-2119832	|346320389|gb|JH126403.1|-2119837-2120414	|346320389|gb|JH126403.1|-2120448-2120532
TU1089	gi|346320389|gb|JH126403.1|	2131210	2131962	455	CCM_07030	CCM_07031	16.48	3	|346320389|gb|JH126403.1|-2131210-2131479	|346320389|gb|JH126403.1|-2131629-2131699	|346320389|gb|JH126403.1|-2131849-2131962
TU1090	gi|346320389|gb|JH126403.1|	2137422	2137633	202	CCM_07032	CCM_07033	4.1	2	|346320389|gb|JH126403.1|-2137422-2137514	|346320389|gb|JH126403.1|-2137525-2137633
TU1091	gi|346320389|gb|JH126403.1|	2211210	2211862	615	CCM_07055	CCM_07056	3.34	4	|346320389|gb|JH126403.1|-2211210-2211290	|346320389|gb|JH126403.1|-2211301-2211618	|346320389|gb|JH126403.1|-2211623-2211720	|346320389|gb|JH126403.1|-2211745-2211862
TU1092	gi|346320389|gb|JH126403.1|	2214285	2215235	951	CCM_07056	CCM_07057	5.15	1	|346320389|gb|JH126403.1|-2214285-2215235
TU1093	gi|346320389|gb|JH126403.1|	2229664	2229925	187	CCM_07064	CCM_07065	2.08	2	|346320389|gb|JH126403.1|-2229664-2229714	|346320389|gb|JH126403.1|-2229790-2229925
TU1094	gi|346320389|gb|JH126403.1|	2235673	2236439	697	CCM_07066	CCM_07067	20.8	2	|346320389|gb|JH126403.1|-2235673-2236321	|346320389|gb|JH126403.1|-2236392-2236439
TU1095	gi|346320389|gb|JH126403.1|	2236521	2237018	484	CCM_07066	CCM_07067	5.8	2	|346320389|gb|JH126403.1|-2236521-2236912	|346320389|gb|JH126403.1|-2236927-2237018
TU1096	gi|346320389|gb|JH126403.1|	2248284	2248499	190	CCM_07070	CCM_07071	3.95	2	|346320389|gb|JH126403.1|-2248284-2248379	|346320389|gb|JH126403.1|-2248406-2248499
TU1097	gi|346320389|gb|JH126403.1|	2248858	2249164	276	CCM_07070	CCM_07071	3.4	3	|346320389|gb|JH126403.1|-2248858-2248948	|346320389|gb|JH126403.1|-2248966-2249060	|346320389|gb|JH126403.1|-2249075-2249164
TU1098	gi|346320389|gb|JH126403.1|	2249766	2249986	179	CCM_07070	CCM_07071	2	2	|346320389|gb|JH126403.1|-2249766-2249855	|346320389|gb|JH126403.1|-2249898-2249986
TU1099	gi|346320389|gb|JH126403.1|	2250209	2250408	200	CCM_07070	CCM_07071	2.33	1	|346320389|gb|JH126403.1|-2250209-2250408
TU1100	gi|346320389|gb|JH126403.1|	2252355	2253284	883	CCM_07070	CCM_07071	3.56	4	|346320389|gb|JH126403.1|-2252355-2252445	|346320389|gb|JH126403.1|-2252465-2252835	|346320389|gb|JH126403.1|-2252841-2253171	|346320389|gb|JH126403.1|-2253195-2253284
TU1101	gi|346320389|gb|JH126403.1|	2253478	2254396	919	CCM_07070	CCM_07071	4.99	1	|346320389|gb|JH126403.1|-2253478-2254396
TU1102	gi|346320389|gb|JH126403.1|	2264472	2264733	250	CCM_07073	CCM_07074	3.05	2	|346320389|gb|JH126403.1|-2264472-2264631	|346320389|gb|JH126403.1|-2264644-2264733
TU1103	gi|346320389|gb|JH126403.1|	2264940	2265402	446	CCM_07073	CCM_07074	4.52	2	|346320389|gb|JH126403.1|-2264940-2265029	|346320389|gb|JH126403.1|-2265047-2265402
TU1104	gi|346320389|gb|JH126403.1|	2265532	2265749	184	CCM_07073	CCM_07074	2.8	2	|346320389|gb|JH126403.1|-2265532-2265633	|346320389|gb|JH126403.1|-2265668-2265749
TU1105	gi|346320389|gb|JH126403.1|	2266193	2267755	1162	CCM_07073	CCM_07074	20.53	5	|346320389|gb|JH126403.1|-2266193-2266261	|346320389|gb|JH126403.1|-2266309-2267139	|346320389|gb|JH126403.1|-2267200-2267263	|346320389|gb|JH126403.1|-2267394-2267543	|346320389|gb|JH126403.1|-2267708-2267755
TU1106	gi|346320389|gb|JH126403.1|	2309190	2309433	244	CCM_07086	CCM_07087	4.48	1	|346320389|gb|JH126403.1|-2309190-2309433
TU1107	gi|346320389|gb|JH126403.1|	2309468	2310129	541	CCM_07086	CCM_07087	6.09	2	|346320389|gb|JH126403.1|-2309468-2309749	|346320389|gb|JH126403.1|-2309871-2310129
TU1108	gi|346320389|gb|JH126403.1|	2310155	2310506	306	CCM_07086	CCM_07087	3.28	2	|346320389|gb|JH126403.1|-2310155-2310244	|346320389|gb|JH126403.1|-2310291-2310506
TU1109	gi|346320389|gb|JH126403.1|	2310947	2311166	192	CCM_07086	CCM_07087	4.06	2	|346320389|gb|JH126403.1|-2310947-2311038	|346320389|gb|JH126403.1|-2311067-2311166
TU1110	gi|346320389|gb|JH126403.1|	2311521	2312022	502	CCM_07086	CCM_07087	5.17	1	|346320389|gb|JH126403.1|-2311521-2312022
TU1111	gi|346320389|gb|JH126403.1|	2331993	2332187	176	CCM_07089	CCM_07090	2.06	2	|346320389|gb|JH126403.1|-2331993-2332078	|346320389|gb|JH126403.1|-2332098-2332187
TU1112	gi|346320389|gb|JH126403.1|	2414792	2415143	316	CCM_07106	CCM_07107	5.53	3	|346320389|gb|JH126403.1|-2414792-2414889	|346320389|gb|JH126403.1|-2414905-2415027	|346320389|gb|JH126403.1|-2415049-2415143
TU1113	gi|346320389|gb|JH126403.1|	2415193	2415917	711	CCM_07106	CCM_07107	5.35	2	|346320389|gb|JH126403.1|-2415193-2415287	|346320389|gb|JH126403.1|-2415302-2415917
TU1114	gi|346320389|gb|JH126403.1|	2415998	2416274	277	CCM_07106	CCM_07107	4	1	|346320389|gb|JH126403.1|-2415998-2416274
TU1115	gi|346320389|gb|JH126403.1|	2416591	2417205	615	CCM_07106	CCM_07107	23.54	1	|346320389|gb|JH126403.1|-2416591-2417205
TU1116	gi|346320389|gb|JH126403.1|	2460337	2470512	10172	CCM_07113	CCM_07114	27.46	2	|346320389|gb|JH126403.1|-2460337-2460582	|346320389|gb|JH126403.1|-2460587-2470512
TU1117	gi|346320389|gb|JH126403.1|	2518063	2518258	151	CCM_07114	CCM_07115	2	2	|346320389|gb|JH126403.1|-2518063-2518141	|346320389|gb|JH126403.1|-2518187-2518258
TU1118	gi|346320389|gb|JH126403.1|	2520996	2521363	354	CCM_07115	CCM_07116	2.63	2	|346320389|gb|JH126403.1|-2520996-2521085	|346320389|gb|JH126403.1|-2521100-2521363
TU1119	gi|346320389|gb|JH126403.1|	2530346	2531636	1170	CCM_07118	CCM_07119	13.59	2	|346320389|gb|JH126403.1|-2530346-2530730	|346320389|gb|JH126403.1|-2530852-2531636
TU1120	gi|346320389|gb|JH126403.1|	2597811	2600078	2211	CCM_07126	CCM_07127	50.12	3	|346320389|gb|JH126403.1|-2597811-2598094	|346320389|gb|JH126403.1|-2598102-2599066	|346320389|gb|JH126403.1|-2599117-2600078
TU1121	gi|346320389|gb|JH126403.1|	2600185	2601154	970	CCM_07126	CCM_07127	58.94	1	|346320389|gb|JH126403.1|-2600185-2601154
TU1122	gi|346320389|gb|JH126403.1|	2618741	2618932	171	CCM_07131	CCM_07132	2	2	|346320389|gb|JH126403.1|-2618741-2618824	|346320389|gb|JH126403.1|-2618846-2618932
TU1123	gi|346320389|gb|JH126403.1|	2619022	2619548	500	CCM_07131	CCM_07132	3.62	3	|346320389|gb|JH126403.1|-2619022-2619111	|346320389|gb|JH126403.1|-2619115-2619434	|346320389|gb|JH126403.1|-2619459-2619548
TU1124	gi|346320389|gb|JH126403.1|	2619571	2619916	309	CCM_07131	CCM_07132	4.95	3	|346320389|gb|JH126403.1|-2619571-2619672	|346320389|gb|JH126403.1|-2619691-2619806	|346320389|gb|JH126403.1|-2619826-2619916
TU1125	gi|346320389|gb|JH126403.1|	2622928	2623867	913	CCM_07132	CCM_07133	5.04	2	|346320389|gb|JH126403.1|-2622928-2623486	|346320389|gb|JH126403.1|-2623514-2623867
TU1126	gi|346320389|gb|JH126403.1|	2624095	2624302	208	CCM_07132	CCM_07133	2.27	1	|346320389|gb|JH126403.1|-2624095-2624302
TU1127	gi|346320389|gb|JH126403.1|	2656483	2656688	180	CCM_07143	CCM_07144	2.3	2	|346320389|gb|JH126403.1|-2656483-2656572	|346320389|gb|JH126403.1|-2656599-2656688
TU1128	gi|346320389|gb|JH126403.1|	2663792	2664015	224	CCM_07146	CCM_07147	3.21	1	|346320389|gb|JH126403.1|-2663792-2664015
TU1129	gi|346320389|gb|JH126403.1|	2680403	2680703	208	CCM_07151	CCM_07152	4.1	2	|346320389|gb|JH126403.1|-2680403-2680493	|346320389|gb|JH126403.1|-2680587-2680703
TU1130	gi|346320389|gb|JH126403.1|	2705497	2707548	1862	CCM_07160	CCM_07161	4.53	7	|346320389|gb|JH126403.1|-2705497-2705869	|346320389|gb|JH126403.1|-2705886-2706198	|346320389|gb|JH126403.1|-2706234-2706570	|346320389|gb|JH126403.1|-2706572-2706997	|346320389|gb|JH126403.1|-2707030-2707119	|346320389|gb|JH126403.1|-2707209-2707313	|346320389|gb|JH126403.1|-2707331-2707548
TU1131	gi|346320389|gb|JH126403.1|	2707618	2707940	323	CCM_07160	CCM_07161	4.72	1	|346320389|gb|JH126403.1|-2707618-2707940
TU1132	gi|346320389|gb|JH126403.1|	2708716	2709420	705	CCM_07160	CCM_07161	4.95	1	|346320389|gb|JH126403.1|-2708716-2709420
TU1133	gi|346320389|gb|JH126403.1|	2709669	2709877	194	CCM_07160	CCM_07161	2.48	2	|346320389|gb|JH126403.1|-2709669-2709759	|346320389|gb|JH126403.1|-2709775-2709877
TU1134	gi|346320389|gb|JH126403.1|	2753208	2753905	698	CCM_07166	CCM_07167	9.62	1	|346320389|gb|JH126403.1|-2753208-2753905
TU1135	gi|346320389|gb|JH126403.1|	2754007	2754233	212	CCM_07166	CCM_07167	3.68	2	|346320389|gb|JH126403.1|-2754007-2754101	|346320389|gb|JH126403.1|-2754117-2754233
TU1136	gi|346320389|gb|JH126403.1|	2768919	2769136	218	CCM_07171	CCM_07172	10.65	1	|346320389|gb|JH126403.1|-2768919-2769136
TU1137	gi|346320389|gb|JH126403.1|	2769249	2770514	1250	CCM_07171	CCM_07172	24.26	2	|346320389|gb|JH126403.1|-2769249-2769746	|346320389|gb|JH126403.1|-2769763-2770514
TU1138	gi|346320389|gb|JH126403.1|	2770954	2772417	1420	CCM_07171	CCM_07172	26.86	3	|346320389|gb|JH126403.1|-2770954-2771050	|346320389|gb|JH126403.1|-2771071-2771168	|346320389|gb|JH126403.1|-2771193-2772417
TU1139	gi|346320389|gb|JH126403.1|	2802225	2802730	376	CCM_07180	CCM_07181	2.44	4	|346320389|gb|JH126403.1|-2802225-2802300	|346320389|gb|JH126403.1|-2802328-2802455	|346320389|gb|JH126403.1|-2802543-2802632	|346320389|gb|JH126403.1|-2802649-2802730
TU1140	gi|346320389|gb|JH126403.1|	2802877	2803087	211	CCM_07180	CCM_07181	2.85	1	|346320389|gb|JH126403.1|-2802877-2803087
TU1141	gi|346320389|gb|JH126403.1|	2843552	2844253	667	CCM_07198	CCM_07199	172.2	2	|346320389|gb|JH126403.1|-2843552-2843641	|346320389|gb|JH126403.1|-2843677-2844253
TU1142	gi|346320389|gb|JH126403.1|	2856800	2857235	329	CCM_07203	CCM_07204	2.3	4	|346320389|gb|JH126403.1|-2856800-2856858	|346320389|gb|JH126403.1|-2856864-2856953	|346320389|gb|JH126403.1|-2857027-2857116	|346320389|gb|JH126403.1|-2857146-2857235
TU1143	gi|346320389|gb|JH126403.1|	2857958	2858181	178	CCM_07203	CCM_07204	2.34	2	|346320389|gb|JH126403.1|-2857958-2858045	|346320389|gb|JH126403.1|-2858092-2858181
TU1144	gi|346320389|gb|JH126403.1|	2860927	2861348	422	CCM_07203	CCM_07204	7.52	1	|346320389|gb|JH126403.1|-2860927-2861348
TU1145	gi|346320389|gb|JH126403.1|	2861388	2861593	206	CCM_07203	CCM_07204	3.79	1	|346320389|gb|JH126403.1|-2861388-2861593
TU1146	gi|346320389|gb|JH126403.1|	2861659	2862453	779	CCM_07203	CCM_07204	5.4	3	|346320389|gb|JH126403.1|-2861659-2861707	|346320389|gb|JH126403.1|-2861718-2862331	|346320389|gb|JH126403.1|-2862338-2862453
TU1147	gi|346320389|gb|JH126403.1|	2864114	2864312	180	CCM_07203	CCM_07204	2	2	|346320389|gb|JH126403.1|-2864114-2864203	|346320389|gb|JH126403.1|-2864223-2864312
TU1148	gi|346320389|gb|JH126403.1|	2864610	2864798	180	CCM_07203	CCM_07204	2	2	|346320389|gb|JH126403.1|-2864610-2864699	|346320389|gb|JH126403.1|-2864709-2864798
TU1149	gi|346320389|gb|JH126403.1|	2865927	2866264	316	CCM_07203	CCM_07204	3.34	2	|346320389|gb|JH126403.1|-2865927-2866194	|346320389|gb|JH126403.1|-2866217-2866264
TU1150	gi|346320389|gb|JH126403.1|	2872078	2872348	271	CCM_07205	CCM_07206	7.25	1	|346320389|gb|JH126403.1|-2872078-2872348
TU1151	gi|346320389|gb|JH126403.1|	2872767	2872973	180	CCM_07205	CCM_07206	2.87	2	|346320389|gb|JH126403.1|-2872767-2872856	|346320389|gb|JH126403.1|-2872884-2872973
TU1152	gi|346320389|gb|JH126403.1|	2886213	2886458	235	CCM_07212	CCM_07213	5.22	2	|346320389|gb|JH126403.1|-2886213-2886317	|346320389|gb|JH126403.1|-2886329-2886458
TU1153	gi|346320389|gb|JH126403.1|	2892795	2893139	248	CCM_07215	CCM_07216	2.27	3	|346320389|gb|JH126403.1|-2892795-2892882	|346320389|gb|JH126403.1|-2892913-2893002	|346320389|gb|JH126403.1|-2893070-2893139
TU1154	gi|346320389|gb|JH126403.1|	2926729	2927118	367	CCM_07226	CCM_07227	3.82	3	|346320389|gb|JH126403.1|-2926729-2926818	|346320389|gb|JH126403.1|-2926838-2927023	|346320389|gb|JH126403.1|-2927028-2927118
TU1155	gi|346320389|gb|JH126403.1|	2948914	2949135	204	CCM_07232	CCM_07233	5.2	2	|346320389|gb|JH126403.1|-2948914-2949013	|346320389|gb|JH126403.1|-2949032-2949135
TU1156	gi|346320389|gb|JH126403.1|	2949205	2949409	175	CCM_07232	CCM_07233	2	2	|346320389|gb|JH126403.1|-2949205-2949293	|346320389|gb|JH126403.1|-2949324-2949409
TU1157	gi|346320389|gb|JH126403.1|	2953700	2953918	180	CCM_07234	CCM_07235	2.63	2	|346320389|gb|JH126403.1|-2953700-2953789	|346320389|gb|JH126403.1|-2953829-2953918
TU1158	gi|346320389|gb|JH126403.1|	2955474	2955682	165	CCM_07235	CCM_07236	2	2	|346320389|gb|JH126403.1|-2955474-2955558	|346320389|gb|JH126403.1|-2955603-2955682
TU1159	gi|346320389|gb|JH126403.1|	2956352	2956563	180	CCM_07235	CCM_07236	2	2	|346320389|gb|JH126403.1|-2956352-2956441	|346320389|gb|JH126403.1|-2956474-2956563
TU1160	gi|346320389|gb|JH126403.1|	2957203	2958529	1132	CCM_07235	CCM_07236	13.47	5	|346320389|gb|JH126403.1|-2957203-2957328	|346320389|gb|JH126403.1|-2957371-2958003	|346320389|gb|JH126403.1|-2958013-2958124	|346320389|gb|JH126403.1|-2958246-2958409	|346320389|gb|JH126403.1|-2958433-2958529
TU1161	gi|346320389|gb|JH126403.1|	2967303	2968538	1128	CCM_07239	CCM_07240	27.63	3	|346320389|gb|JH126403.1|-2967303-2967479	|346320389|gb|JH126403.1|-2967543-2967688	|346320389|gb|JH126403.1|-2967734-2968538
TU1162	gi|346320389|gb|JH126403.1|	2968887	2969143	170	CCM_07239	CCM_07240	2.26	2	|346320389|gb|JH126403.1|-2968887-2968976	|346320389|gb|JH126403.1|-2969064-2969143
TU1163	gi|346320389|gb|JH126403.1|	2980055	2980294	237	CCM_07242	CCM_07243	2.81	2	|346320389|gb|JH126403.1|-2980055-2980144	|346320389|gb|JH126403.1|-2980148-2980294
TU1164	gi|346320389|gb|JH126403.1|	2980535	2981433	899	CCM_07242	CCM_07243	106.14	2	|346320389|gb|JH126403.1|-2980535-2981134	|346320389|gb|JH126403.1|-2981135-2981433
TU1165	gi|346320389|gb|JH126403.1|	2998109	2998384	212	CCM_07248	CCM_07249	2.35	3	|346320389|gb|JH126403.1|-2998109-2998166	|346320389|gb|JH126403.1|-2998197-2998286	|346320389|gb|JH126403.1|-2998321-2998384
TU1166	gi|346320389|gb|JH126403.1|	3000418	3000630	183	CCM_07249	CCM_07250	2.84	2	|346320389|gb|JH126403.1|-3000418-3000510	|346320389|gb|JH126403.1|-3000541-3000630
TU1167	gi|346320389|gb|JH126403.1|	3001049	3001266	218	CCM_07249	CCM_07250	5.75	1	|346320389|gb|JH126403.1|-3001049-3001266
TU1168	gi|346320389|gb|JH126403.1|	3010728	3010948	221	CCM_07252	CCM_07253	14.23	1	|346320389|gb|JH126403.1|-3010728-3010948
TU1169	gi|346320389|gb|JH126403.1|	3015620	3016118	499	CCM_07253	CCM_07254	6.84	1	|346320389|gb|JH126403.1|-3015620-3016118
TU1170	gi|346320389|gb|JH126403.1|	3016309	3016812	504	CCM_07253	CCM_07254	8.43	1	|346320389|gb|JH126403.1|-3016309-3016812
TU1171	gi|346320389|gb|JH126403.1|	3032041	3032365	239	CCM_07257	CCM_07258	2.48	3	|346320389|gb|JH126403.1|-3032041-3032088	|346320389|gb|JH126403.1|-3032153-3032254	|346320389|gb|JH126403.1|-3032277-3032365
TU1172	gi|346320389|gb|JH126403.1|	3040875	3041075	170	CCM_07259	CCM_07260	2	2	|346320389|gb|JH126403.1|-3040875-3040954	|346320389|gb|JH126403.1|-3040986-3041075
TU1173	gi|346320389|gb|JH126403.1|	3042393	3042853	358	CCM_07259	CCM_07260	13.16	2	|346320389|gb|JH126403.1|-3042393-3042626	|346320389|gb|JH126403.1|-3042730-3042853
TU1174	gi|346320389|gb|JH126403.1|	3043174	3044136	940	CCM_07259	CCM_07260	9.97	2	|346320389|gb|JH126403.1|-3043174-3044023	|346320389|gb|JH126403.1|-3044047-3044136
TU1175	gi|346320389|gb|JH126403.1|	3044139	3046791	2647	CCM_07259	CCM_07260	14.08	2	|346320389|gb|JH126403.1|-3044139-3044385	|346320389|gb|JH126403.1|-3044392-3046791
TU1176	gi|346320389|gb|JH126403.1|	3079883	3081084	1132	CCM_07272	CCM_07273	29.49	3	|346320389|gb|JH126403.1|-3079883-3080232	|346320389|gb|JH126403.1|-3080299-3080940	|346320389|gb|JH126403.1|-3080945-3081084
TU1177	gi|346320389|gb|JH126403.1|	3084646	3084857	190	CCM_07273	CCM_07274	6.43	2	|346320389|gb|JH126403.1|-3084646-3084745	|346320389|gb|JH126403.1|-3084768-3084857
TU1178	gi|346320389|gb|JH126403.1|	3097395	3097882	459	CCM_07276	CCM_07277	749.93	2	|346320389|gb|JH126403.1|-3097395-3097776	|346320389|gb|JH126403.1|-3097806-3097882
TU1179	gi|346320389|gb|JH126403.1|	3102326	3104097	1668	CCM_07278	CCM_07279	14.43	6	|346320389|gb|JH126403.1|-3102326-3102501	|346320389|gb|JH126403.1|-3102530-3102593	|346320389|gb|JH126403.1|-3102632-3103430	|346320389|gb|JH126403.1|-3103455-3103846	|346320389|gb|JH126403.1|-3103849-3103990	|346320389|gb|JH126403.1|-3104003-3104097
TU1180	gi|346320389|gb|JH126403.1|	3112107	3112351	245	CCM_07279	CCM_07280	3.52	1	|346320389|gb|JH126403.1|-3112107-3112351
TU1181	gi|346320389|gb|JH126403.1|	3112757	3112958	180	CCM_07279	CCM_07280	2	2	|346320389|gb|JH126403.1|-3112757-3112846	|346320389|gb|JH126403.1|-3112869-3112958
TU1182	gi|346320389|gb|JH126403.1|	3112990	3113471	475	CCM_07279	CCM_07280	15.38	2	|346320389|gb|JH126403.1|-3112990-3113049	|346320389|gb|JH126403.1|-3113057-3113471
TU1183	gi|346320389|gb|JH126403.1|	3141913	3142649	480	CCM_07289	CCM_07290	3.71	4	|346320389|gb|JH126403.1|-3141913-3142002	|346320389|gb|JH126403.1|-3142231-3142341	|346320389|gb|JH126403.1|-3142355-3142543	|346320389|gb|JH126403.1|-3142560-3142649
TU1184	gi|346320389|gb|JH126403.1|	3160018	3160584	567	CCM_07295	CCM_07296	22.23	1	|346320389|gb|JH126403.1|-3160018-3160584
TU1185	gi|346320389|gb|JH126403.1|	3160681	3162213	1400	CCM_07295	CCM_07296	44.96	3	|346320389|gb|JH126403.1|-3160681-3160947	|346320389|gb|JH126403.1|-3160998-3161116	|346320389|gb|JH126403.1|-3161200-3162213
TU1186	gi|346320389|gb|JH126403.1|	3162307	3162844	458	CCM_07295	CCM_07296	4.13	3	|346320389|gb|JH126403.1|-3162307-3162400	|346320389|gb|JH126403.1|-3162425-3162525	|346320389|gb|JH126403.1|-3162582-3162844
TU1187	gi|346320389|gb|JH126403.1|	3162993	3163250	159	CCM_07295	CCM_07296	2.98	2	|346320389|gb|JH126403.1|-3162993-3163082	|346320389|gb|JH126403.1|-3163182-3163250
TU1188	gi|346320389|gb|JH126403.1|	3164308	3164498	154	CCM_07295	CCM_07296	2	2	|346320389|gb|JH126403.1|-3164308-3164390	|346320389|gb|JH126403.1|-3164428-3164498
TU1189	gi|346320389|gb|JH126403.1|	3164531	3164748	193	CCM_07295	CCM_07296	4.45	2	|346320389|gb|JH126403.1|-3164531-3164630	|346320389|gb|JH126403.1|-3164656-3164748
TU1190	gi|346320389|gb|JH126403.1|	3164788	3165135	290	CCM_07295	CCM_07296	2.83	2	|346320389|gb|JH126403.1|-3164788-3164987	|346320389|gb|JH126403.1|-3165046-3165135
TU1191	gi|346320389|gb|JH126403.1|	3229887	3230931	982	CCM_07298	CCM_07299	345.58	2	|346320389|gb|JH126403.1|-3229887-3229943	|346320389|gb|JH126403.1|-3230007-3230931
TU1192	gi|346321282|gb|JH126402.1|	18803	18995	155	CCM_05039	CCM_05040	2	2	|346321282|gb|JH126402.1|-18803-18890	|346321282|gb|JH126402.1|-18929-18995
TU1193	gi|346321282|gb|JH126402.1|	19120	19311	180	CCM_05039	CCM_05040	2	2	|346321282|gb|JH126402.1|-19120-19209	|346321282|gb|JH126402.1|-19222-19311
TU1194	gi|346321282|gb|JH126402.1|	48205	48616	329	CCM_05050	CCM_05051	4.14	2	|346321282|gb|JH126402.1|-48205-48257	|346321282|gb|JH126402.1|-48341-48616
TU1195	gi|346321282|gb|JH126402.1|	70862	71015	154	CCM_05058	CCM_05059	2.67	1	|346321282|gb|JH126402.1|-70862-71015
TU1196	gi|346321282|gb|JH126402.1|	71417	71854	306	CCM_05058	CCM_05059	2.23	4	|346321282|gb|JH126402.1|-71417-71506	|346321282|gb|JH126402.1|-71548-71604	|346321282|gb|JH126402.1|-71673-71744	|346321282|gb|JH126402.1|-71768-71854
TU1197	gi|346321282|gb|JH126402.1|	76356	76783	428	CCM_05060	CCM_05061	19.34	1	|346321282|gb|JH126402.1|-76356-76783
TU1198	gi|346321282|gb|JH126402.1|	79139	79356	183	CCM_05061	CCM_05062	4.75	2	|346321282|gb|JH126402.1|-79139-79228	|346321282|gb|JH126402.1|-79264-79356
TU1199	gi|346321282|gb|JH126402.1|	87416	87897	442	CCM_05063	CCM_05064	1294.87	2	|346321282|gb|JH126402.1|-87416-87630	|346321282|gb|JH126402.1|-87671-87897
TU1200	gi|346321282|gb|JH126402.1|	88367	88612	246	CCM_05063	CCM_05064	6.39	1	|346321282|gb|JH126402.1|-88367-88612
TU1201	gi|346321282|gb|JH126402.1|	88911	89144	209	CCM_05063	CCM_05064	4.41	2	|346321282|gb|JH126402.1|-88911-89009	|346321282|gb|JH126402.1|-89035-89144
TU1202	gi|346321282|gb|JH126402.1|	93726	94258	533	CCM_05064	CCM_05065	8.14	1	|346321282|gb|JH126402.1|-93726-94258
TU1203	gi|346321282|gb|JH126402.1|	94384	94764	334	CCM_05064	CCM_05065	3.72	3	|346321282|gb|JH126402.1|-94384-94511	|346321282|gb|JH126402.1|-94519-94634	|346321282|gb|JH126402.1|-94675-94764
TU1204	gi|346321282|gb|JH126402.1|	95508	96069	562	CCM_05064	CCM_05065	11.18	1	|346321282|gb|JH126402.1|-95508-96069
TU1205	gi|346321282|gb|JH126402.1|	96752	97044	282	CCM_05064	CCM_05065	3.12	3	|346321282|gb|JH126402.1|-96752-96833	|346321282|gb|JH126402.1|-96836-96945	|346321282|gb|JH126402.1|-96955-97044
TU1206	gi|346321282|gb|JH126402.1|	97730	97953	224	CCM_05064	CCM_05065	3.86	1	|346321282|gb|JH126402.1|-97730-97953
TU1207	gi|346321282|gb|JH126402.1|	98253	98722	412	CCM_05064	CCM_05065	3.98	2	|346321282|gb|JH126402.1|-98253-98553	|346321282|gb|JH126402.1|-98612-98722
TU1208	gi|346321282|gb|JH126402.1|	98773	98980	154	CCM_05064	CCM_05065	2	2	|346321282|gb|JH126402.1|-98773-98853	|346321282|gb|JH126402.1|-98908-98980
TU1209	gi|346321282|gb|JH126402.1|	102095	102320	208	CCM_05065	CCM_05066	2.79	2	|346321282|gb|JH126402.1|-102095-102201	|346321282|gb|JH126402.1|-102220-102320
TU1210	gi|346321282|gb|JH126402.1|	106224	106423	180	CCM_05066	CCM_05067	2.51	2	|346321282|gb|JH126402.1|-106224-106313	|346321282|gb|JH126402.1|-106334-106423
TU1211	gi|346321282|gb|JH126402.1|	106842	107616	565	CCM_05066	CCM_05067	2.87	5	|346321282|gb|JH126402.1|-106842-107051	|346321282|gb|JH126402.1|-107062-107179	|346321282|gb|JH126402.1|-107214-107303	|346321282|gb|JH126402.1|-107411-107469	|346321282|gb|JH126402.1|-107529-107616
TU1212	gi|346321282|gb|JH126402.1|	107980	108729	553	CCM_05066	CCM_05067	3.12	5	|346321282|gb|JH126402.1|-107980-108064	|346321282|gb|JH126402.1|-108135-108181	|346321282|gb|JH126402.1|-108269-108398	|346321282|gb|JH126402.1|-108410-108614	|346321282|gb|JH126402.1|-108644-108729
TU1213	gi|346321282|gb|JH126402.1|	108935	109157	164	CCM_05066	CCM_05067	2.27	2	|346321282|gb|JH126402.1|-108935-108982	|346321282|gb|JH126402.1|-109042-109157
TU1214	gi|346321282|gb|JH126402.1|	120294	120521	228	CCM_05070	CCM_05071	13.01	1	|346321282|gb|JH126402.1|-120294-120521
TU1215	gi|346321282|gb|JH126402.1|	129704	129950	247	CCM_05072	CCM_05073	2.65	1	|346321282|gb|JH126402.1|-129704-129950
TU1216	gi|346321282|gb|JH126402.1|	130273	130619	332	CCM_05072	CCM_05073	3.19	3	|346321282|gb|JH126402.1|-130273-130378	|346321282|gb|JH126402.1|-130382-130517	|346321282|gb|JH126402.1|-130530-130619
TU1217	gi|346321282|gb|JH126402.1|	131860	132060	159	CCM_05072	CCM_05073	2.05	2	|346321282|gb|JH126402.1|-131860-131928	|346321282|gb|JH126402.1|-131971-132060
TU1218	gi|346321282|gb|JH126402.1|	140573	140844	272	CCM_05074	CCM_05075	8.27	1	|346321282|gb|JH126402.1|-140573-140844
TU1219	gi|346321282|gb|JH126402.1|	142761	143229	469	CCM_05074	CCM_05075	7.23	1	|346321282|gb|JH126402.1|-142761-143229
TU1220	gi|346321282|gb|JH126402.1|	143479	143902	364	CCM_05074	CCM_05075	4.15	2	|346321282|gb|JH126402.1|-143479-143752	|346321282|gb|JH126402.1|-143813-143902
TU1221	gi|346321282|gb|JH126402.1|	145882	146084	180	CCM_05075	CCM_05076	2.23	2	|346321282|gb|JH126402.1|-145882-145971	|346321282|gb|JH126402.1|-145995-146084
TU1222	gi|346321282|gb|JH126402.1|	147060	147288	167	CCM_05075	CCM_05076	2.44	2	|346321282|gb|JH126402.1|-147060-147149	|346321282|gb|JH126402.1|-147212-147288
TU1223	gi|346321282|gb|JH126402.1|	147324	147840	414	CCM_05075	CCM_05076	3.41	4	|346321282|gb|JH126402.1|-147324-147413	|346321282|gb|JH126402.1|-147422-147511	|346321282|gb|JH126402.1|-147596-147725	|346321282|gb|JH126402.1|-147737-147840
TU1224	gi|346321282|gb|JH126402.1|	149185	149402	177	CCM_05075	CCM_05076	2.32	2	|346321282|gb|JH126402.1|-149185-149277	|346321282|gb|JH126402.1|-149319-149402
TU1225	gi|346321282|gb|JH126402.1|	150315	150623	309	CCM_05075	CCM_05076	5.87	1	|346321282|gb|JH126402.1|-150315-150623
TU1226	gi|346321282|gb|JH126402.1|	150707	151349	547	CCM_05075	CCM_05076	3.25	4	|346321282|gb|JH126402.1|-150707-150953	|346321282|gb|JH126402.1|-150960-151067	|346321282|gb|JH126402.1|-151137-151238	|346321282|gb|JH126402.1|-151260-151349
TU1227	gi|346321282|gb|JH126402.1|	153463	154315	749	CCM_05075	CCM_05076	3.81	4	|346321282|gb|JH126402.1|-153463-153738	|346321282|gb|JH126402.1|-153763-154049	|346321282|gb|JH126402.1|-154102-154197	|346321282|gb|JH126402.1|-154226-154315
TU1228	gi|346321282|gb|JH126402.1|	154396	154772	242	CCM_05075	CCM_05076	2.22	3	|346321282|gb|JH126402.1|-154396-154485	|346321282|gb|JH126402.1|-154564-154625	|346321282|gb|JH126402.1|-154683-154772
TU1229	gi|346321282|gb|JH126402.1|	155878	156124	247	CCM_05075	CCM_05076	3.91	1	|346321282|gb|JH126402.1|-155878-156124
TU1230	gi|346321282|gb|JH126402.1|	156459	156690	193	CCM_05075	CCM_05076	2.52	2	|346321282|gb|JH126402.1|-156459-156518	|346321282|gb|JH126402.1|-156558-156690
TU1231	gi|346321282|gb|JH126402.1|	162588	162822	223	CCM_05076	CCM_05077	4.03	2	|346321282|gb|JH126402.1|-162588-162681	|346321282|gb|JH126402.1|-162694-162822
TU1232	gi|346321282|gb|JH126402.1|	185009	185231	217	CCM_05081	CCM_05082	5.54	2	|346321282|gb|JH126402.1|-185009-185120	|346321282|gb|JH126402.1|-185127-185231
TU1233	gi|346321282|gb|JH126402.1|	185441	185659	219	CCM_05081	CCM_05082	6.21	1	|346321282|gb|JH126402.1|-185441-185659
TU1234	gi|346321282|gb|JH126402.1|	185965	186170	170	CCM_05081	CCM_05082	2.02	2	|346321282|gb|JH126402.1|-185965-186044	|346321282|gb|JH126402.1|-186081-186170
TU1235	gi|346321282|gb|JH126402.1|	186478	186676	180	CCM_05081	CCM_05082	2.43	2	|346321282|gb|JH126402.1|-186478-186567	|346321282|gb|JH126402.1|-186587-186676
TU1236	gi|346321282|gb|JH126402.1|	208525	209564	1040	CCM_05090	CCM_05091	6.17	1	|346321282|gb|JH126402.1|-208525-209564
TU1237	gi|346321282|gb|JH126402.1|	209953	210333	334	CCM_05090	CCM_05091	2.11	3	|346321282|gb|JH126402.1|-209953-210042	|346321282|gb|JH126402.1|-210058-210211	|346321282|gb|JH126402.1|-210244-210333
TU1238	gi|346321282|gb|JH126402.1|	210351	210743	393	CCM_05090	CCM_05091	6.18	1	|346321282|gb|JH126402.1|-210351-210743
TU1239	gi|346321282|gb|JH126402.1|	211597	211819	180	CCM_05090	CCM_05091	3.19	2	|346321282|gb|JH126402.1|-211597-211686	|346321282|gb|JH126402.1|-211730-211819
TU1240	gi|346321282|gb|JH126402.1|	212205	212688	437	CCM_05090	CCM_05091	20.8	2	|346321282|gb|JH126402.1|-212205-212551	|346321282|gb|JH126402.1|-212599-212688
TU1241	gi|346321282|gb|JH126402.1|	229753	229940	159	CCM_05096	CCM_05097	2	2	|346321282|gb|JH126402.1|-229753-229823	|346321282|gb|JH126402.1|-229853-229940
TU1242	gi|346321282|gb|JH126402.1|	230484	231261	564	CCM_05096	CCM_05097	3.97	3	|346321282|gb|JH126402.1|-230484-230552	|346321282|gb|JH126402.1|-230717-231165	|346321282|gb|JH126402.1|-231216-231261
TU1243	gi|346321282|gb|JH126402.1|	231346	231543	178	CCM_05096	CCM_05097	2	2	|346321282|gb|JH126402.1|-231346-231433	|346321282|gb|JH126402.1|-231454-231543
TU1244	gi|346321282|gb|JH126402.1|	231761	232872	1057	CCM_05096	CCM_05097	8.46	2	|346321282|gb|JH126402.1|-231761-232307	|346321282|gb|JH126402.1|-232363-232872
TU1245	gi|346321282|gb|JH126402.1|	234636	234828	180	CCM_05097	CCM_05098	2.86	2	|346321282|gb|JH126402.1|-234636-234725	|346321282|gb|JH126402.1|-234739-234828
TU1246	gi|346321282|gb|JH126402.1|	235199	235399	183	CCM_05097	CCM_05098	3.25	2	|346321282|gb|JH126402.1|-235199-235288	|346321282|gb|JH126402.1|-235307-235399
TU1247	gi|346321282|gb|JH126402.1|	246550	246882	241	CCM_05101	CCM_05102	2.18	3	|346321282|gb|JH126402.1|-246550-246612	|346321282|gb|JH126402.1|-246674-246763	|346321282|gb|JH126402.1|-246795-246882
TU1248	gi|346321282|gb|JH126402.1|	247441	247827	222	CCM_05101	CCM_05102	2.4	2	|346321282|gb|JH126402.1|-247441-247608	|346321282|gb|JH126402.1|-247774-247827
TU1249	gi|346321282|gb|JH126402.1|	252689	253105	417	CCM_05103	CCM_05104	4.09	1	|346321282|gb|JH126402.1|-252689-253105
TU1250	gi|346321282|gb|JH126402.1|	255322	255527	206	CCM_05103	CCM_05104	4.01	1	|346321282|gb|JH126402.1|-255322-255527
TU1251	gi|346321282|gb|JH126402.1|	265562	265887	271	CCM_05106	CCM_05107	2.83	2	|346321282|gb|JH126402.1|-265562-265773	|346321282|gb|JH126402.1|-265829-265887
TU1252	gi|346321282|gb|JH126402.1|	288166	288369	180	CCM_05113	CCM_05114	2	2	|346321282|gb|JH126402.1|-288166-288255	|346321282|gb|JH126402.1|-288280-288369
TU1253	gi|346321282|gb|JH126402.1|	298664	298946	254	CCM_05115	CCM_05116	2.64	3	|346321282|gb|JH126402.1|-298664-298753	|346321282|gb|JH126402.1|-298774-298877	|346321282|gb|JH126402.1|-298887-298946
TU1254	gi|346321282|gb|JH126402.1|	299546	300045	363	CCM_05115	CCM_05116	2.93	3	|346321282|gb|JH126402.1|-299546-299761	|346321282|gb|JH126402.1|-299873-299929	|346321282|gb|JH126402.1|-299956-300045
TU1255	gi|346321282|gb|JH126402.1|	308092	310367	2111	CCM_05116	CCM_05117	7.47	7	|346321282|gb|JH126402.1|-308092-308456	|346321282|gb|JH126402.1|-308512-308593	|346321282|gb|JH126402.1|-308676-309188	|346321282|gb|JH126402.1|-309200-309416	|346321282|gb|JH126402.1|-309418-309977	|346321282|gb|JH126402.1|-309980-310160	|346321282|gb|JH126402.1|-310175-310367
TU1256	gi|346321282|gb|JH126402.1|	310475	311589	1115	CCM_05116	CCM_05117	11.55	1	|346321282|gb|JH126402.1|-310475-311589
TU1257	gi|346321282|gb|JH126402.1|	313011	313675	613	CCM_05116	CCM_05117	5.7	4	|346321282|gb|JH126402.1|-313011-313100	|346321282|gb|JH126402.1|-313122-313248	|346321282|gb|JH126402.1|-313267-313399	|346321282|gb|JH126402.1|-313413-313675
TU1258	gi|346321282|gb|JH126402.1|	317209	317413	180	CCM_05117	CCM_05118	2.72	2	|346321282|gb|JH126402.1|-317209-317298	|346321282|gb|JH126402.1|-317324-317413
TU1259	gi|346321282|gb|JH126402.1|	325362	326160	587	CCM_05119	CCM_05120	4.03	3	|346321282|gb|JH126402.1|-325362-325701	|346321282|gb|JH126402.1|-325712-325820	|346321282|gb|JH126402.1|-326023-326160
TU1260	gi|346321282|gb|JH126402.1|	333631	333840	180	CCM_05122	CCM_05123	2.38	2	|346321282|gb|JH126402.1|-333631-333720	|346321282|gb|JH126402.1|-333751-333840
TU1261	gi|346321282|gb|JH126402.1|	345620	346045	313	CCM_05126	CCM_05127	9.66	2	|346321282|gb|JH126402.1|-345620-345842	|346321282|gb|JH126402.1|-345956-346045
TU1262	gi|346321282|gb|JH126402.1|	346793	347081	286	CCM_05126	CCM_05127	2.47	2	|346321282|gb|JH126402.1|-346793-346882	|346321282|gb|JH126402.1|-346886-347081
TU1263	gi|346321282|gb|JH126402.1|	350836	351760	925	CCM_05127	CCM_05128	13.23	1	|346321282|gb|JH126402.1|-350836-351760
TU1264	gi|346321282|gb|JH126402.1|	382104	382714	600	CCM_05138	CCM_05140	8.36	3	|346321282|gb|JH126402.1|-382104-382413	|346321282|gb|JH126402.1|-382419-382593	|346321282|gb|JH126402.1|-382600-382714
TU1265	gi|346321282|gb|JH126402.1|	383239	383729	487	CCM_05138	CCM_05140	3.06	2	|346321282|gb|JH126402.1|-383239-383349	|346321282|gb|JH126402.1|-383354-383729
TU1266	gi|346321282|gb|JH126402.1|	383734	386367	1700	CCM_05138	CCM_05140	6.1	8	|346321282|gb|JH126402.1|-383734-383834	|346321282|gb|JH126402.1|-383865-383986	|346321282|gb|JH126402.1|-383988-384201	|346321282|gb|JH126402.1|-384893-384987	|346321282|gb|JH126402.1|-385009-385519	|346321282|gb|JH126402.1|-385534-385630	|346321282|gb|JH126402.1|-385788-386257	|346321282|gb|JH126402.1|-386278-386367
TU1267	gi|346321282|gb|JH126402.1|	384244	384816	573	CCM_05138	CCM_05140	3.09	1	|346321282|gb|JH126402.1|-384244-384816
TU1268	gi|346321282|gb|JH126402.1|	388488	388696	179	CCM_05138	CCM_05140	2.44	2	|346321282|gb|JH126402.1|-388488-388577	|346321282|gb|JH126402.1|-388608-388696
TU1269	gi|346321282|gb|JH126402.1|	388916	389125	180	CCM_05138	CCM_05140	2.72	2	|346321282|gb|JH126402.1|-388916-389005	|346321282|gb|JH126402.1|-389036-389125
TU1270	gi|346321282|gb|JH126402.1|	393152	393529	378	CCM_05140	CCM_05141	8.45	1	|346321282|gb|JH126402.1|-393152-393529
TU1271	gi|346321282|gb|JH126402.1|	393684	393905	194	CCM_05140	CCM_05141	6.32	2	|346321282|gb|JH126402.1|-393684-393786	|346321282|gb|JH126402.1|-393815-393905
TU1272	gi|346321282|gb|JH126402.1|	407091	408209	1099	CCM_05145	CCM_05146	6.16	2	|346321282|gb|JH126402.1|-407091-408099	|346321282|gb|JH126402.1|-408120-408209
TU1273	gi|346321282|gb|JH126402.1|	416431	416848	312	CCM_05148	CCM_05149	2.31	3	|346321282|gb|JH126402.1|-416431-416500	|346321282|gb|JH126402.1|-416531-416727	|346321282|gb|JH126402.1|-416804-416848
TU1274	gi|346321282|gb|JH126402.1|	422080	422283	154	CCM_05149	CCM_05150	2.32	2	|346321282|gb|JH126402.1|-422080-422143	|346321282|gb|JH126402.1|-422194-422283
TU1275	gi|346321282|gb|JH126402.1|	422463	422883	376	CCM_05149	CCM_05150	3.22	3	|346321282|gb|JH126402.1|-422463-422552	|346321282|gb|JH126402.1|-422583-422765	|346321282|gb|JH126402.1|-422781-422883
TU1276	gi|346321282|gb|JH126402.1|	424541	425255	715	CCM_05149	CCM_05150	8.04	1	|346321282|gb|JH126402.1|-424541-425255
TU1277	gi|346321282|gb|JH126402.1|	430819	431021	180	CCM_05150	CCM_05151	2	2	|346321282|gb|JH126402.1|-430819-430908	|346321282|gb|JH126402.1|-430932-431021
TU1278	gi|346321282|gb|JH126402.1|	444335	444553	178	CCM_05151	CCM_05152	2	2	|346321282|gb|JH126402.1|-444335-444422	|346321282|gb|JH126402.1|-444464-444553
TU1279	gi|346321282|gb|JH126402.1|	446108	446312	162	CCM_05151	CCM_05152	2.33	2	|346321282|gb|JH126402.1|-446108-446197	|346321282|gb|JH126402.1|-446241-446312
TU1280	gi|346321282|gb|JH126402.1|	457249	457625	327	CCM_05156	CCM_05157	9.07	2	|346321282|gb|JH126402.1|-457249-457525	|346321282|gb|JH126402.1|-457576-457625
TU1281	gi|346321282|gb|JH126402.1|	458820	459019	166	CCM_05156	CCM_05157	2	2	|346321282|gb|JH126402.1|-458820-458897	|346321282|gb|JH126402.1|-458932-459019
TU1282	gi|346321282|gb|JH126402.1|	462671	463166	469	CCM_05157	CCM_05158	4.24	3	|346321282|gb|JH126402.1|-462671-462799	|346321282|gb|JH126402.1|-462802-463031	|346321282|gb|JH126402.1|-463057-463166
TU1283	gi|346321282|gb|JH126402.1|	471971	472159	180	CCM_05160	CCM_05161	2.36	2	|346321282|gb|JH126402.1|-471971-472060	|346321282|gb|JH126402.1|-472070-472159
TU1284	gi|346321282|gb|JH126402.1|	485795	486007	180	CCM_05163	CCM_05164	2.93	2	|346321282|gb|JH126402.1|-485795-485884	|346321282|gb|JH126402.1|-485918-486007
TU1285	gi|346321282|gb|JH126402.1|	505113	505940	680	CCM_05170	CCM_05171	5.69	5	|346321282|gb|JH126402.1|-505113-505202	|346321282|gb|JH126402.1|-505210-505352	|346321282|gb|JH126402.1|-505476-505544	|346321282|gb|JH126402.1|-505547-505818	|346321282|gb|JH126402.1|-505835-505940
TU1286	gi|346321282|gb|JH126402.1|	514560	514823	264	CCM_05172	CCM_05173	4.72	1	|346321282|gb|JH126402.1|-514560-514823
TU1287	gi|346321282|gb|JH126402.1|	515166	515515	285	CCM_05172	CCM_05173	2.58	3	|346321282|gb|JH126402.1|-515166-515255	|346321282|gb|JH126402.1|-515285-515374	|346321282|gb|JH126402.1|-515411-515515
TU1288	gi|346321282|gb|JH126402.1|	534499	534691	167	CCM_05180	CCM_05181	2.9	2	|346321282|gb|JH126402.1|-534499-534588	|346321282|gb|JH126402.1|-534615-534691
TU1289	gi|346321282|gb|JH126402.1|	563671	564093	401	CCM_05189	CCM_05190	4.87	3	|346321282|gb|JH126402.1|-563671-563776	|346321282|gb|JH126402.1|-563783-563945	|346321282|gb|JH126402.1|-563962-564093
TU1290	gi|346321282|gb|JH126402.1|	572162	572373	200	CCM_05192	CCM_05193	2.2	2	|346321282|gb|JH126402.1|-572162-572251	|346321282|gb|JH126402.1|-572264-572373
TU1291	gi|346321282|gb|JH126402.1|	593452	593680	197	CCM_05199	CCM_05200	6.28	2	|346321282|gb|JH126402.1|-593452-593551	|346321282|gb|JH126402.1|-593584-593680
TU1292	gi|346321282|gb|JH126402.1|	593837	594053	217	CCM_05199	CCM_05200	3	1	|346321282|gb|JH126402.1|-593837-594053
TU1293	gi|346321282|gb|JH126402.1|	602962	603656	429	CCM_05202	CCM_05203	3.56	4	|346321282|gb|JH126402.1|-602962-603039	|346321282|gb|JH126402.1|-603274-603378	|346321282|gb|JH126402.1|-603381-603536	|346321282|gb|JH126402.1|-603567-603656
TU1294	gi|346321282|gb|JH126402.1|	608242	608444	203	CCM_05204	CCM_05205	2.82	1	|346321282|gb|JH126402.1|-608242-608444
TU1295	gi|346321282|gb|JH126402.1|	608743	609139	397	CCM_05204	CCM_05205	5.61	1	|346321282|gb|JH126402.1|-608743-609139
TU1296	gi|346321282|gb|JH126402.1|	643773	644034	246	CCM_05217	CCM_05218	3.8	2	|346321282|gb|JH126402.1|-643773-643942	|346321282|gb|JH126402.1|-643959-644034
TU1297	gi|346321282|gb|JH126402.1|	662942	663231	212	CCM_05224	CCM_05225	2.91	2	|346321282|gb|JH126402.1|-662942-663066	|346321282|gb|JH126402.1|-663145-663231
TU1298	gi|346321282|gb|JH126402.1|	666724	666956	219	CCM_05226	CCM_05227	3.22	2	|346321282|gb|JH126402.1|-666724-666838	|346321282|gb|JH126402.1|-666853-666956
TU1299	gi|346321282|gb|JH126402.1|	668038	668340	265	CCM_05226	CCM_05227	4.24	3	|346321282|gb|JH126402.1|-668038-668129	|346321282|gb|JH126402.1|-668155-668253	|346321282|gb|JH126402.1|-668267-668340
TU1300	gi|346321282|gb|JH126402.1|	704591	705098	449	CCM_05242	CCM_05243	7.94	2	|346321282|gb|JH126402.1|-704591-704901	|346321282|gb|JH126402.1|-704961-705098
TU1301	gi|346321282|gb|JH126402.1|	709808	710061	180	CCM_05243	CCM_05244	2.51	2	|346321282|gb|JH126402.1|-709808-709897	|346321282|gb|JH126402.1|-709972-710061
TU1302	gi|346321282|gb|JH126402.1|	711931	712133	180	CCM_05243	CCM_05244	2.98	2	|346321282|gb|JH126402.1|-711931-712020	|346321282|gb|JH126402.1|-712044-712133
TU1303	gi|346321282|gb|JH126402.1|	714155	714480	310	CCM_05243	CCM_05244	10.91	3	|346321282|gb|JH126402.1|-714155-714244	|346321282|gb|JH126402.1|-714258-714369	|346321282|gb|JH126402.1|-714373-714480
TU1304	gi|346321282|gb|JH126402.1|	726516	726749	232	CCM_05247	CCM_05248	6.06	2	|346321282|gb|JH126402.1|-726516-726626	|346321282|gb|JH126402.1|-726629-726749
TU1305	gi|346321282|gb|JH126402.1|	731987	732258	261	CCM_05250	CCM_05251	6.85	2	|346321282|gb|JH126402.1|-731987-732104	|346321282|gb|JH126402.1|-732116-732258
TU1306	gi|346321282|gb|JH126402.1|	734675	735173	499	CCM_05252	CCM_05253	17.66	1	|346321282|gb|JH126402.1|-734675-735173
TU1307	gi|346321282|gb|JH126402.1|	769899	770098	167	CCM_05263	CCM_05264	2	2	|346321282|gb|JH126402.1|-769899-769977	|346321282|gb|JH126402.1|-770011-770098
TU1308	gi|346321282|gb|JH126402.1|	775393	775676	284	CCM_05265	CCM_05266	5.92	1	|346321282|gb|JH126402.1|-775393-775676
TU1309	gi|346321282|gb|JH126402.1|	779957	780164	186	CCM_05266	CCM_05267	2.83	2	|346321282|gb|JH126402.1|-779957-780052	|346321282|gb|JH126402.1|-780075-780164
TU1310	gi|346321282|gb|JH126402.1|	798267	798489	180	CCM_05273	CCM_05274	2.81	2	|346321282|gb|JH126402.1|-798267-798356	|346321282|gb|JH126402.1|-798400-798489
TU1311	gi|346321282|gb|JH126402.1|	826368	827704	1171	CCM_05287	CCM_05289	16.54	3	|346321282|gb|JH126402.1|-826368-826668	|346321282|gb|JH126402.1|-826782-826901	|346321282|gb|JH126402.1|-826955-827704
TU1312	gi|346321282|gb|JH126402.1|	827854	828186	333	CCM_05287	CCM_05289	33.7	1	|346321282|gb|JH126402.1|-827854-828186
TU1313	gi|346321282|gb|JH126402.1|	854319	854530	185	CCM_05298	CCM_05299	2.3	2	|346321282|gb|JH126402.1|-854319-854413	|346321282|gb|JH126402.1|-854441-854530
TU1314	gi|346321282|gb|JH126402.1|	860075	860427	261	CCM_05300	CCM_05301	2.48	3	|346321282|gb|JH126402.1|-860075-860155	|346321282|gb|JH126402.1|-860187-860276	|346321282|gb|JH126402.1|-860338-860427
TU1315	gi|346321282|gb|JH126402.1|	860429	860794	311	CCM_05300	CCM_05301	4.76	3	|346321282|gb|JH126402.1|-860429-860518	|346321282|gb|JH126402.1|-860546-860667	|346321282|gb|JH126402.1|-860696-860794
TU1316	gi|346321282|gb|JH126402.1|	881074	881383	308	CCM_05307	CCM_05308	2.93	2	|346321282|gb|JH126402.1|-881074-881164	|346321282|gb|JH126402.1|-881167-881383
TU1317	gi|346321282|gb|JH126402.1|	882008	882367	318	CCM_05307	CCM_05308	2.56	3	|346321282|gb|JH126402.1|-882008-882083	|346321282|gb|JH126402.1|-882124-882275	|346321282|gb|JH126402.1|-882278-882367
TU1318	gi|346321282|gb|JH126402.1|	897284	897482	179	CCM_05313	CCM_05314	2.49	2	|346321282|gb|JH126402.1|-897284-897372	|346321282|gb|JH126402.1|-897393-897482
TU1319	gi|346321282|gb|JH126402.1|	897487	897711	154	CCM_05313	CCM_05314	2.05	2	|346321282|gb|JH126402.1|-897487-897550	|346321282|gb|JH126402.1|-897622-897711
TU1320	gi|346321282|gb|JH126402.1|	897937	898132	173	CCM_05313	CCM_05314	2	2	|346321282|gb|JH126402.1|-897937-898019	|346321282|gb|JH126402.1|-898043-898132
TU1321	gi|346321282|gb|JH126402.1|	902583	903020	438	CCM_05315	CCM_05316	6.79	1	|346321282|gb|JH126402.1|-902583-903020
TU1322	gi|346321282|gb|JH126402.1|	941641	941856	154	CCM_05329	CCM_05330	2.06	2	|346321282|gb|JH126402.1|-941641-941704	|346321282|gb|JH126402.1|-941767-941856
TU1323	gi|346321282|gb|JH126402.1|	963612	963850	194	CCM_05336	CCM_05337	2.71	2	|346321282|gb|JH126402.1|-963612-963701	|346321282|gb|JH126402.1|-963747-963850
TU1324	gi|346321282|gb|JH126402.1|	964267	965241	954	CCM_05336	CCM_05337	10.1	2	|346321282|gb|JH126402.1|-964267-964546	|346321282|gb|JH126402.1|-964568-965241
TU1325	gi|346321282|gb|JH126402.1|	971521	971854	234	CCM_05339	CCM_05340	2.28	3	|346321282|gb|JH126402.1|-971521-971595	|346321282|gb|JH126402.1|-971667-971756	|346321282|gb|JH126402.1|-971786-971854
TU1326	gi|346321282|gb|JH126402.1|	971939	972161	223	CCM_05339	CCM_05340	3.12	1	|346321282|gb|JH126402.1|-971939-972161
TU1327	gi|346321282|gb|JH126402.1|	972305	972639	335	CCM_05339	CCM_05340	3.34	1	|346321282|gb|JH126402.1|-972305-972639
TU1328	gi|346321282|gb|JH126402.1|	1003092	1003364	231	CCM_05345	CCM_05346	3.14	2	|346321282|gb|JH126402.1|-1003092-1003163	|346321282|gb|JH126402.1|-1003206-1003364
TU1329	gi|346321282|gb|JH126402.1|	1004370	1007621	3003	CCM_05345	CCM_05346	21.84	4	|346321282|gb|JH126402.1|-1004370-1005753	|346321282|gb|JH126402.1|-1005798-1006271	|346321282|gb|JH126402.1|-1006277-1006558	|346321282|gb|JH126402.1|-1006759-1007621
TU1330	gi|346321282|gb|JH126402.1|	1007758	1007951	171	CCM_05345	CCM_05346	2	2	|346321282|gb|JH126402.1|-1007758-1007846	|346321282|gb|JH126402.1|-1007870-1007951
TU1331	gi|346321282|gb|JH126402.1|	1008445	1008853	405	CCM_05345	CCM_05346	4.79	2	|346321282|gb|JH126402.1|-1008445-1008558	|346321282|gb|JH126402.1|-1008563-1008853
TU1332	gi|346321282|gb|JH126402.1|	1008946	1009668	721	CCM_05345	CCM_05346	6.97	2	|346321282|gb|JH126402.1|-1008946-1009261	|346321282|gb|JH126402.1|-1009264-1009668
TU1333	gi|346321282|gb|JH126402.1|	1010033	1010193	161	CCM_05345	CCM_05346	2.34	1	|346321282|gb|JH126402.1|-1010033-1010193
TU1334	gi|346321282|gb|JH126402.1|	1010338	1010837	461	CCM_05345	CCM_05346	3.33	2	|346321282|gb|JH126402.1|-1010338-1010399	|346321282|gb|JH126402.1|-1010439-1010837
TU1335	gi|346321282|gb|JH126402.1|	1010873	1011087	207	CCM_05345	CCM_05346	4.01	2	|346321282|gb|JH126402.1|-1010873-1010967	|346321282|gb|JH126402.1|-1010976-1011087
TU1336	gi|346321282|gb|JH126402.1|	1030254	1030482	208	CCM_05354	CCM_05355	3.37	2	|346321282|gb|JH126402.1|-1030254-1030370	|346321282|gb|JH126402.1|-1030392-1030482
TU1337	gi|346321282|gb|JH126402.1|	1056642	1056864	180	CCM_05363	CCM_05364	2.62	2	|346321282|gb|JH126402.1|-1056642-1056731	|346321282|gb|JH126402.1|-1056775-1056864
TU1338	gi|346321282|gb|JH126402.1|	1062742	1062948	180	CCM_05365	CCM_05366	3.32	2	|346321282|gb|JH126402.1|-1062742-1062831	|346321282|gb|JH126402.1|-1062859-1062948
TU1339	gi|346321282|gb|JH126402.1|	1072351	1072585	235	CCM_05369	CCM_05370	2.91	1	|346321282|gb|JH126402.1|-1072351-1072585
TU1340	gi|346321282|gb|JH126402.1|	1102510	1102714	183	CCM_05381	CCM_05382	2.47	2	|346321282|gb|JH126402.1|-1102510-1102599	|346321282|gb|JH126402.1|-1102622-1102714
TU1341	gi|346321282|gb|JH126402.1|	1122132	1122330	199	CCM_05388	CCM_05389	2.77	1	|346321282|gb|JH126402.1|-1122132-1122330
TU1342	gi|346321282|gb|JH126402.1|	1140184	1140682	482	CCM_05394	CCM_05395	4.41	3	|346321282|gb|JH126402.1|-1140184-1140327	|346321282|gb|JH126402.1|-1140341-1140574	|346321282|gb|JH126402.1|-1140579-1140682
TU1343	gi|346321282|gb|JH126402.1|	1143507	1143906	276	CCM_05394	CCM_05395	4.51	2	|346321282|gb|JH126402.1|-1143507-1143716	|346321282|gb|JH126402.1|-1143841-1143906
TU1344	gi|346321282|gb|JH126402.1|	1179654	1179868	180	CCM_05402	CCM_05403	2	2	|346321282|gb|JH126402.1|-1179654-1179743	|346321282|gb|JH126402.1|-1179779-1179868
TU1345	gi|346321282|gb|JH126402.1|	1191988	1192370	330	CCM_05406	CCM_05407	2.34	3	|346321282|gb|JH126402.1|-1191988-1192048	|346321282|gb|JH126402.1|-1192094-1192272	|346321282|gb|JH126402.1|-1192281-1192370
TU1346	gi|346321282|gb|JH126402.1|	1201345	1201820	224	CCM_05409	CCM_05410	2.51	3	|346321282|gb|JH126402.1|-1201345-1201426	|346321282|gb|JH126402.1|-1201563-1201653	|346321282|gb|JH126402.1|-1201770-1201820
TU1347	gi|346321282|gb|JH126402.1|	1205543	1205964	256	CCM_05411	CCM_05412	3.96	2	|346321282|gb|JH126402.1|-1205543-1205599	|346321282|gb|JH126402.1|-1205766-1205964
TU1348	gi|346321282|gb|JH126402.1|	1217552	1218043	477	CCM_05413	CCM_05414	4.81	3	|346321282|gb|JH126402.1|-1217552-1217847	|346321282|gb|JH126402.1|-1217854-1217970	|346321282|gb|JH126402.1|-1217980-1218043
TU1349	gi|346321282|gb|JH126402.1|	1218716	1218916	187	CCM_05413	CCM_05414	3.3	2	|346321282|gb|JH126402.1|-1218716-1218812	|346321282|gb|JH126402.1|-1218827-1218916
TU1350	gi|346321282|gb|JH126402.1|	1219875	1220733	791	CCM_05413	CCM_05414	6.7	3	|346321282|gb|JH126402.1|-1219875-1220120	|346321282|gb|JH126402.1|-1220163-1220617	|346321282|gb|JH126402.1|-1220644-1220733
TU1351	gi|346321282|gb|JH126402.1|	1240259	1240460	180	CCM_05422	CCM_05423	2	2	|346321282|gb|JH126402.1|-1240259-1240348	|346321282|gb|JH126402.1|-1240371-1240460
TU1352	gi|346321282|gb|JH126402.1|	1294245	1294471	211	CCM_05440	CCM_05441	3.48	2	|346321282|gb|JH126402.1|-1294245-1294358	|346321282|gb|JH126402.1|-1294375-1294471
TU1353	gi|346321282|gb|JH126402.1|	1295611	1296322	668	CCM_05440	CCM_05441	4	3	|346321282|gb|JH126402.1|-1295611-1295924	|346321282|gb|JH126402.1|-1295934-1296197	|346321282|gb|JH126402.1|-1296233-1296322
TU1354	gi|346321282|gb|JH126402.1|	1301774	1302362	589	CCM_05443	CCM_05444	5.04	1	|346321282|gb|JH126402.1|-1301774-1302362
TU1355	gi|346321282|gb|JH126402.1|	1304460	1304659	180	CCM_05443	CCM_05444	2	2	|346321282|gb|JH126402.1|-1304460-1304549	|346321282|gb|JH126402.1|-1304570-1304659
TU1356	gi|346321282|gb|JH126402.1|	1313728	1313952	215	CCM_05445	CCM_05446	5.51	2	|346321282|gb|JH126402.1|-1313728-1313824	|346321282|gb|JH126402.1|-1313835-1313952
TU1357	gi|346321282|gb|JH126402.1|	1313981	1314610	548	CCM_05445	CCM_05446	24.17	2	|346321282|gb|JH126402.1|-1313981-1314206	|346321282|gb|JH126402.1|-1314289-1314610
TU1358	gi|346321282|gb|JH126402.1|	1336252	1337023	746	CCM_05450	CCM_05451	5.38	2	|346321282|gb|JH126402.1|-1336252-1336905	|346321282|gb|JH126402.1|-1336932-1337023
TU1359	gi|346321282|gb|JH126402.1|	1337163	1337373	179	CCM_05450	CCM_05451	2	2	|346321282|gb|JH126402.1|-1337163-1337252	|346321282|gb|JH126402.1|-1337285-1337373
TU1360	gi|346321282|gb|JH126402.1|	1338232	1338579	325	CCM_05450	CCM_05451	3.2	2	|346321282|gb|JH126402.1|-1338232-1338463	|346321282|gb|JH126402.1|-1338487-1338579
TU1361	gi|346321282|gb|JH126402.1|	1339332	1339601	266	CCM_05450	CCM_05451	2.88	2	|346321282|gb|JH126402.1|-1339332-1339507	|346321282|gb|JH126402.1|-1339512-1339601
TU1362	gi|346321282|gb|JH126402.1|	1350055	1350271	183	CCM_05452	CCM_05453	3.77	2	|346321282|gb|JH126402.1|-1350055-1350144	|346321282|gb|JH126402.1|-1350179-1350271
TU1363	gi|346321282|gb|JH126402.1|	1358238	1358486	249	CCM_05455	CCM_05456	11.54	1	|346321282|gb|JH126402.1|-1358238-1358486
TU1364	gi|346321282|gb|JH126402.1|	1381333	1381547	181	CCM_05458	CCM_05459	2.88	2	|346321282|gb|JH126402.1|-1381333-1381424	|346321282|gb|JH126402.1|-1381459-1381547
TU1365	gi|346321282|gb|JH126402.1|	1392798	1393006	196	CCM_05462	CCM_05463	3.81	2	|346321282|gb|JH126402.1|-1392798-1392888	|346321282|gb|JH126402.1|-1392902-1393006
TU1366	gi|346321282|gb|JH126402.1|	1420320	1421309	941	CCM_05468	CCM_05469	21.34	2	|346321282|gb|JH126402.1|-1420320-1421059	|346321282|gb|JH126402.1|-1421109-1421309
TU1367	gi|346321282|gb|JH126402.1|	1439541	1440087	483	CCM_05477	CCM_05478	6.8	2	|346321282|gb|JH126402.1|-1439541-1439595	|346321282|gb|JH126402.1|-1439660-1440087
TU1368	gi|346321282|gb|JH126402.1|	1467192	1467409	189	CCM_05485	CCM_05486	2.87	2	|346321282|gb|JH126402.1|-1467192-1467290	|346321282|gb|JH126402.1|-1467320-1467409
TU1369	gi|346321282|gb|JH126402.1|	1467519	1467748	188	CCM_05485	CCM_05486	2.62	2	|346321282|gb|JH126402.1|-1467519-1467602	|346321282|gb|JH126402.1|-1467645-1467748
TU1370	gi|346321282|gb|JH126402.1|	1468681	1469218	463	CCM_05485	CCM_05486	5.82	3	|346321282|gb|JH126402.1|-1468681-1468775	|346321282|gb|JH126402.1|-1468790-1468960	|346321282|gb|JH126402.1|-1469022-1469218
TU1371	gi|346321282|gb|JH126402.1|	1469403	1470015	594	CCM_05485	CCM_05486	5.83	2	|346321282|gb|JH126402.1|-1469403-1469720	|346321282|gb|JH126402.1|-1469740-1470015
TU1372	gi|346321282|gb|JH126402.1|	1470187	1470432	206	CCM_05485	CCM_05486	2.93	2	|346321282|gb|JH126402.1|-1470187-1470276	|346321282|gb|JH126402.1|-1470317-1470432
TU1373	gi|346321282|gb|JH126402.1|	1477198	1477534	295	CCM_05486	CCM_05487	3.55	3	|346321282|gb|JH126402.1|-1477198-1477294	|346321282|gb|JH126402.1|-1477309-1477401	|346321282|gb|JH126402.1|-1477430-1477534
TU1374	gi|346321282|gb|JH126402.1|	1477683	1477892	196	CCM_05486	CCM_05487	2.58	2	|346321282|gb|JH126402.1|-1477683-1477788	|346321282|gb|JH126402.1|-1477803-1477892
TU1375	gi|346321282|gb|JH126402.1|	1478421	1478623	180	CCM_05486	CCM_05487	2.35	2	|346321282|gb|JH126402.1|-1478421-1478510	|346321282|gb|JH126402.1|-1478534-1478623
TU1376	gi|346321282|gb|JH126402.1|	1478629	1478825	180	CCM_05486	CCM_05487	2	2	|346321282|gb|JH126402.1|-1478629-1478718	|346321282|gb|JH126402.1|-1478736-1478825
TU1377	gi|346321282|gb|JH126402.1|	1510554	1510845	292	CCM_05497	CCM_05498	4.88	1	|346321282|gb|JH126402.1|-1510554-1510845
TU1378	gi|346321282|gb|JH126402.1|	1519819	1520281	445	CCM_05500	CCM_05501	4.4	2	|346321282|gb|JH126402.1|-1519819-1519914	|346321282|gb|JH126402.1|-1519933-1520281
TU1379	gi|346321282|gb|JH126402.1|	1535369	1535610	235	CCM_05505	CCM_05506	3.28	2	|346321282|gb|JH126402.1|-1535369-1535460	|346321282|gb|JH126402.1|-1535468-1535610
TU1380	gi|346321282|gb|JH126402.1|	1536460	1536736	267	CCM_05505	CCM_05506	2.31	2	|346321282|gb|JH126402.1|-1536460-1536636	|346321282|gb|JH126402.1|-1536647-1536736
TU1381	gi|346321282|gb|JH126402.1|	1569673	1569869	172	CCM_05518	CCM_05519	2	2	|346321282|gb|JH126402.1|-1569673-1569755	|346321282|gb|JH126402.1|-1569781-1569869
TU1382	gi|346321282|gb|JH126402.1|	1572961	1573246	286	CCM_05519	CCM_05520	2.67	1	|346321282|gb|JH126402.1|-1572961-1573246
TU1383	gi|346321282|gb|JH126402.1|	1573414	1574950	1472	CCM_05519	CCM_05520	7.09	6	|346321282|gb|JH126402.1|-1573414-1573508	|346321282|gb|JH126402.1|-1573511-1574074	|346321282|gb|JH126402.1|-1574096-1574451	|346321282|gb|JH126402.1|-1574457-1574576	|346321282|gb|JH126402.1|-1574608-1574753	|346321282|gb|JH126402.1|-1574760-1574950
TU1384	gi|346321282|gb|JH126402.1|	1580489	1580675	153	CCM_05519	CCM_05520	2	2	|346321282|gb|JH126402.1|-1580489-1580569	|346321282|gb|JH126402.1|-1580604-1580675
TU1385	gi|346321282|gb|JH126402.1|	1583937	1584552	549	CCM_05519	CCM_05520	5.6	3	|346321282|gb|JH126402.1|-1583937-1584268	|346321282|gb|JH126402.1|-1584303-1584429	|346321282|gb|JH126402.1|-1584463-1584552
TU1386	gi|346321282|gb|JH126402.1|	1605196	1605387	152	CCM_05525	CCM_05526	2.41	2	|346321282|gb|JH126402.1|-1605196-1605285	|346321282|gb|JH126402.1|-1605326-1605387
TU1387	gi|346321282|gb|JH126402.1|	1622489	1622720	213	CCM_05533	CCM_05534	10	2	|346321282|gb|JH126402.1|-1622489-1622593	|346321282|gb|JH126402.1|-1622613-1622720
TU1388	gi|346321282|gb|JH126402.1|	1629750	1629947	180	CCM_05535	CCM_05536	3.22	2	|346321282|gb|JH126402.1|-1629750-1629839	|346321282|gb|JH126402.1|-1629858-1629947
TU1389	gi|346321282|gb|JH126402.1|	1631601	1631902	302	CCM_05536	CCM_05537	7.64	1	|346321282|gb|JH126402.1|-1631601-1631902
TU1390	gi|346321282|gb|JH126402.1|	1641812	1642015	168	CCM_05540	CCM_05541	2.27	2	|346321282|gb|JH126402.1|-1641812-1641889	|346321282|gb|JH126402.1|-1641926-1642015
TU1391	gi|346321282|gb|JH126402.1|	1647556	1647756	180	CCM_05542	CCM_05543	2	2	|346321282|gb|JH126402.1|-1647556-1647645	|346321282|gb|JH126402.1|-1647667-1647756
TU1392	gi|346321282|gb|JH126402.1|	1651431	1651757	327	CCM_05543	CCM_05544	8.74	1	|346321282|gb|JH126402.1|-1651431-1651757
TU1393	gi|346321282|gb|JH126402.1|	1651796	1652208	376	CCM_05543	CCM_05544	6.08	2	|346321282|gb|JH126402.1|-1651796-1651873	|346321282|gb|JH126402.1|-1651911-1652208
TU1394	gi|346321282|gb|JH126402.1|	1652865	1653137	273	CCM_05543	CCM_05544	4.84	1	|346321282|gb|JH126402.1|-1652865-1653137
TU1395	gi|346321282|gb|JH126402.1|	1653152	1653364	213	CCM_05543	CCM_05544	3.94	1	|346321282|gb|JH126402.1|-1653152-1653364
TU1396	gi|346321282|gb|JH126402.1|	1657732	1657947	207	CCM_05544	CCM_05545	10.37	2	|346321282|gb|JH126402.1|-1657732-1657837	|346321282|gb|JH126402.1|-1657847-1657947
TU1397	gi|346321282|gb|JH126402.1|	1663117	1663862	669	CCM_05547	CCM_05548	3.55	4	|346321282|gb|JH126402.1|-1663117-1663206	|346321282|gb|JH126402.1|-1663238-1663437	|346321282|gb|JH126402.1|-1663449-1663740	|346321282|gb|JH126402.1|-1663776-1663862
TU1398	gi|346321282|gb|JH126402.1|	1667849	1668213	313	CCM_05548	CCM_05549	2.66	3	|346321282|gb|JH126402.1|-1667849-1667938	|346321282|gb|JH126402.1|-1667955-1668087	|346321282|gb|JH126402.1|-1668124-1668213
TU1399	gi|346321282|gb|JH126402.1|	1692891	1693102	209	CCM_05556	CCM_05557	2.61	2	|346321282|gb|JH126402.1|-1692891-1692986	|346321282|gb|JH126402.1|-1692990-1693102
TU1400	gi|346321282|gb|JH126402.1|	1703668	1703872	180	CCM_05559	CCM_05560	2.3	2	|346321282|gb|JH126402.1|-1703668-1703757	|346321282|gb|JH126402.1|-1703783-1703872
TU1401	gi|346321282|gb|JH126402.1|	1707146	1708411	1266	CCM_05560	CCM_05561	13.34	1	|346321282|gb|JH126402.1|-1707146-1708411
TU1402	gi|346321282|gb|JH126402.1|	1708519	1709182	664	CCM_05560	CCM_05561	8.98	1	|346321282|gb|JH126402.1|-1708519-1709182
TU1403	gi|346321282|gb|JH126402.1|	1717941	1718160	202	CCM_05563	CCM_05564	5.26	2	|346321282|gb|JH126402.1|-1717941-1718041	|346321282|gb|JH126402.1|-1718060-1718160
TU1404	gi|346321282|gb|JH126402.1|	1718947	1719160	180	CCM_05563	CCM_05564	3.74	2	|346321282|gb|JH126402.1|-1718947-1719036	|346321282|gb|JH126402.1|-1719071-1719160
TU1405	gi|346321282|gb|JH126402.1|	1727343	1727566	180	CCM_05567	CCM_05568	2	2	|346321282|gb|JH126402.1|-1727343-1727432	|346321282|gb|JH126402.1|-1727477-1727566
TU1406	gi|346321282|gb|JH126402.1|	1729323	1729700	281	CCM_05567	CCM_05568	2.21	3	|346321282|gb|JH126402.1|-1729323-1729380	|346321282|gb|JH126402.1|-1729446-1729578	|346321282|gb|JH126402.1|-1729611-1729700
TU1407	gi|346321282|gb|JH126402.1|	1730580	1730819	240	CCM_05567	CCM_05568	2.41	1	|346321282|gb|JH126402.1|-1730580-1730819
TU1408	gi|346321282|gb|JH126402.1|	1730981	1732371	1308	CCM_05567	CCM_05568	11.25	3	|346321282|gb|JH126402.1|-1730981-1731070	|346321282|gb|JH126402.1|-1731120-1732247	|346321282|gb|JH126402.1|-1732282-1732371
TU1409	gi|346321282|gb|JH126402.1|	1732639	1732909	167	CCM_05567	CCM_05568	2.33	2	|346321282|gb|JH126402.1|-1732639-1732728	|346321282|gb|JH126402.1|-1732833-1732909
TU1410	gi|346321282|gb|JH126402.1|	1735503	1736115	613	CCM_05567	CCM_05568	11.47	1	|346321282|gb|JH126402.1|-1735503-1736115
TU1411	gi|346321282|gb|JH126402.1|	1736174	1737148	874	CCM_05567	CCM_05568	8.67	3	|346321282|gb|JH126402.1|-1736174-1736263	|346321282|gb|JH126402.1|-1736298-1737035	|346321282|gb|JH126402.1|-1737103-1737148
TU1412	gi|346321282|gb|JH126402.1|	1738462	1739967	1457	CCM_05567	CCM_05568	21.26	3	|346321282|gb|JH126402.1|-1738462-1739721	|346321282|gb|JH126402.1|-1739759-1739865	|346321282|gb|JH126402.1|-1739878-1739967
TU1413	gi|346321282|gb|JH126402.1|	1740049	1740762	609	CCM_05567	CCM_05568	4.85	3	|346321282|gb|JH126402.1|-1740049-1740316	|346321282|gb|JH126402.1|-1740388-1740654	|346321282|gb|JH126402.1|-1740689-1740762
TU1414	gi|346321282|gb|JH126402.1|	1741906	1742653	748	CCM_05567	CCM_05568	100.71	1	|346321282|gb|JH126402.1|-1741906-1742653
TU1415	gi|346321282|gb|JH126402.1|	1742882	1745952	2931	CCM_05567	CCM_05568	26.81	4	|346321282|gb|JH126402.1|-1742882-1743734	|346321282|gb|JH126402.1|-1743816-1745725	|346321282|gb|JH126402.1|-1745730-1745828	|346321282|gb|JH126402.1|-1745884-1745952
TU1416	gi|346321282|gb|JH126402.1|	1747164	1747411	248	CCM_05567	CCM_05568	5.48	1	|346321282|gb|JH126402.1|-1747164-1747411
TU1417	gi|346321282|gb|JH126402.1|	1748426	1748937	424	CCM_05567	CCM_05568	3.24	2	|346321282|gb|JH126402.1|-1748426-1748515	|346321282|gb|JH126402.1|-1748604-1748937
TU1418	gi|346321282|gb|JH126402.1|	1749829	1750414	473	CCM_05567	CCM_05568	4.9	3	|346321282|gb|JH126402.1|-1749829-1749918	|346321282|gb|JH126402.1|-1750017-1750301	|346321282|gb|JH126402.1|-1750317-1750414
TU1419	gi|346321282|gb|JH126402.1|	1766724	1766994	271	CCM_05571	CCM_05572	43.3	1	|346321282|gb|JH126402.1|-1766724-1766994
TU1420	gi|346321282|gb|JH126402.1|	1781383	1781788	372	CCM_05576	CCM_05577	4.11	3	|346321282|gb|JH126402.1|-1781383-1781491	|346321282|gb|JH126402.1|-1781495-1781668	|346321282|gb|JH126402.1|-1781700-1781788
TU1421	gi|346321282|gb|JH126402.1|	1795915	1796663	727	CCM_05581	CCM_05582	19.7	2	|346321282|gb|JH126402.1|-1795915-1796069	|346321282|gb|JH126402.1|-1796092-1796663
TU1422	gi|346321282|gb|JH126402.1|	1826055	1827226	1119	CCM_05589	CCM_05590	5.56	5	|346321282|gb|JH126402.1|-1826055-1826122	|346321282|gb|JH126402.1|-1826136-1826257	|346321282|gb|JH126402.1|-1826267-1826846	|346321282|gb|JH126402.1|-1826870-1826959	|346321282|gb|JH126402.1|-1826968-1827226
TU1423	gi|346321282|gb|JH126402.1|	1827541	1828258	715	CCM_05589	CCM_05590	10.94	2	|346321282|gb|JH126402.1|-1827541-1827630	|346321282|gb|JH126402.1|-1827634-1828258
TU1424	gi|346321282|gb|JH126402.1|	1832247	1832461	180	CCM_05590	CCM_05591	2.86	2	|346321282|gb|JH126402.1|-1832247-1832336	|346321282|gb|JH126402.1|-1832372-1832461
TU1425	gi|346321282|gb|JH126402.1|	1832554	1832793	240	CCM_05590	CCM_05591	2.75	1	|346321282|gb|JH126402.1|-1832554-1832793
TU1426	gi|346321282|gb|JH126402.1|	1833181	1833445	265	CCM_05590	CCM_05591	7.49	1	|346321282|gb|JH126402.1|-1833181-1833445
TU1427	gi|346321282|gb|JH126402.1|	1833610	1833834	162	CCM_05590	CCM_05591	2.02	2	|346321282|gb|JH126402.1|-1833610-1833681	|346321282|gb|JH126402.1|-1833745-1833834
TU1428	gi|346321282|gb|JH126402.1|	1834200	1835362	1116	CCM_05590	CCM_05591	11.44	3	|346321282|gb|JH126402.1|-1834200-1835165	|346321282|gb|JH126402.1|-1835168-1835271	|346321282|gb|JH126402.1|-1835317-1835362
TU1429	gi|346321282|gb|JH126402.1|	1835601	1836343	580	CCM_05590	CCM_05591	2.97	4	|346321282|gb|JH126402.1|-1835601-1835663	|346321282|gb|JH126402.1|-1835712-1835953	|346321282|gb|JH126402.1|-1835998-1836052	|346321282|gb|JH126402.1|-1836124-1836343
TU1430	gi|346321282|gb|JH126402.1|	1836762	1837438	600	CCM_05590	CCM_05591	6.57	3	|346321282|gb|JH126402.1|-1836762-1837161	|346321282|gb|JH126402.1|-1837196-1837299	|346321282|gb|JH126402.1|-1837343-1837438
TU1431	gi|346321282|gb|JH126402.1|	1837656	1839912	2203	CCM_05590	CCM_05591	17.28	3	|346321282|gb|JH126402.1|-1837656-1837754	|346321282|gb|JH126402.1|-1837777-1838098	|346321282|gb|JH126402.1|-1838131-1839912
TU1432	gi|346321282|gb|JH126402.1|	1842835	1843140	306	CCM_05591	CCM_05592	5.37	1	|346321282|gb|JH126402.1|-1842835-1843140
TU1433	gi|346321282|gb|JH126402.1|	1847938	1848598	641	CCM_05594	CCM_05595	4.9	2	|346321282|gb|JH126402.1|-1847938-1848050	|346321282|gb|JH126402.1|-1848071-1848598
TU1434	gi|346321282|gb|JH126402.1|	1848788	1849004	180	CCM_05594	CCM_05595	2.55	2	|346321282|gb|JH126402.1|-1848788-1848877	|346321282|gb|JH126402.1|-1848915-1849004
TU1435	gi|346321282|gb|JH126402.1|	1849890	1850132	243	CCM_05594	CCM_05595	3.11	1	|346321282|gb|JH126402.1|-1849890-1850132
TU1436	gi|346321282|gb|JH126402.1|	1857978	1858188	180	CCM_05597	CCM_05598	2.63	2	|346321282|gb|JH126402.1|-1857978-1858067	|346321282|gb|JH126402.1|-1858099-1858188
TU1437	gi|346321282|gb|JH126402.1|	1859636	1860244	609	CCM_05597	CCM_05598	14.42	1	|346321282|gb|JH126402.1|-1859636-1860244
TU1438	gi|346321282|gb|JH126402.1|	1862248	1862453	180	CCM_05597	CCM_05598	2.91	2	|346321282|gb|JH126402.1|-1862248-1862337	|346321282|gb|JH126402.1|-1862364-1862453
TU1439	gi|346321282|gb|JH126402.1|	1865328	1866132	523	CCM_05598	CCM_05599	2.25	6	|346321282|gb|JH126402.1|-1865328-1865408	|346321282|gb|JH126402.1|-1865460-1865549	|346321282|gb|JH126402.1|-1865570-1865659	|346321282|gb|JH126402.1|-1865742-1865831	|346321282|gb|JH126402.1|-1865918-1866003	|346321282|gb|JH126402.1|-1866047-1866132
TU1440	gi|346321282|gb|JH126402.1|	1869217	1869418	180	CCM_05598	CCM_05599	2.42	2	|346321282|gb|JH126402.1|-1869217-1869306	|346321282|gb|JH126402.1|-1869329-1869418
TU1441	gi|346321282|gb|JH126402.1|	1875911	1876337	366	CCM_05599	CCM_05600	11.95	2	|346321282|gb|JH126402.1|-1875911-1876100	|346321282|gb|JH126402.1|-1876162-1876337
TU1442	gi|346321282|gb|JH126402.1|	1881213	1884116	2586	CCM_05600	CCM_05601	281.67	3	|346321282|gb|JH126402.1|-1881213-1882771	|346321282|gb|JH126402.1|-1882828-1883348	|346321282|gb|JH126402.1|-1883611-1884116
TU1443	gi|346321282|gb|JH126402.1|	1895552	1895791	240	CCM_05603	CCM_05604	4.96	1	|346321282|gb|JH126402.1|-1895552-1895791
TU1444	gi|346321282|gb|JH126402.1|	1904769	1904967	171	CCM_05606	CCM_05607	2	2	|346321282|gb|JH126402.1|-1904769-1904856	|346321282|gb|JH126402.1|-1904885-1904967
TU1445	gi|346321282|gb|JH126402.1|	1905263	1905462	155	CCM_05606	CCM_05607	2	2	|346321282|gb|JH126402.1|-1905263-1905339	|346321282|gb|JH126402.1|-1905385-1905462
TU1446	gi|346321282|gb|JH126402.1|	1905701	1906000	160	CCM_05606	CCM_05607	2.44	2	|346321282|gb|JH126402.1|-1905701-1905788	|346321282|gb|JH126402.1|-1905929-1906000
TU1447	gi|346321282|gb|JH126402.1|	1908815	1909310	496	CCM_05607	CCM_05608	4.96	1	|346321282|gb|JH126402.1|-1908815-1909310
TU1448	gi|346321282|gb|JH126402.1|	1909312	1910046	607	CCM_05607	CCM_05608	3.95	4	|346321282|gb|JH126402.1|-1909312-1909401	|346321282|gb|JH126402.1|-1909433-1909522	|346321282|gb|JH126402.1|-1909537-1909772	|346321282|gb|JH126402.1|-1909856-1910046
TU1449	gi|346321282|gb|JH126402.1|	1915786	1916153	355	CCM_05608	CCM_05609	6.98	2	|346321282|gb|JH126402.1|-1915786-1915878	|346321282|gb|JH126402.1|-1915892-1916153
TU1450	gi|346321282|gb|JH126402.1|	1918668	1918938	257	CCM_05609	CCM_05610	4.44	2	|346321282|gb|JH126402.1|-1918668-1918757	|346321282|gb|JH126402.1|-1918772-1918938
TU1451	gi|346321282|gb|JH126402.1|	1932006	1932636	345	CCM_05613	CCM_05614	2.88	4	|346321282|gb|JH126402.1|-1932006-1932095	|346321282|gb|JH126402.1|-1932121-1932212	|346321282|gb|JH126402.1|-1932436-1932508	|346321282|gb|JH126402.1|-1932547-1932636
TU1452	gi|346321282|gb|JH126402.1|	1932692	1933572	839	CCM_05613	CCM_05614	10.99	5	|346321282|gb|JH126402.1|-1932692-1932783	|346321282|gb|JH126402.1|-1932800-1933096	|346321282|gb|JH126402.1|-1933103-1933312	|346321282|gb|JH126402.1|-1933323-1933462	|346321282|gb|JH126402.1|-1933473-1933572
TU1453	gi|346321282|gb|JH126402.1|	1948705	1948863	159	CCM_05617	CCM_05618	2.74	1	|346321282|gb|JH126402.1|-1948705-1948863
TU1454	gi|346321282|gb|JH126402.1|	1951337	1951502	165	CCM_05617	CCM_05618	2.42	2	|346321282|gb|JH126402.1|-1951337-1951450	|346321282|gb|JH126402.1|-1951452-1951502
TU1455	gi|346321282|gb|JH126402.1|	1951732	1951924	162	CCM_05617	CCM_05618	2	2	|346321282|gb|JH126402.1|-1951732-1951804	|346321282|gb|JH126402.1|-1951836-1951924
TU1456	gi|346321282|gb|JH126402.1|	1953114	1953539	331	CCM_05617	CCM_05618	3.13	4	|346321282|gb|JH126402.1|-1953114-1953160	|346321282|gb|JH126402.1|-1953228-1953317	|346321282|gb|JH126402.1|-1953340-1953443	|346321282|gb|JH126402.1|-1953450-1953539
TU1457	gi|346321282|gb|JH126402.1|	1953564	1953943	341	CCM_05617	CCM_05618	2.84	2	|346321282|gb|JH126402.1|-1953564-1953818	|346321282|gb|JH126402.1|-1953858-1953943
TU1458	gi|346321282|gb|JH126402.1|	1955061	1955265	174	CCM_05617	CCM_05618	2	2	|346321282|gb|JH126402.1|-1955061-1955150	|346321282|gb|JH126402.1|-1955182-1955265
TU1459	gi|346321282|gb|JH126402.1|	1956793	1956984	192	CCM_05617	CCM_05618	6.79	1	|346321282|gb|JH126402.1|-1956793-1956984
TU1460	gi|346321282|gb|JH126402.1|	1957335	1958078	658	CCM_05617	CCM_05618	4.92	4	|346321282|gb|JH126402.1|-1957335-1957678	|346321282|gb|JH126402.1|-1957750-1957858	|346321282|gb|JH126402.1|-1957872-1957986	|346321282|gb|JH126402.1|-1957989-1958078
TU1461	gi|346321282|gb|JH126402.1|	1963129	1963313	185	CCM_05618	CCM_05619	4.21	1	|346321282|gb|JH126402.1|-1963129-1963313
TU1462	gi|346321282|gb|JH126402.1|	1978826	1979658	773	CCM_05624	CCM_05625	4.94	2	|346321282|gb|JH126402.1|-1978826-1979331	|346321282|gb|JH126402.1|-1979392-1979658
TU1463	gi|346321282|gb|JH126402.1|	1979723	1980157	369	CCM_05624	CCM_05625	6.38	4	|346321282|gb|JH126402.1|-1979723-1979788	|346321282|gb|JH126402.1|-1979804-1979893	|346321282|gb|JH126402.1|-1979924-1980040	|346321282|gb|JH126402.1|-1980062-1980157
TU1464	gi|346321282|gb|JH126402.1|	1983744	1983981	227	CCM_05625	CCM_05626	8.63	2	|346321282|gb|JH126402.1|-1983744-1983849	|346321282|gb|JH126402.1|-1983861-1983981
TU1465	gi|346321282|gb|JH126402.1|	1994041	1994209	162	CCM_05627	CCM_05628	2.33	2	|346321282|gb|JH126402.1|-1994041-1994106	|346321282|gb|JH126402.1|-1994114-1994209
TU1466	gi|346321282|gb|JH126402.1|	1994462	1995309	615	CCM_05627	CCM_05628	3.17	6	|346321282|gb|JH126402.1|-1994462-1994514	|346321282|gb|JH126402.1|-1994567-1994620	|346321282|gb|JH126402.1|-1994661-1994750	|346321282|gb|JH126402.1|-1994783-1994961	|346321282|gb|JH126402.1|-1995063-1995196	|346321282|gb|JH126402.1|-1995205-1995309
TU1467	gi|346321282|gb|JH126402.1|	2003856	2004049	164	CCM_05630	CCM_05631	2	2	|346321282|gb|JH126402.1|-2003856-2003943	|346321282|gb|JH126402.1|-2003974-2004049
TU1468	gi|346321282|gb|JH126402.1|	2014976	2015184	209	CCM_05633	CCM_05634	2.58	1	|346321282|gb|JH126402.1|-2014976-2015184
TU1469	gi|346321282|gb|JH126402.1|	2015703	2015912	180	CCM_05633	CCM_05634	2.57	2	|346321282|gb|JH126402.1|-2015703-2015792	|346321282|gb|JH126402.1|-2015823-2015912
TU1470	gi|346321282|gb|JH126402.1|	2016828	2017053	226	CCM_05633	CCM_05634	3.24	1	|346321282|gb|JH126402.1|-2016828-2017053
TU1471	gi|346321282|gb|JH126402.1|	2017081	2017301	213	CCM_05633	CCM_05634	4.8	2	|346321282|gb|JH126402.1|-2017081-2017183	|346321282|gb|JH126402.1|-2017192-2017301
TU1472	gi|346321282|gb|JH126402.1|	2030649	2030849	180	CCM_05637	CCM_05638	2	2	|346321282|gb|JH126402.1|-2030649-2030738	|346321282|gb|JH126402.1|-2030760-2030849
TU1473	gi|346321282|gb|JH126402.1|	2031079	2031297	180	CCM_05637	CCM_05638	2.94	2	|346321282|gb|JH126402.1|-2031079-2031168	|346321282|gb|JH126402.1|-2031208-2031297
TU1474	gi|346321282|gb|JH126402.1|	2038417	2038631	180	CCM_05638	CCM_05639	2.86	2	|346321282|gb|JH126402.1|-2038417-2038506	|346321282|gb|JH126402.1|-2038542-2038631
TU1475	gi|346321282|gb|JH126402.1|	2038943	2039179	237	CCM_05638	CCM_05639	3.28	1	|346321282|gb|JH126402.1|-2038943-2039179
TU1476	gi|346321282|gb|JH126402.1|	2039630	2039868	239	CCM_05638	CCM_05639	3.56	1	|346321282|gb|JH126402.1|-2039630-2039868
TU1477	gi|346321282|gb|JH126402.1|	2041205	2041409	175	CCM_05638	CCM_05639	2	2	|346321282|gb|JH126402.1|-2041205-2041294	|346321282|gb|JH126402.1|-2041325-2041409
TU1478	gi|346321282|gb|JH126402.1|	2041875	2042073	195	CCM_05638	CCM_05639	2.5	2	|346321282|gb|JH126402.1|-2041875-2041979	|346321282|gb|JH126402.1|-2041984-2042073
TU1479	gi|346321282|gb|JH126402.1|	2044227	2044423	197	CCM_05638	CCM_05639	2.81	1	|346321282|gb|JH126402.1|-2044227-2044423
TU1480	gi|346321282|gb|JH126402.1|	2054380	2054563	180	CCM_05642	CCM_05643	2.19	2	|346321282|gb|JH126402.1|-2054380-2054469	|346321282|gb|JH126402.1|-2054474-2054563
TU1481	gi|346321282|gb|JH126402.1|	2058945	2059932	810	CCM_05643	CCM_05644	3.94	7	|346321282|gb|JH126402.1|-2058945-2058996	|346321282|gb|JH126402.1|-2059042-2059131	|346321282|gb|JH126402.1|-2059168-2059259	|346321282|gb|JH126402.1|-2059280-2059430	|346321282|gb|JH126402.1|-2059471-2059675	|346321282|gb|JH126402.1|-2059706-2059812	|346321282|gb|JH126402.1|-2059820-2059932
TU1482	gi|346321282|gb|JH126402.1|	2060363	2060565	180	CCM_05643	CCM_05644	2.59	2	|346321282|gb|JH126402.1|-2060363-2060452	|346321282|gb|JH126402.1|-2060476-2060565
TU1483	gi|346321282|gb|JH126402.1|	2060694	2061012	285	CCM_05643	CCM_05644	2.59	3	|346321282|gb|JH126402.1|-2060694-2060783	|346321282|gb|JH126402.1|-2060793-2060897	|346321282|gb|JH126402.1|-2060923-2061012
TU1484	gi|346321282|gb|JH126402.1|	2061167	2061362	183	CCM_05643	CCM_05644	3.06	2	|346321282|gb|JH126402.1|-2061167-2061257	|346321282|gb|JH126402.1|-2061271-2061362
TU1485	gi|346321282|gb|JH126402.1|	2061596	2061797	184	CCM_05643	CCM_05644	3.86	2	|346321282|gb|JH126402.1|-2061596-2061688	|346321282|gb|JH126402.1|-2061707-2061797
TU1486	gi|346321282|gb|JH126402.1|	2062538	2062748	165	CCM_05643	CCM_05644	2.24	2	|346321282|gb|JH126402.1|-2062538-2062627	|346321282|gb|JH126402.1|-2062674-2062748
TU1487	gi|346321282|gb|JH126402.1|	2062840	2063059	188	CCM_05643	CCM_05644	4.12	2	|346321282|gb|JH126402.1|-2062840-2062937	|346321282|gb|JH126402.1|-2062970-2063059
TU1488	gi|346321282|gb|JH126402.1|	2063071	2063330	179	CCM_05643	CCM_05644	2.24	2	|346321282|gb|JH126402.1|-2063071-2063159	|346321282|gb|JH126402.1|-2063241-2063330
TU1489	gi|346321282|gb|JH126402.1|	2071233	2071446	213	CCM_05645	CCM_05646	2.55	2	|346321282|gb|JH126402.1|-2071233-2071277	|346321282|gb|JH126402.1|-2071279-2071446
TU1490	gi|346321282|gb|JH126402.1|	2075808	2076371	550	CCM_05647	CCM_05648	14.57	2	|346321282|gb|JH126402.1|-2075808-2075904	|346321282|gb|JH126402.1|-2075919-2076371
TU1491	gi|346321282|gb|JH126402.1|	2076418	2078419	1952	CCM_05647	CCM_05648	10.6	3	|346321282|gb|JH126402.1|-2076418-2076643	|346321282|gb|JH126402.1|-2076664-2078312	|346321282|gb|JH126402.1|-2078343-2078419
TU1492	gi|346321282|gb|JH126402.1|	2105224	2105425	183	CCM_05656	CCM_05657	3.06	2	|346321282|gb|JH126402.1|-2105224-2105316	|346321282|gb|JH126402.1|-2105336-2105425
TU1493	gi|346321282|gb|JH126402.1|	2105647	2106026	352	CCM_05656	CCM_05657	3.49	2	|346321282|gb|JH126402.1|-2105647-2105909	|346321282|gb|JH126402.1|-2105938-2106026
TU1494	gi|346321282|gb|JH126402.1|	2116300	2116741	442	CCM_05660	CCM_05661	4.65	1	|346321282|gb|JH126402.1|-2116300-2116741
TU1495	gi|346321282|gb|JH126402.1|	2134723	2135418	554	CCM_05665	CCM_05666	4.32	3	|346321282|gb|JH126402.1|-2134723-2134788	|346321282|gb|JH126402.1|-2134838-2134927	|346321282|gb|JH126402.1|-2135021-2135418
TU1496	gi|346321282|gb|JH126402.1|	2135519	2136703	1046	CCM_05665	CCM_05666	3.2	6	|346321282|gb|JH126402.1|-2135519-2135557	|346321282|gb|JH126402.1|-2135584-2135673	|346321282|gb|JH126402.1|-2135696-2135806	|346321282|gb|JH126402.1|-2135825-2135988	|346321282|gb|JH126402.1|-2135991-2136306	|346321282|gb|JH126402.1|-2136378-2136703
TU1497	gi|346321282|gb|JH126402.1|	2136799	2137010	191	CCM_05665	CCM_05666	2.84	2	|346321282|gb|JH126402.1|-2136799-2136899	|346321282|gb|JH126402.1|-2136921-2137010
TU1498	gi|346321282|gb|JH126402.1|	2137067	2137255	180	CCM_05665	CCM_05666	2.25	2	|346321282|gb|JH126402.1|-2137067-2137156	|346321282|gb|JH126402.1|-2137166-2137255
TU1499	gi|346321282|gb|JH126402.1|	2146422	2146806	385	CCM_05667	CCM_05668	8.17	1	|346321282|gb|JH126402.1|-2146422-2146806
TU1500	gi|346321282|gb|JH126402.1|	2167123	2167536	383	CCM_05675	CCM_05676	4.08	2	|346321282|gb|JH126402.1|-2167123-2167239	|346321282|gb|JH126402.1|-2167271-2167536
TU1501	gi|346321282|gb|JH126402.1|	2167752	2167979	218	CCM_05675	CCM_05676	3.39	2	|346321282|gb|JH126402.1|-2167752-2167879	|346321282|gb|JH126402.1|-2167890-2167979
TU1502	gi|346321282|gb|JH126402.1|	2190699	2190914	216	CCM_05681	CCM_05682	44.15	1	|346321282|gb|JH126402.1|-2190699-2190914
TU1503	gi|346321282|gb|JH126402.1|	2202911	2203456	546	CCM_05687	CCM_05688	10.19	1	|346321282|gb|JH126402.1|-2202911-2203456
TU1504	gi|346321282|gb|JH126402.1|	2217191	2217464	274	CCM_05692	CCM_05693	5.11	1	|346321282|gb|JH126402.1|-2217191-2217464
TU1505	gi|346321282|gb|JH126402.1|	2217490	2217992	491	CCM_05692	CCM_05693	4.9	2	|346321282|gb|JH126402.1|-2217490-2217887	|346321282|gb|JH126402.1|-2217900-2217992
TU1506	gi|346321282|gb|JH126402.1|	2236384	2236602	211	CCM_05698	CCM_05699	3.19	2	|346321282|gb|JH126402.1|-2236384-2236493	|346321282|gb|JH126402.1|-2236502-2236602
TU1507	gi|346321282|gb|JH126402.1|	2236773	2236975	176	CCM_05698	CCM_05699	2.42	2	|346321282|gb|JH126402.1|-2236773-2236862	|346321282|gb|JH126402.1|-2236890-2236975
TU1508	gi|346321282|gb|JH126402.1|	2237135	2237470	323	CCM_05698	CCM_05699	2.8	2	|346321282|gb|JH126402.1|-2237135-2237192	|346321282|gb|JH126402.1|-2237206-2237470
TU1509	gi|346321282|gb|JH126402.1|	2256778	2256999	199	CCM_05704	CCM_05705	2.39	2	|346321282|gb|JH126402.1|-2256778-2256867	|346321282|gb|JH126402.1|-2256891-2256999
TU1510	gi|346321282|gb|JH126402.1|	2269565	2269775	182	CCM_05708	CCM_05709	2.27	2	|346321282|gb|JH126402.1|-2269565-2269627	|346321282|gb|JH126402.1|-2269657-2269775
TU1511	gi|346321282|gb|JH126402.1|	2295125	2296279	1155	CCM_05718	CCM_05719	9.68	1	|346321282|gb|JH126402.1|-2295125-2296279
TU1512	gi|346321282|gb|JH126402.1|	2296706	2296905	175	CCM_05718	CCM_05719	2	2	|346321282|gb|JH126402.1|-2296706-2296791	|346321282|gb|JH126402.1|-2296817-2296905
TU1513	gi|346321282|gb|JH126402.1|	2318016	2318679	664	CCM_05727	CCM_05728	4.3	1	|346321282|gb|JH126402.1|-2318016-2318679
TU1514	gi|346321282|gb|JH126402.1|	2319166	2320061	755	CCM_05727	CCM_05728	3.53	3	|346321282|gb|JH126402.1|-2319166-2319762	|346321282|gb|JH126402.1|-2319777-2319887	|346321282|gb|JH126402.1|-2320015-2320061
TU1515	gi|346321282|gb|JH126402.1|	2320720	2321607	851	CCM_05727	CCM_05728	21.07	4	|346321282|gb|JH126402.1|-2320720-2320810	|346321282|gb|JH126402.1|-2320816-2321387	|346321282|gb|JH126402.1|-2321396-2321492	|346321282|gb|JH126402.1|-2321517-2321607
TU1516	gi|346321282|gb|JH126402.1|	2321892	2322714	801	CCM_05727	CCM_05728	17.7	3	|346321282|gb|JH126402.1|-2321892-2322458	|346321282|gb|JH126402.1|-2322463-2322606	|346321282|gb|JH126402.1|-2322625-2322714
TU1517	gi|346321282|gb|JH126402.1|	2325466	2325898	421	CCM_05728	CCM_05729	4.55	2	|346321282|gb|JH126402.1|-2325466-2325567	|346321282|gb|JH126402.1|-2325580-2325898
TU1518	gi|346321282|gb|JH126402.1|	2354927	2355097	162	CCM_05740	CCM_05741	2.21	2	|346321282|gb|JH126402.1|-2354927-2354981	|346321282|gb|JH126402.1|-2354991-2355097
TU1519	gi|346321282|gb|JH126402.1|	2361630	2362667	882	CCM_05744	CCM_05745	5.43	6	|346321282|gb|JH126402.1|-2361630-2361804	|346321282|gb|JH126402.1|-2361814-2361958	|346321282|gb|JH126402.1|-2361987-2362107	|346321282|gb|JH126402.1|-2362125-2362226	|346321282|gb|JH126402.1|-2362326-2362434	|346321282|gb|JH126402.1|-2362438-2362667
TU1520	gi|346321282|gb|JH126402.1|	2386616	2386820	159	CCM_05757	CCM_05758	2.3	2	|346321282|gb|JH126402.1|-2386616-2386705	|346321282|gb|JH126402.1|-2386752-2386820
TU1521	gi|346321282|gb|JH126402.1|	2405011	2405265	255	CCM_05767	CCM_05768	7.36	1	|346321282|gb|JH126402.1|-2405011-2405265
TU1522	gi|346321282|gb|JH126402.1|	2406421	2407442	902	CCM_05767	CCM_05768	4.21	6	|346321282|gb|JH126402.1|-2406421-2406533	|346321282|gb|JH126402.1|-2406543-2406650	|346321282|gb|JH126402.1|-2406727-2406939	|346321282|gb|JH126402.1|-2406962-2407181	|346321282|gb|JH126402.1|-2407193-2407350	|346321282|gb|JH126402.1|-2407353-2407442
TU1523	gi|346321282|gb|JH126402.1|	2416977	2417265	240	CCM_05770	CCM_05771	7.12	2	|346321282|gb|JH126402.1|-2416977-2417042	|346321282|gb|JH126402.1|-2417092-2417265
TU1524	gi|346321282|gb|JH126402.1|	2417356	2417557	193	CCM_05770	CCM_05771	3.29	2	|346321282|gb|JH126402.1|-2417356-2417451	|346321282|gb|JH126402.1|-2417461-2417557
TU1525	gi|346321282|gb|JH126402.1|	2418512	2418716	205	CCM_05770	CCM_05771	8.9	1	|346321282|gb|JH126402.1|-2418512-2418716
TU1526	gi|346321282|gb|JH126402.1|	2421050	2421255	170	CCM_05771	CCM_05772	2.03	2	|346321282|gb|JH126402.1|-2421050-2421129	|346321282|gb|JH126402.1|-2421166-2421255
TU1527	gi|346321282|gb|JH126402.1|	2431612	2431812	200	CCM_05774	CCM_05775	2.68	2	|346321282|gb|JH126402.1|-2431612-2431721	|346321282|gb|JH126402.1|-2431723-2431812
TU1528	gi|346321282|gb|JH126402.1|	2432181	2432850	661	CCM_05774	CCM_05775	57.34	2	|346321282|gb|JH126402.1|-2432181-2432474	|346321282|gb|JH126402.1|-2432484-2432850
TU1529	gi|346321282|gb|JH126402.1|	2443485	2443686	190	CCM_05776	CCM_05777	2.34	2	|346321282|gb|JH126402.1|-2443485-2443574	|346321282|gb|JH126402.1|-2443587-2443686
TU1530	gi|346321282|gb|JH126402.1|	2444490	2444756	267	CCM_05776	CCM_05777	4.9	1	|346321282|gb|JH126402.1|-2444490-2444756
TU1531	gi|346321282|gb|JH126402.1|	2523118	2523469	263	CCM_05807	CCM_05808	2.38	3	|346321282|gb|JH126402.1|-2523118-2523200	|346321282|gb|JH126402.1|-2523240-2523329	|346321282|gb|JH126402.1|-2523380-2523469
TU1532	gi|346321282|gb|JH126402.1|	2532971	2533206	236	CCM_05809	CCM_05810	2.77	1	|346321282|gb|JH126402.1|-2532971-2533206
TU1533	gi|346321282|gb|JH126402.1|	2571073	2571343	271	CCM_05821	CCM_05822	5.73	1	|346321282|gb|JH126402.1|-2571073-2571343
TU1534	gi|346321282|gb|JH126402.1|	2587560	2587752	166	CCM_05828	CCM_05829	2.11	2	|346321282|gb|JH126402.1|-2587560-2587635	|346321282|gb|JH126402.1|-2587663-2587752
TU1535	gi|346321282|gb|JH126402.1|	2603230	2603446	182	CCM_05832	CCM_05833	2.66	2	|346321282|gb|JH126402.1|-2603230-2603321	|346321282|gb|JH126402.1|-2603357-2603446
TU1536	gi|346321282|gb|JH126402.1|	2603756	2604270	502	CCM_05832	CCM_05833	5.66	3	|346321282|gb|JH126402.1|-2603756-2603858	|346321282|gb|JH126402.1|-2603869-2604010	|346321282|gb|JH126402.1|-2604014-2604270
TU1537	gi|346321282|gb|JH126402.1|	2604705	2604916	175	CCM_05832	CCM_05833	2	2	|346321282|gb|JH126402.1|-2604705-2604792	|346321282|gb|JH126402.1|-2604830-2604916
TU1538	gi|346321282|gb|JH126402.1|	2607464	2607659	170	CCM_05832	CCM_05833	2.49	2	|346321282|gb|JH126402.1|-2607464-2607553	|346321282|gb|JH126402.1|-2607580-2607659
TU1539	gi|346321282|gb|JH126402.1|	2607663	2607870	181	CCM_05832	CCM_05833	2.82	2	|346321282|gb|JH126402.1|-2607663-2607753	|346321282|gb|JH126402.1|-2607781-2607870
TU1540	gi|346321282|gb|JH126402.1|	2625611	2625959	317	CCM_05841	CCM_05842	4.03	2	|346321282|gb|JH126402.1|-2625611-2625837	|346321282|gb|JH126402.1|-2625870-2625959
TU1541	gi|346321282|gb|JH126402.1|	2640424	2640889	450	CCM_05846	CCM_05847	4.41	2	|346321282|gb|JH126402.1|-2640424-2640650	|346321282|gb|JH126402.1|-2640667-2640889
TU1542	gi|346321282|gb|JH126402.1|	2680437	2680640	193	CCM_05861	CCM_05862	2.32	2	|346321282|gb|JH126402.1|-2680437-2680539	|346321282|gb|JH126402.1|-2680551-2680640
TU1543	gi|346321282|gb|JH126402.1|	2685999	2686184	186	CCM_05862	CCM_05863	32.24	1	|346321282|gb|JH126402.1|-2685999-2686184
TU1544	gi|346321282|gb|JH126402.1|	2721347	2723744	2275	CCM_05879	CCM_05880	41.86	4	|346321282|gb|JH126402.1|-2721347-2722954	|346321282|gb|JH126402.1|-2723023-2723288	|346321282|gb|JH126402.1|-2723292-2723602	|346321282|gb|JH126402.1|-2723655-2723744
TU1545	gi|346321282|gb|JH126402.1|	2723796	2724142	282	CCM_05879	CCM_05880	6.69	3	|346321282|gb|JH126402.1|-2723796-2723850	|346321282|gb|JH126402.1|-2723900-2723992	|346321282|gb|JH126402.1|-2724009-2724142
TU1546	gi|346321282|gb|JH126402.1|	2725345	2725924	580	CCM_05879	CCM_05880	16.13	1	|346321282|gb|JH126402.1|-2725345-2725924
TU1547	gi|346321282|gb|JH126402.1|	2728972	2729218	233	CCM_05881	CCM_05882	6.03	2	|346321282|gb|JH126402.1|-2728972-2729086	|346321282|gb|JH126402.1|-2729101-2729218
TU1548	gi|346321282|gb|JH126402.1|	2729345	2729543	175	CCM_05881	CCM_05882	2	2	|346321282|gb|JH126402.1|-2729345-2729432	|346321282|gb|JH126402.1|-2729457-2729543
TU1549	gi|346321282|gb|JH126402.1|	2729759	2729961	180	CCM_05881	CCM_05882	2.67	2	|346321282|gb|JH126402.1|-2729759-2729848	|346321282|gb|JH126402.1|-2729872-2729961
TU1550	gi|346321282|gb|JH126402.1|	2730677	2731400	724	CCM_05881	CCM_05882	6.68	1	|346321282|gb|JH126402.1|-2730677-2731400
TU1551	gi|346321282|gb|JH126402.1|	2739411	2739597	176	CCM_05884	CCM_05885	2	2	|346321282|gb|JH126402.1|-2739411-2739497	|346321282|gb|JH126402.1|-2739509-2739597
TU1552	gi|346321282|gb|JH126402.1|	2779302	2779680	250	CCM_05894	CCM_05895	2.4	2	|346321282|gb|JH126402.1|-2779302-2779417	|346321282|gb|JH126402.1|-2779547-2779680
TU1553	gi|346321282|gb|JH126402.1|	2796158	2796364	179	CCM_05902	CCM_05903	2.08	2	|346321282|gb|JH126402.1|-2796158-2796247	|346321282|gb|JH126402.1|-2796276-2796364
TU1554	gi|346321282|gb|JH126402.1|	2802863	2803068	194	CCM_05904	CCM_05905	4.45	2	|346321282|gb|JH126402.1|-2802863-2802952	|346321282|gb|JH126402.1|-2802965-2803068
TU1555	gi|346321282|gb|JH126402.1|	2803177	2803380	180	CCM_05904	CCM_05905	2	2	|346321282|gb|JH126402.1|-2803177-2803266	|346321282|gb|JH126402.1|-2803291-2803380
TU1556	gi|346321282|gb|JH126402.1|	2805366	2805664	154	CCM_05905	CCM_05906	2.42	2	|346321282|gb|JH126402.1|-2805366-2805429	|346321282|gb|JH126402.1|-2805575-2805664
TU1557	gi|346321282|gb|JH126402.1|	2811276	2811481	180	CCM_05908	CCM_05909	3.29	2	|346321282|gb|JH126402.1|-2811276-2811365	|346321282|gb|JH126402.1|-2811392-2811481
TU1558	gi|346321282|gb|JH126402.1|	2811611	2812187	560	CCM_05908	CCM_05909	11.41	2	|346321282|gb|JH126402.1|-2811611-2812112	|346321282|gb|JH126402.1|-2812130-2812187
TU1559	gi|346321282|gb|JH126402.1|	2812311	2812570	234	CCM_05908	CCM_05909	3.09	2	|346321282|gb|JH126402.1|-2812311-2812454	|346321282|gb|JH126402.1|-2812481-2812570
TU1560	gi|346321282|gb|JH126402.1|	2822265	2822468	197	CCM_05912	CCM_05913	2.86	2	|346321282|gb|JH126402.1|-2822265-2822354	|346321282|gb|JH126402.1|-2822362-2822468
TU1561	gi|346321282|gb|JH126402.1|	2822735	2823112	304	CCM_05912	CCM_05913	3.84	2	|346321282|gb|JH126402.1|-2822735-2822989	|346321282|gb|JH126402.1|-2823064-2823112
TU1562	gi|346321282|gb|JH126402.1|	2823212	2823416	205	CCM_05912	CCM_05913	2.64	1	|346321282|gb|JH126402.1|-2823212-2823416
TU1563	gi|346321282|gb|JH126402.1|	2824225	2824437	180	CCM_05912	CCM_05913	2.92	2	|346321282|gb|JH126402.1|-2824225-2824314	|346321282|gb|JH126402.1|-2824348-2824437
TU1564	gi|346321282|gb|JH126402.1|	2876676	2877201	407	CCM_05921	CCM_05922	5.51	2	|346321282|gb|JH126402.1|-2876676-2876765	|346321282|gb|JH126402.1|-2876885-2877201
TU1565	gi|346321282|gb|JH126402.1|	2878684	2878893	180	CCM_05921	CCM_05922	2.94	2	|346321282|gb|JH126402.1|-2878684-2878773	|346321282|gb|JH126402.1|-2878804-2878893
TU1566	gi|346321282|gb|JH126402.1|	2938438	2940597	2136	CCM_05938	CCM_05939	10.13	2	|346321282|gb|JH126402.1|-2938438-2939370	|346321282|gb|JH126402.1|-2939395-2940597
TU1567	gi|346321282|gb|JH126402.1|	2952234	2952429	180	CCM_05944	CCM_05945	3.76	2	|346321282|gb|JH126402.1|-2952234-2952323	|346321282|gb|JH126402.1|-2952340-2952429
TU1568	gi|346321282|gb|JH126402.1|	2979122	2980328	1130	CCM_05957	CCM_05958	16.25	3	|346321282|gb|JH126402.1|-2979122-2979212	|346321282|gb|JH126402.1|-2979226-2980154	|346321282|gb|JH126402.1|-2980219-2980328
TU1569	gi|346321282|gb|JH126402.1|	3009710	3009902	173	CCM_05968	CCM_05969	2	2	|346321282|gb|JH126402.1|-3009710-3009795	|346321282|gb|JH126402.1|-3009816-3009902
TU1570	gi|346321282|gb|JH126402.1|	3029302	3029658	357	CCM_05976	CCM_05977	36.38	1	|346321282|gb|JH126402.1|-3029302-3029658
TU1571	gi|346321282|gb|JH126402.1|	3035259	3035471	195	CCM_05979	CCM_05980	2.95	2	|346321282|gb|JH126402.1|-3035259-3035363	|346321282|gb|JH126402.1|-3035382-3035471
TU1572	gi|346321282|gb|JH126402.1|	3057282	3057484	182	CCM_05988	CCM_05989	3.9	2	|346321282|gb|JH126402.1|-3057282-3057371	|346321282|gb|JH126402.1|-3057393-3057484
TU1573	gi|346321282|gb|JH126402.1|	3057912	3058140	190	CCM_05988	CCM_05989	2.26	2	|346321282|gb|JH126402.1|-3057912-3058027	|346321282|gb|JH126402.1|-3058067-3058140
TU1574	gi|346321282|gb|JH126402.1|	3062931	3063132	181	CCM_05989	CCM_05990	2.88	2	|346321282|gb|JH126402.1|-3062931-3063020	|346321282|gb|JH126402.1|-3063042-3063132
TU1575	gi|346321282|gb|JH126402.1|	3070137	3070419	283	CCM_05991	CCM_05992	5.46	1	|346321282|gb|JH126402.1|-3070137-3070419
TU1576	gi|346321282|gb|JH126402.1|	3070507	3070714	171	CCM_05991	CCM_05992	2.52	2	|346321282|gb|JH126402.1|-3070507-3070604	|346321282|gb|JH126402.1|-3070642-3070714
TU1577	gi|346321282|gb|JH126402.1|	3084553	3084750	198	CCM_05995	CCM_05996	2.76	1	|346321282|gb|JH126402.1|-3084553-3084750
TU1578	gi|346321282|gb|JH126402.1|	3084827	3085024	155	CCM_05995	CCM_05996	2.1	2	|346321282|gb|JH126402.1|-3084827-3084916	|346321282|gb|JH126402.1|-3084960-3085024
TU1579	gi|346321282|gb|JH126402.1|	3085815	3086141	274	CCM_05995	CCM_05996	2.75	3	|346321282|gb|JH126402.1|-3085815-3085904	|346321282|gb|JH126402.1|-3085923-3086033	|346321282|gb|JH126402.1|-3086069-3086141
TU1580	gi|346321282|gb|JH126402.1|	3090736	3091387	637	CCM_05995	CCM_05996	10.17	2	|346321282|gb|JH126402.1|-3090736-3090784	|346321282|gb|JH126402.1|-3090800-3091387
TU1581	gi|346321282|gb|JH126402.1|	3111568	3112065	323	CCM_06004	CCM_06005	18.33	2	|346321282|gb|JH126402.1|-3111568-3111801	|346321282|gb|JH126402.1|-3111977-3112065
TU1582	gi|346321282|gb|JH126402.1|	3112777	3113330	511	CCM_06004	CCM_06005	10.35	2	|346321282|gb|JH126402.1|-3112777-3112845	|346321282|gb|JH126402.1|-3112889-3113330
TU1583	gi|346321282|gb|JH126402.1|	3117848	3118875	964	CCM_06006	CCM_06007	12.78	3	|346321282|gb|JH126402.1|-3117848-3117928	|346321282|gb|JH126402.1|-3117961-3118419	|346321282|gb|JH126402.1|-3118452-3118875
TU1584	gi|346321282|gb|JH126402.1|	3121454	3121643	180	CCM_06007	CCM_06008	2.28	2	|346321282|gb|JH126402.1|-3121454-3121543	|346321282|gb|JH126402.1|-3121554-3121643
TU1585	gi|346321282|gb|JH126402.1|	3143433	3143632	178	CCM_06012	CCM_06013	2.28	2	|346321282|gb|JH126402.1|-3143433-3143522	|346321282|gb|JH126402.1|-3143545-3143632
TU1586	gi|346321282|gb|JH126402.1|	3155935	3158712	2568	CCM_06017	CCM_06018	14.42	2	|346321282|gb|JH126402.1|-3155935-3157914	|346321282|gb|JH126402.1|-3158125-3158712
TU1587	gi|346321282|gb|JH126402.1|	3159176	3159373	167	CCM_06017	CCM_06018	2	2	|346321282|gb|JH126402.1|-3159176-3159260	|346321282|gb|JH126402.1|-3159292-3159373
TU1588	gi|346321282|gb|JH126402.1|	3178193	3178415	206	CCM_06024	CCM_06025	3.7	2	|346321282|gb|JH126402.1|-3178193-3178305	|346321282|gb|JH126402.1|-3178323-3178415
TU1589	gi|346321282|gb|JH126402.1|	3182475	3182777	303	CCM_06025	CCM_06026	9.98	1	|346321282|gb|JH126402.1|-3182475-3182777
TU1590	gi|346321282|gb|JH126402.1|	3183117	3183319	203	CCM_06025	CCM_06026	2.91	1	|346321282|gb|JH126402.1|-3183117-3183319
TU1591	gi|346321282|gb|JH126402.1|	3191471	3193104	1634	CCM_06027	CCM_06029	28.24	1	|346321282|gb|JH126402.1|-3191471-3193104
TU1592	gi|346321282|gb|JH126402.1|	3196848	3197284	406	CCM_06029	CCM_06030	3.96	2	|346321282|gb|JH126402.1|-3196848-3197163	|346321282|gb|JH126402.1|-3197195-3197284
TU1593	gi|346321282|gb|JH126402.1|	3197799	3198003	205	CCM_06029	CCM_06030	3.26	1	|346321282|gb|JH126402.1|-3197799-3198003
TU1594	gi|346321282|gb|JH126402.1|	3207617	3207828	212	CCM_06029	CCM_06030	7.81	1	|346321282|gb|JH126402.1|-3207617-3207828
TU1595	gi|346321282|gb|JH126402.1|	3207911	3209551	1635	CCM_06029	CCM_06030	13.38	2	|346321282|gb|JH126402.1|-3207911-3208430	|346321282|gb|JH126402.1|-3208437-3209551
TU1596	gi|346321282|gb|JH126402.1|	3225992	3226334	283	CCM_06037	CCM_06038	7.48	2	|346321282|gb|JH126402.1|-3225992-3226149	|346321282|gb|JH126402.1|-3226210-3226334
TU1597	gi|346321282|gb|JH126402.1|	3254429	3254633	186	CCM_06045	CCM_06046	6.73	2	|346321282|gb|JH126402.1|-3254429-3254520	|346321282|gb|JH126402.1|-3254540-3254633
TU1598	gi|346321282|gb|JH126402.1|	3254838	3255558	622	CCM_06045	CCM_06046	7.04	3	|346321282|gb|JH126402.1|-3254838-3254931	|346321282|gb|JH126402.1|-3255002-3255439	|346321282|gb|JH126402.1|-3255469-3255558
TU1599	gi|346321282|gb|JH126402.1|	3261002	3261195	171	CCM_06047	CCM_06049	2	2	|346321282|gb|JH126402.1|-3261002-3261087	|346321282|gb|JH126402.1|-3261111-3261195
TU1600	gi|346321282|gb|JH126402.1|	3262005	3262527	523	CCM_06047	CCM_06049	6.13	1	|346321282|gb|JH126402.1|-3262005-3262527
TU1601	gi|346321282|gb|JH126402.1|	3266526	3266752	227	CCM_06049	CCM_06050	5.68	1	|346321282|gb|JH126402.1|-3266526-3266752
TU1602	gi|346321282|gb|JH126402.1|	3268894	3269788	860	CCM_06049	CCM_06050	4.37	3	|346321282|gb|JH126402.1|-3268894-3269186	|346321282|gb|JH126402.1|-3269218-3269423	|346321282|gb|JH126402.1|-3269428-3269788
TU1603	gi|346321282|gb|JH126402.1|	3271262	3271477	180	CCM_06050	CCM_06052	2.07	2	|346321282|gb|JH126402.1|-3271262-3271351	|346321282|gb|JH126402.1|-3271388-3271477
TU1604	gi|346321282|gb|JH126402.1|	3271609	3271820	180	CCM_06050	CCM_06052	2.42	2	|346321282|gb|JH126402.1|-3271609-3271698	|346321282|gb|JH126402.1|-3271731-3271820
TU1605	gi|346321282|gb|JH126402.1|	3272408	3272675	268	CCM_06050	CCM_06052	3.1	1	|346321282|gb|JH126402.1|-3272408-3272675
TU1606	gi|346321282|gb|JH126402.1|	3301039	3301331	293	CCM_06060	CCM_06061	7.85	1	|346321282|gb|JH126402.1|-3301039-3301331
TU1607	gi|346321282|gb|JH126402.1|	3301677	3301883	184	CCM_06060	CCM_06061	3.77	2	|346321282|gb|JH126402.1|-3301677-3301769	|346321282|gb|JH126402.1|-3301793-3301883
TU1608	gi|346321282|gb|JH126402.1|	3302505	3303051	432	CCM_06060	CCM_06061	3.5	2	|346321282|gb|JH126402.1|-3302505-3302557	|346321282|gb|JH126402.1|-3302673-3303051
TU1609	gi|346321282|gb|JH126402.1|	3303106	3303550	391	CCM_06060	CCM_06061	3.08	4	|346321282|gb|JH126402.1|-3303106-3303157	|346321282|gb|JH126402.1|-3303171-3303271	|346321282|gb|JH126402.1|-3303294-3303427	|346321282|gb|JH126402.1|-3303447-3303550
TU1610	gi|346321282|gb|JH126402.1|	3323084	3323408	280	CCM_06067	CCM_06068	3.45	3	|346321282|gb|JH126402.1|-3323084-3323173	|346321282|gb|JH126402.1|-3323194-3323292	|346321282|gb|JH126402.1|-3323318-3323408
TU1611	gi|346321282|gb|JH126402.1|	3336147	3336345	199	CCM_06074	CCM_06075	11.41	1	|346321282|gb|JH126402.1|-3336147-3336345
TU1612	gi|346321282|gb|JH126402.1|	3336568	3336856	289	CCM_06074	CCM_06075	3.87	1	|346321282|gb|JH126402.1|-3336568-3336856
TU1613	gi|346321282|gb|JH126402.1|	3336987	3337381	342	CCM_06074	CCM_06075	18.4	2	|346321282|gb|JH126402.1|-3336987-3337114	|346321282|gb|JH126402.1|-3337168-3337381
TU1614	gi|346321282|gb|JH126402.1|	3344313	3344692	283	CCM_06076	CCM_06077	2.03	3	|346321282|gb|JH126402.1|-3344313-3344364	|346321282|gb|JH126402.1|-3344417-3344567	|346321282|gb|JH126402.1|-3344613-3344692
TU1615	gi|346321282|gb|JH126402.1|	3402849	3403037	154	CCM_06093	CCM_06094	2	2	|346321282|gb|JH126402.1|-3402849-3402928	|346321282|gb|JH126402.1|-3402964-3403037
TU1616	gi|346321282|gb|JH126402.1|	3410009	3410199	153	CCM_06095	CCM_06096	2.13	2	|346321282|gb|JH126402.1|-3410009-3410071	|346321282|gb|JH126402.1|-3410110-3410199
TU1617	gi|346321282|gb|JH126402.1|	3426798	3427424	608	CCM_06100	CCM_06101	6.68	2	|346321282|gb|JH126402.1|-3426798-3427309	|346321282|gb|JH126402.1|-3427329-3427424
TU1618	gi|346321282|gb|JH126402.1|	3427449	3427683	235	CCM_06100	CCM_06101	4.48	1	|346321282|gb|JH126402.1|-3427449-3427683
TU1619	gi|346321282|gb|JH126402.1|	3434089	3434864	715	CCM_06101	CCM_06102	4.22	4	|346321282|gb|JH126402.1|-3434089-3434495	|346321282|gb|JH126402.1|-3434530-3434634	|346321282|gb|JH126402.1|-3434657-3434755	|346321282|gb|JH126402.1|-3434761-3434864
TU1620	gi|346321282|gb|JH126402.1|	3437191	3437396	180	CCM_06102	CCM_06103	2	2	|346321282|gb|JH126402.1|-3437191-3437280	|346321282|gb|JH126402.1|-3437307-3437396
TU1621	gi|346321282|gb|JH126402.1|	3437876	3438034	159	CCM_06102	CCM_06103	2.77	1	|346321282|gb|JH126402.1|-3437876-3438034
TU1622	gi|346321282|gb|JH126402.1|	3438338	3438620	223	CCM_06102	CCM_06103	2.3	3	|346321282|gb|JH126402.1|-3438338-3438390	|346321282|gb|JH126402.1|-3438397-3438499	|346321282|gb|JH126402.1|-3438554-3438620
TU1623	gi|346321282|gb|JH126402.1|	3462640	3462832	180	CCM_06112	CCM_06113	2	2	|346321282|gb|JH126402.1|-3462640-3462729	|346321282|gb|JH126402.1|-3462743-3462832
TU1624	gi|346321282|gb|JH126402.1|	3475017	3475315	260	CCM_06115	CCM_06116	2.63	3	|346321282|gb|JH126402.1|-3475017-3475103	|346321282|gb|JH126402.1|-3475130-3475225	|346321282|gb|JH126402.1|-3475239-3475315
TU1625	gi|346321282|gb|JH126402.1|	3490737	3490961	225	CCM_06117	CCM_06118	55.88	1	|346321282|gb|JH126402.1|-3490737-3490961
TU1626	gi|346321282|gb|JH126402.1|	3493668	3494002	296	CCM_06118	CCM_06119	3.73	2	|346321282|gb|JH126402.1|-3493668-3493752	|346321282|gb|JH126402.1|-3493792-3494002
TU1627	gi|346321282|gb|JH126402.1|	3512596	3514978	2099	CCM_06126	CCM_06127	17.93	4	|346321282|gb|JH126402.1|-3512596-3513012	|346321282|gb|JH126402.1|-3513149-3513285	|346321282|gb|JH126402.1|-3513386-3514840	|346321282|gb|JH126402.1|-3514889-3514978
TU1628	gi|346321282|gb|JH126402.1|	3520701	3521064	363	CCM_06129	CCM_06130	9.37	2	|346321282|gb|JH126402.1|-3520701-3520794	|346321282|gb|JH126402.1|-3520796-3521064
TU1629	gi|346321282|gb|JH126402.1|	3531151	3531433	283	CCM_06134	CCM_06135	3.96	1	|346321282|gb|JH126402.1|-3531151-3531433
TU1630	gi|346321282|gb|JH126402.1|	3533186	3533474	188	CCM_06134	CCM_06135	2.19	2	|346321282|gb|JH126402.1|-3533186-3533256	|346321282|gb|JH126402.1|-3533358-3533474
TU1631	gi|346321282|gb|JH126402.1|	3533639	3534296	619	CCM_06134	CCM_06135	4.4	3	|346321282|gb|JH126402.1|-3533639-3533714	|346321282|gb|JH126402.1|-3533752-3534077	|346321282|gb|JH126402.1|-3534080-3534296
TU1632	gi|346321282|gb|JH126402.1|	3542431	3542649	180	CCM_06136	CCM_06137	2.59	2	|346321282|gb|JH126402.1|-3542431-3542520	|346321282|gb|JH126402.1|-3542560-3542649
TU1633	gi|346321282|gb|JH126402.1|	3542939	3543139	198	CCM_06136	CCM_06137	2.3	2	|346321282|gb|JH126402.1|-3542939-3543046	|346321282|gb|JH126402.1|-3543050-3543139
TU1634	gi|346321282|gb|JH126402.1|	3550038	3551454	1417	CCM_06137	CCM_06138	143.6	1	|346321282|gb|JH126402.1|-3550038-3551454
TU1635	gi|346321282|gb|JH126402.1|	3557008	3557460	453	CCM_06139	CCM_06140	16.96	1	|346321282|gb|JH126402.1|-3557008-3557460
TU1636	gi|346321282|gb|JH126402.1|	3562054	3562260	183	CCM_06140	CCM_06141	3.38	2	|346321282|gb|JH126402.1|-3562054-3562143	|346321282|gb|JH126402.1|-3562168-3562260
TU1637	gi|346321282|gb|JH126402.1|	3574733	3575017	285	CCM_06145	CCM_06146	19.54	1	|346321282|gb|JH126402.1|-3574733-3575017
TU1638	gi|346321282|gb|JH126402.1|	3577747	3577952	206	CCM_06146	CCM_06147	2.93	1	|346321282|gb|JH126402.1|-3577747-3577952
TU1639	gi|346321282|gb|JH126402.1|	3578157	3578350	164	CCM_06146	CCM_06147	2	2	|346321282|gb|JH126402.1|-3578157-3578245	|346321282|gb|JH126402.1|-3578276-3578350
TU1640	gi|346321282|gb|JH126402.1|	3578353	3578676	324	CCM_06146	CCM_06147	5.26	1	|346321282|gb|JH126402.1|-3578353-3578676
TU1641	gi|346321282|gb|JH126402.1|	3601081	3601277	179	CCM_06151	CCM_06152	2	2	|346321282|gb|JH126402.1|-3601081-3601169	|346321282|gb|JH126402.1|-3601188-3601277
TU1642	gi|346321282|gb|JH126402.1|	3601352	3601562	180	CCM_06151	CCM_06152	2	2	|346321282|gb|JH126402.1|-3601352-3601441	|346321282|gb|JH126402.1|-3601473-3601562
TU1643	gi|346321282|gb|JH126402.1|	3616236	3616690	417	CCM_06157	CCM_06158	3.74	2	|346321282|gb|JH126402.1|-3616236-3616562	|346321282|gb|JH126402.1|-3616601-3616690
TU1644	gi|346321282|gb|JH126402.1|	3645213	3645410	180	CCM_06165	CCM_06166	2.6	2	|346321282|gb|JH126402.1|-3645213-3645302	|346321282|gb|JH126402.1|-3645321-3645410
TU1645	gi|346321282|gb|JH126402.1|	3645565	3645965	306	CCM_06165	CCM_06166	2.58	3	|346321282|gb|JH126402.1|-3645565-3645684	|346321282|gb|JH126402.1|-3645744-3645855	|346321282|gb|JH126402.1|-3645892-3645965
TU1646	gi|346321282|gb|JH126402.1|	3653582	3653781	171	CCM_06171	CCM_06172	2	2	|346321282|gb|JH126402.1|-3653582-3653670	|346321282|gb|JH126402.1|-3653700-3653781
TU1647	gi|346321282|gb|JH126402.1|	3664841	3665229	370	CCM_06174	CCM_06175	3.36	3	|346321282|gb|JH126402.1|-3664841-3664933	|346321282|gb|JH126402.1|-3664935-3665127	|346321282|gb|JH126402.1|-3665146-3665229
TU1648	gi|346321282|gb|JH126402.1|	3702882	3703087	180	CCM_06192	CCM_06193	2.93	2	|346321282|gb|JH126402.1|-3702882-3702971	|346321282|gb|JH126402.1|-3702998-3703087
TU1649	gi|346321282|gb|JH126402.1|	3729206	3729587	373	CCM_06208	CCM_06209	3.32	2	|346321282|gb|JH126402.1|-3729206-3729488	|346321282|gb|JH126402.1|-3729498-3729587
TU1650	gi|346321282|gb|JH126402.1|	3729675	3729875	194	CCM_06208	CCM_06209	2.33	2	|346321282|gb|JH126402.1|-3729675-3729778	|346321282|gb|JH126402.1|-3729786-3729875
TU1651	gi|346321282|gb|JH126402.1|	3729917	3730207	286	CCM_06208	CCM_06209	9.43	2	|346321282|gb|JH126402.1|-3729917-3730025	|346321282|gb|JH126402.1|-3730031-3730207
TU1652	gi|346321282|gb|JH126402.1|	3763542	3763789	248	CCM_06222	CCM_06223	4.22	1	|346321282|gb|JH126402.1|-3763542-3763789
TU1653	gi|346321282|gb|JH126402.1|	3823942	3824152	175	CCM_06252	CCM_06253	2	2	|346321282|gb|JH126402.1|-3823942-3824028	|346321282|gb|JH126402.1|-3824065-3824152
TU1654	gi|346321282|gb|JH126402.1|	3824282	3824705	409	CCM_06252	CCM_06253	3.7	3	|346321282|gb|JH126402.1|-3824282-3824493	|346321282|gb|JH126402.1|-3824498-3824597	|346321282|gb|JH126402.1|-3824609-3824705
TU1655	gi|346321282|gb|JH126402.1|	3837466	3837667	174	CCM_06257	CCM_06258	2.4	2	|346321282|gb|JH126402.1|-3837466-3837555	|346321282|gb|JH126402.1|-3837584-3837667
TU1656	gi|346321282|gb|JH126402.1|	3838193	3838565	373	CCM_06257	CCM_06258	4.32	1	|346321282|gb|JH126402.1|-3838193-3838565
TU1657	gi|346321282|gb|JH126402.1|	3843317	3843738	365	CCM_06259	CCM_06260	3.31	3	|346321282|gb|JH126402.1|-3843317-3843407	|346321282|gb|JH126402.1|-3843440-3843620	|346321282|gb|JH126402.1|-3843646-3843738
TU1658	gi|346321282|gb|JH126402.1|	3843748	3843939	187	CCM_06259	CCM_06260	2.44	2	|346321282|gb|JH126402.1|-3843748-3843837	|346321282|gb|JH126402.1|-3843843-3843939
TU1659	gi|346321282|gb|JH126402.1|	3866947	3867161	177	CCM_06266	CCM_06267	2	2	|346321282|gb|JH126402.1|-3866947-3867036	|346321282|gb|JH126402.1|-3867075-3867161
TU1660	gi|346321282|gb|JH126402.1|	3868837	3869300	407	CCM_06266	CCM_06267	3.28	3	|346321282|gb|JH126402.1|-3868837-3868926	|346321282|gb|JH126402.1|-3868960-3869088	|346321282|gb|JH126402.1|-3869113-3869300
TU1661	gi|346321282|gb|JH126402.1|	3869713	3869970	231	CCM_06266	CCM_06267	2.37	2	|346321282|gb|JH126402.1|-3869713-3869875	|346321282|gb|JH126402.1|-3869903-3869970
TU1662	gi|346321282|gb|JH126402.1|	3870782	3871040	259	CCM_06266	CCM_06267	2.9	1	|346321282|gb|JH126402.1|-3870782-3871040
TU1663	gi|346321282|gb|JH126402.1|	3871054	3871244	181	CCM_06266	CCM_06267	2.94	2	|346321282|gb|JH126402.1|-3871054-3871144	|346321282|gb|JH126402.1|-3871155-3871244
TU1664	gi|346321282|gb|JH126402.1|	3907658	3907844	187	CCM_06275	CCM_06276	2.32	1	|346321282|gb|JH126402.1|-3907658-3907844
TU1665	gi|346321282|gb|JH126402.1|	3908133	3908315	155	CCM_06275	CCM_06276	2	2	|346321282|gb|JH126402.1|-3908133-3908205	|346321282|gb|JH126402.1|-3908234-3908315
TU1666	gi|346321282|gb|JH126402.1|	3913793	3913976	164	CCM_06277	CCM_06278	2.2	2	|346321282|gb|JH126402.1|-3913793-3913866	|346321282|gb|JH126402.1|-3913887-3913976
TU1667	gi|346321282|gb|JH126402.1|	3914080	3914268	180	CCM_06277	CCM_06278	2.92	2	|346321282|gb|JH126402.1|-3914080-3914169	|346321282|gb|JH126402.1|-3914179-3914268
TU1668	gi|346321282|gb|JH126402.1|	3922372	3923291	749	CCM_06280	CCM_06281	4.39	5	|346321282|gb|JH126402.1|-3922372-3922461	|346321282|gb|JH126402.1|-3922499-3922867	|346321282|gb|JH126402.1|-3922936-3923025	|346321282|gb|JH126402.1|-3923059-3923168	|346321282|gb|JH126402.1|-3923202-3923291
TU1669	gi|346321282|gb|JH126402.1|	3955242	3955449	157	CCM_06288	CCM_06289	2.13	2	|346321282|gb|JH126402.1|-3955242-3955308	|346321282|gb|JH126402.1|-3955360-3955449
TU1670	gi|346321282|gb|JH126402.1|	3973085	3973778	660	CCM_06293	CCM_06294	4.98	3	|346321282|gb|JH126402.1|-3973085-3973167	|346321282|gb|JH126402.1|-3973171-3973442	|346321282|gb|JH126402.1|-3973474-3973778
TU1671	gi|346321282|gb|JH126402.1|	4007096	4007295	176	CCM_06304	CCM_06305	2	2	|346321282|gb|JH126402.1|-4007096-4007183	|346321282|gb|JH126402.1|-4007208-4007295
TU1672	gi|346321282|gb|JH126402.1|	4010313	4010656	344	CCM_06305	CCM_06306	49.28	1	|346321282|gb|JH126402.1|-4010313-4010656
TU1673	gi|346321282|gb|JH126402.1|	4022083	4022444	245	CCM_06309	CCM_06311	3.44	3	|346321282|gb|JH126402.1|-4022083-4022144	|346321282|gb|JH126402.1|-4022207-4022296	|346321282|gb|JH126402.1|-4022352-4022444
TU1674	gi|346321282|gb|JH126402.1|	4022797	4023041	245	CCM_06309	CCM_06311	4.78	1	|346321282|gb|JH126402.1|-4022797-4023041
TU1675	gi|346321282|gb|JH126402.1|	4023116	4023330	184	CCM_06309	CCM_06311	2.98	2	|346321282|gb|JH126402.1|-4023116-4023209	|346321282|gb|JH126402.1|-4023241-4023330
TU1676	gi|346321282|gb|JH126402.1|	4023975	4024200	226	CCM_06309	CCM_06311	6.37	1	|346321282|gb|JH126402.1|-4023975-4024200
TU1677	gi|346321282|gb|JH126402.1|	4029072	4029867	750	CCM_06311	CCM_06312	6.52	3	|346321282|gb|JH126402.1|-4029072-4029119	|346321282|gb|JH126402.1|-4029139-4029750	|346321282|gb|JH126402.1|-4029778-4029867
TU1678	gi|346321282|gb|JH126402.1|	4033544	4033909	366	CCM_06312	CCM_06313	15.05	1	|346321282|gb|JH126402.1|-4033544-4033909
TU1679	gi|346321282|gb|JH126402.1|	4056388	4056653	266	CCM_06321	CCM_06322	6.58	1	|346321282|gb|JH126402.1|-4056388-4056653
TU1680	gi|346321282|gb|JH126402.1|	4070168	4070379	212	CCM_06326	CCM_06327	3.64	1	|346321282|gb|JH126402.1|-4070168-4070379
TU1681	gi|346321282|gb|JH126402.1|	4082731	4083527	781	CCM_06332	CCM_06333	8.37	2	|346321282|gb|JH126402.1|-4082731-4083411	|346321282|gb|JH126402.1|-4083428-4083527
TU1682	gi|346321282|gb|JH126402.1|	4088282	4088492	180	CCM_06333	CCM_06334	2.91	2	|346321282|gb|JH126402.1|-4088282-4088371	|346321282|gb|JH126402.1|-4088403-4088492
TU1683	gi|346321282|gb|JH126402.1|	4088747	4089782	978	CCM_06333	CCM_06334	6.42	4	|346321282|gb|JH126402.1|-4088747-4089069	|346321282|gb|JH126402.1|-4089097-4089196	|346321282|gb|JH126402.1|-4089213-4089342	|346321282|gb|JH126402.1|-4089358-4089782
TU1684	gi|346321282|gb|JH126402.1|	4089859	4090343	485	CCM_06333	CCM_06334	6.29	1	|346321282|gb|JH126402.1|-4089859-4090343
TU1685	gi|346321282|gb|JH126402.1|	4090353	4090676	324	CCM_06333	CCM_06334	14.07	1	|346321282|gb|JH126402.1|-4090353-4090676
TU1686	gi|346321282|gb|JH126402.1|	4115538	4115801	264	CCM_06342	CCM_06343	2.72	1	|346321282|gb|JH126402.1|-4115538-4115801
TU1687	gi|346321282|gb|JH126402.1|	4115906	4116169	264	CCM_06342	CCM_06343	3.63	1	|346321282|gb|JH126402.1|-4115906-4116169
TU1688	gi|346321282|gb|JH126402.1|	4117593	4117819	227	CCM_06342	CCM_06343	6.85	1	|346321282|gb|JH126402.1|-4117593-4117819
TU1689	gi|346321282|gb|JH126402.1|	4130269	4130506	237	CCM_06346	CCM_06347	3.05	2	|346321282|gb|JH126402.1|-4130269-4130396	|346321282|gb|JH126402.1|-4130398-4130506
TU1690	gi|346321282|gb|JH126402.1|	4130688	4130905	180	CCM_06346	CCM_06347	2.06	2	|346321282|gb|JH126402.1|-4130688-4130777	|346321282|gb|JH126402.1|-4130816-4130905
TU1691	gi|346321282|gb|JH126402.1|	4189279	4189648	324	CCM_06364	CCM_06365	3.69	3	|346321282|gb|JH126402.1|-4189279-4189349	|346321282|gb|JH126402.1|-4189381-4189531	|346321282|gb|JH126402.1|-4189547-4189648
TU1692	gi|346321282|gb|JH126402.1|	4298089	4298614	507	CCM_06375	CCM_06376	4.66	2	|346321282|gb|JH126402.1|-4298089-4298505	|346321282|gb|JH126402.1|-4298525-4298614
TU1693	gi|346321282|gb|JH126402.1|	4316988	4317332	304	CCM_06382	CCM_06383	3.36	3	|346321282|gb|JH126402.1|-4316988-4317084	|346321282|gb|JH126402.1|-4317100-4317226	|346321282|gb|JH126402.1|-4317253-4317332
TU1694	gi|346321282|gb|JH126402.1|	4337445	4337685	209	CCM_06389	CCM_06390	3.07	2	|346321282|gb|JH126402.1|-4337445-4337541	|346321282|gb|JH126402.1|-4337574-4337685
TU1695	gi|346321282|gb|JH126402.1|	4345827	4346037	211	CCM_06390	CCM_06391	3.04	1	|346321282|gb|JH126402.1|-4345827-4346037
TU1696	gi|346321282|gb|JH126402.1|	4346209	4347533	1196	CCM_06390	CCM_06391	4.71	5	|346321282|gb|JH126402.1|-4346209-4346500	|346321282|gb|JH126402.1|-4346563-4346652	|346321282|gb|JH126402.1|-4346673-4346856	|346321282|gb|JH126402.1|-4346900-4347412	|346321282|gb|JH126402.1|-4347417-4347533
TU1697	gi|346321282|gb|JH126402.1|	4355130	4355745	585	CCM_06392	CCM_06393	5.81	2	|346321282|gb|JH126402.1|-4355130-4355191	|346321282|gb|JH126402.1|-4355223-4355745
TU1698	gi|346321282|gb|JH126402.1|	4356034	4356258	213	CCM_06392	CCM_06393	2.77	2	|346321282|gb|JH126402.1|-4356034-4356184	|346321282|gb|JH126402.1|-4356197-4356258
TU1699	gi|346321282|gb|JH126402.1|	4356302	4357813	1465	CCM_06392	CCM_06393	5.23	3	|346321282|gb|JH126402.1|-4356302-4356719	|346321282|gb|JH126402.1|-4356742-4357034	|346321282|gb|JH126402.1|-4357060-4357813
TU1700	gi|346321282|gb|JH126402.1|	4368900	4369203	152	CCM_06396	CCM_06397	3	2	|346321282|gb|JH126402.1|-4368900-4368961	|346321282|gb|JH126402.1|-4369114-4369203
TU1701	gi|346322650|gb|JH126401.1|	13664	14226	434	CCM_03621	CCM_03622	4	3	|346322650|gb|JH126401.1|-13664-13917	|346322650|gb|JH126401.1|-13930-14019	|346322650|gb|JH126401.1|-14137-14226
TU1702	gi|346322650|gb|JH126401.1|	60787	61062	276	CCM_03641	CCM_03642	10.29	1	|346322650|gb|JH126401.1|-60787-61062
TU1703	gi|346322650|gb|JH126401.1|	63956	64318	284	CCM_03642	CCM_03643	2.92	3	|346322650|gb|JH126401.1|-63956-64004	|346322650|gb|JH126401.1|-64067-64186	|346322650|gb|JH126401.1|-64204-64318
TU1704	gi|346322650|gb|JH126401.1|	64981	65406	309	CCM_03642	CCM_03643	3.06	2	|346322650|gb|JH126401.1|-64981-65064	|346322650|gb|JH126401.1|-65182-65406
TU1705	gi|346322650|gb|JH126401.1|	103329	110346	6954	CCM_03659	CCM_03661	38.15	3	|346322650|gb|JH126401.1|-103329-103836	|346322650|gb|JH126401.1|-103882-110032	|346322650|gb|JH126401.1|-110052-110346
TU1706	gi|346322650|gb|JH126401.1|	110638	111003	366	CCM_03659	CCM_03661	23.67	1	|346322650|gb|JH126401.1|-110638-111003
TU1707	gi|346322650|gb|JH126401.1|	111486	112001	516	CCM_03659	CCM_03661	35.53	1	|346322650|gb|JH126401.1|-111486-112001
TU1708	gi|346322650|gb|JH126401.1|	112422	113107	562	CCM_03659	CCM_03661	15.52	3	|346322650|gb|JH126401.1|-112422-112792	|346322650|gb|JH126401.1|-112856-112970	|346322650|gb|JH126401.1|-113032-113107
TU1709	gi|346322650|gb|JH126401.1|	113163	114113	907	CCM_03659	CCM_03661	25.21	3	|346322650|gb|JH126401.1|-113163-113670	|346322650|gb|JH126401.1|-113689-113778	|346322650|gb|JH126401.1|-113805-114113
TU1710	gi|346322650|gb|JH126401.1|	114473	114706	217	CCM_03659	CCM_03661	4.46	2	|346322650|gb|JH126401.1|-114473-114599	|346322650|gb|JH126401.1|-114617-114706
TU1711	gi|346322650|gb|JH126401.1|	143452	143828	365	CCM_03667	CCM_03669	3.88	2	|346322650|gb|JH126401.1|-143452-143722	|346322650|gb|JH126401.1|-143735-143828
TU1712	gi|346322650|gb|JH126401.1|	152683	153288	296	CCM_03672	CCM_03673	3.64	3	|346322650|gb|JH126401.1|-152683-152777	|346322650|gb|JH126401.1|-152857-152946	|346322650|gb|JH126401.1|-153178-153288
TU1713	gi|346322650|gb|JH126401.1|	164155	165229	1017	CCM_03675	CCM_03676	16.67	2	|346322650|gb|JH126401.1|-164155-165110	|346322650|gb|JH126401.1|-165169-165229
TU1714	gi|346322650|gb|JH126401.1|	186391	186830	423	CCM_03679	CCM_03680	7.7	2	|346322650|gb|JH126401.1|-186391-186498	|346322650|gb|JH126401.1|-186516-186830
TU1715	gi|346322650|gb|JH126401.1|	188832	189767	930	CCM_03680	CCM_03681	9.96	2	|346322650|gb|JH126401.1|-188832-189258	|346322650|gb|JH126401.1|-189265-189767
TU1716	gi|346322650|gb|JH126401.1|	189848	190280	400	CCM_03680	CCM_03681	34.98	2	|346322650|gb|JH126401.1|-189848-190087	|346322650|gb|JH126401.1|-190121-190280
TU1717	gi|346322650|gb|JH126401.1|	217174	217763	510	CCM_03683	CCM_03684	5.6	3	|346322650|gb|JH126401.1|-217174-217263	|346322650|gb|JH126401.1|-217270-217468	|346322650|gb|JH126401.1|-217543-217763
TU1718	gi|346322650|gb|JH126401.1|	222520	222734	201	CCM_03685	CCM_03686	4.34	2	|346322650|gb|JH126401.1|-222520-222619	|346322650|gb|JH126401.1|-222634-222734
TU1719	gi|346322650|gb|JH126401.1|	232882	233080	198	CCM_03687	CCM_03688	3.33	2	|346322650|gb|JH126401.1|-232882-233007	|346322650|gb|JH126401.1|-233009-233080
TU1720	gi|346322650|gb|JH126401.1|	247148	247344	182	CCM_03693	CCM_03694	3.24	2	|346322650|gb|JH126401.1|-247148-247239	|346322650|gb|JH126401.1|-247255-247344
TU1721	gi|346322650|gb|JH126401.1|	249698	250193	390	CCM_03694	CCM_03695	2.41	4	|346322650|gb|JH126401.1|-249698-249769	|346322650|gb|JH126401.1|-249796-249945	|346322650|gb|JH126401.1|-249987-250076	|346322650|gb|JH126401.1|-250116-250193
TU1722	gi|346322650|gb|JH126401.1|	254228	254430	196	CCM_03695	CCM_03696	3.61	2	|346322650|gb|JH126401.1|-254228-254329	|346322650|gb|JH126401.1|-254337-254430
TU1723	gi|346322650|gb|JH126401.1|	295743	296686	889	CCM_03708	CCM_03709	4.94	4	|346322650|gb|JH126401.1|-295743-295832	|346322650|gb|JH126401.1|-295857-295952	|346322650|gb|JH126401.1|-295957-296122	|346322650|gb|JH126401.1|-296150-296686
TU1724	gi|346322650|gb|JH126401.1|	304575	304793	180	CCM_03711	CCM_03712	2.57	2	|346322650|gb|JH126401.1|-304575-304664	|346322650|gb|JH126401.1|-304704-304793
TU1725	gi|346322650|gb|JH126401.1|	305055	305872	806	CCM_03711	CCM_03712	10.81	2	|346322650|gb|JH126401.1|-305055-305144	|346322650|gb|JH126401.1|-305157-305872
TU1726	gi|346322650|gb|JH126401.1|	333303	333550	185	CCM_03720	CCM_03721	2.16	2	|346322650|gb|JH126401.1|-333303-333424	|346322650|gb|JH126401.1|-333488-333550
TU1727	gi|346322650|gb|JH126401.1|	381419	381582	160	CCM_03724	CCM_03725	2.84	2	|346322650|gb|JH126401.1|-381419-381471	|346322650|gb|JH126401.1|-381476-381582
TU1728	gi|346322650|gb|JH126401.1|	389883	390108	219	CCM_03726	CCM_03728	3.85	2	|346322650|gb|JH126401.1|-389883-389992	|346322650|gb|JH126401.1|-390000-390108
TU1729	gi|346322650|gb|JH126401.1|	397048	397643	475	CCM_03728	CCM_03729	2.35	4	|346322650|gb|JH126401.1|-397048-397118	|346322650|gb|JH126401.1|-397165-397302	|346322650|gb|JH126401.1|-397354-397529	|346322650|gb|JH126401.1|-397554-397643
TU1730	gi|346322650|gb|JH126401.1|	410520	410743	219	CCM_03731	CCM_03732	3.46	2	|346322650|gb|JH126401.1|-410520-410629	|346322650|gb|JH126401.1|-410635-410743
TU1731	gi|346322650|gb|JH126401.1|	417522	417723	195	CCM_03734	CCM_03735	2.41	2	|346322650|gb|JH126401.1|-417522-417611	|346322650|gb|JH126401.1|-417619-417723
TU1732	gi|346322650|gb|JH126401.1|	434909	435290	374	CCM_03739	CCM_03740	5.04	2	|346322650|gb|JH126401.1|-434909-435194	|346322650|gb|JH126401.1|-435203-435290
TU1733	gi|346322650|gb|JH126401.1|	436792	437002	180	CCM_03739	CCM_03740	2	2	|346322650|gb|JH126401.1|-436792-436881	|346322650|gb|JH126401.1|-436913-437002
TU1734	gi|346322650|gb|JH126401.1|	442511	442945	389	CCM_03740	CCM_03741	2.93	3	|346322650|gb|JH126401.1|-442511-442600	|346322650|gb|JH126401.1|-442626-442834	|346322650|gb|JH126401.1|-442856-442945
TU1735	gi|346322650|gb|JH126401.1|	443150	443430	281	CCM_03740	CCM_03741	6.95	1	|346322650|gb|JH126401.1|-443150-443430
TU1736	gi|346322650|gb|JH126401.1|	473804	474191	297	CCM_03745	CCM_03746	2.75	3	|346322650|gb|JH126401.1|-473804-473932	|346322650|gb|JH126401.1|-473985-474077	|346322650|gb|JH126401.1|-474117-474191
TU1737	gi|346322650|gb|JH126401.1|	474617	474855	239	CCM_03745	CCM_03746	6.08	1	|346322650|gb|JH126401.1|-474617-474855
TU1738	gi|346322650|gb|JH126401.1|	474930	475167	238	CCM_03745	CCM_03746	3.23	1	|346322650|gb|JH126401.1|-474930-475167
TU1739	gi|346322650|gb|JH126401.1|	477340	477660	321	CCM_03746	CCM_03747	7.77	1	|346322650|gb|JH126401.1|-477340-477660
TU1740	gi|346322650|gb|JH126401.1|	477977	478342	366	CCM_03746	CCM_03747	5	1	|346322650|gb|JH126401.1|-477977-478342
TU1741	gi|346322650|gb|JH126401.1|	478711	479290	538	CCM_03746	CCM_03747	5.28	2	|346322650|gb|JH126401.1|-478711-478964	|346322650|gb|JH126401.1|-479007-479290
TU1742	gi|346322650|gb|JH126401.1|	479351	479856	481	CCM_03746	CCM_03747	5.31	3	|346322650|gb|JH126401.1|-479351-479416	|346322650|gb|JH126401.1|-479434-479554	|346322650|gb|JH126401.1|-479563-479856
TU1743	gi|346322650|gb|JH126401.1|	488173	488517	290	CCM_03749	CCM_03750	2.96	3	|346322650|gb|JH126401.1|-488173-488262	|346322650|gb|JH126401.1|-488284-488394	|346322650|gb|JH126401.1|-488429-488517
TU1744	gi|346322650|gb|JH126401.1|	509045	509790	649	CCM_03756	CCM_03757	5.19	2	|346322650|gb|JH126401.1|-509045-509415	|346322650|gb|JH126401.1|-509513-509790
TU1745	gi|346322650|gb|JH126401.1|	509821	510039	213	CCM_03756	CCM_03757	3.96	2	|346322650|gb|JH126401.1|-509821-509928	|346322650|gb|JH126401.1|-509935-510039
TU1746	gi|346322650|gb|JH126401.1|	529403	529824	385	CCM_03761	CCM_03762	5.57	2	|346322650|gb|JH126401.1|-529403-529473	|346322650|gb|JH126401.1|-529511-529824
TU1747	gi|346322650|gb|JH126401.1|	539689	539894	172	CCM_03764	CCM_03765	2.4	2	|346322650|gb|JH126401.1|-539689-539770	|346322650|gb|JH126401.1|-539805-539894
TU1748	gi|346322650|gb|JH126401.1|	553272	553480	191	CCM_03775	CCM_03776	2.44	2	|346322650|gb|JH126401.1|-553272-553361	|346322650|gb|JH126401.1|-553380-553480
TU1749	gi|346322650|gb|JH126401.1|	559317	559502	155	CCM_03779	CCM_03780	2.25	2	|346322650|gb|JH126401.1|-559317-559406	|346322650|gb|JH126401.1|-559438-559502
TU1750	gi|346322650|gb|JH126401.1|	575207	575814	578	CCM_03787	CCM_03788	3.19	3	|346322650|gb|JH126401.1|-575207-575581	|346322650|gb|JH126401.1|-575584-575696	|346322650|gb|JH126401.1|-575725-575814
TU1751	gi|346322650|gb|JH126401.1|	593350	593780	384	CCM_03793	CCM_03794	5.73	2	|346322650|gb|JH126401.1|-593350-593661	|346322650|gb|JH126401.1|-593709-593780
TU1752	gi|346322650|gb|JH126401.1|	606847	607078	232	CCM_03798	CCM_03799	3.5	1	|346322650|gb|JH126401.1|-606847-607078
TU1753	gi|346322650|gb|JH126401.1|	607575	607981	376	CCM_03798	CCM_03799	3.25	2	|346322650|gb|JH126401.1|-607575-607860	|346322650|gb|JH126401.1|-607892-607981
TU1754	gi|346322650|gb|JH126401.1|	614290	614597	180	CCM_03802	CCM_03803	3.53	2	|346322650|gb|JH126401.1|-614290-614352	|346322650|gb|JH126401.1|-614481-614597
TU1755	gi|346322650|gb|JH126401.1|	637741	637943	169	CCM_03811	CCM_03812	2.16	2	|346322650|gb|JH126401.1|-637741-637819	|346322650|gb|JH126401.1|-637854-637943
TU1756	gi|346322650|gb|JH126401.1|	658424	658645	165	CCM_03821	CCM_03822	2.84	2	|346322650|gb|JH126401.1|-658424-658492	|346322650|gb|JH126401.1|-658550-658645
TU1757	gi|346322650|gb|JH126401.1|	658869	659335	418	CCM_03821	CCM_03822	20.96	2	|346322650|gb|JH126401.1|-658869-658999	|346322650|gb|JH126401.1|-659049-659335
TU1758	gi|346322650|gb|JH126401.1|	661823	662083	261	CCM_03822	CCM_03823	3.39	1	|346322650|gb|JH126401.1|-661823-662083
TU1759	gi|346322650|gb|JH126401.1|	662224	662795	489	CCM_03822	CCM_03823	3.16	3	|346322650|gb|JH126401.1|-662224-662297	|346322650|gb|JH126401.1|-662337-662426	|346322650|gb|JH126401.1|-662471-662795
TU1760	gi|346322650|gb|JH126401.1|	680257	680475	199	CCM_03830	CCM_03831	5.35	2	|346322650|gb|JH126401.1|-680257-680365	|346322650|gb|JH126401.1|-680386-680475
TU1761	gi|346322650|gb|JH126401.1|	680504	680711	183	CCM_03830	CCM_03831	3.87	2	|346322650|gb|JH126401.1|-680504-680594	|346322650|gb|JH126401.1|-680620-680711
TU1762	gi|346322650|gb|JH126401.1|	686261	686606	267	CCM_03831	CCM_03832	2.58	3	|346322650|gb|JH126401.1|-686261-686320	|346322650|gb|JH126401.1|-686366-686482	|346322650|gb|JH126401.1|-686517-686606
TU1763	gi|346322650|gb|JH126401.1|	687126	687582	402	CCM_03831	CCM_03832	4.79	3	|346322650|gb|JH126401.1|-687126-687217	|346322650|gb|JH126401.1|-687226-687456	|346322650|gb|JH126401.1|-687504-687582
TU1764	gi|346322650|gb|JH126401.1|	688134	688489	339	CCM_03831	CCM_03832	4.27	2	|346322650|gb|JH126401.1|-688134-688387	|346322650|gb|JH126401.1|-688405-688489
TU1765	gi|346322650|gb|JH126401.1|	688550	688738	169	CCM_03831	CCM_03832	2.38	2	|346322650|gb|JH126401.1|-688550-688639	|346322650|gb|JH126401.1|-688660-688738
TU1766	gi|346322650|gb|JH126401.1|	691395	691606	167	CCM_03832	CCM_03833	2.26	2	|346322650|gb|JH126401.1|-691395-691471	|346322650|gb|JH126401.1|-691517-691606
TU1767	gi|346322650|gb|JH126401.1|	700360	701214	835	CCM_03836	CCM_03837	10.19	2	|346322650|gb|JH126401.1|-700360-700447	|346322650|gb|JH126401.1|-700468-701214
TU1768	gi|346322650|gb|JH126401.1|	703079	703286	159	CCM_03836	CCM_03837	2.04	2	|346322650|gb|JH126401.1|-703079-703168	|346322650|gb|JH126401.1|-703218-703286
TU1769	gi|346322650|gb|JH126401.1|	703505	703737	227	CCM_03836	CCM_03837	3.03	2	|346322650|gb|JH126401.1|-703505-703626	|346322650|gb|JH126401.1|-703633-703737
TU1770	gi|346322650|gb|JH126401.1|	717455	717645	153	CCM_03841	CCM_03842	2	2	|346322650|gb|JH126401.1|-717455-717539	|346322650|gb|JH126401.1|-717578-717645
TU1771	gi|346322650|gb|JH126401.1|	729191	729733	518	CCM_03844	CCM_03845	6.48	2	|346322650|gb|JH126401.1|-729191-729613	|346322650|gb|JH126401.1|-729639-729733
TU1772	gi|346322650|gb|JH126401.1|	729818	730300	473	CCM_03844	CCM_03845	5.39	2	|346322650|gb|JH126401.1|-729818-730200	|346322650|gb|JH126401.1|-730211-730300
TU1773	gi|346322650|gb|JH126401.1|	735304	735647	227	CCM_03846	CCM_03847	2.19	3	|346322650|gb|JH126401.1|-735304-735370	|346322650|gb|JH126401.1|-735435-735524	|346322650|gb|JH126401.1|-735578-735647
TU1774	gi|346322650|gb|JH126401.1|	735844	736104	261	CCM_03846	CCM_03847	3.07	1	|346322650|gb|JH126401.1|-735844-736104
TU1775	gi|346322650|gb|JH126401.1|	745737	745975	237	CCM_03848	CCM_03849	5.23	2	|346322650|gb|JH126401.1|-745737-745861	|346322650|gb|JH126401.1|-745864-745975
TU1776	gi|346322650|gb|JH126401.1|	776393	776614	222	CCM_03859	CCM_03860	4.09	1	|346322650|gb|JH126401.1|-776393-776614
TU1777	gi|346322650|gb|JH126401.1|	780913	781102	180	CCM_03861	CCM_03862	2.75	2	|346322650|gb|JH126401.1|-780913-781002	|346322650|gb|JH126401.1|-781013-781102
TU1778	gi|346322650|gb|JH126401.1|	781206	781412	204	CCM_03861	CCM_03862	2.79	2	|346322650|gb|JH126401.1|-781206-781319	|346322650|gb|JH126401.1|-781323-781412
TU1779	gi|346322650|gb|JH126401.1|	794052	794254	180	CCM_03865	CCM_03866	2.62	2	|346322650|gb|JH126401.1|-794052-794141	|346322650|gb|JH126401.1|-794165-794254
TU1780	gi|346322650|gb|JH126401.1|	811002	812866	1843	CCM_03872	CCM_03873	13.11	3	|346322650|gb|JH126401.1|-811002-811543	|346322650|gb|JH126401.1|-811547-812698	|346322650|gb|JH126401.1|-812718-812866
TU1781	gi|346322650|gb|JH126401.1|	812888	813319	432	CCM_03872	CCM_03873	11.81	1	|346322650|gb|JH126401.1|-812888-813319
TU1782	gi|346322650|gb|JH126401.1|	813827	814023	173	CCM_03872	CCM_03873	2	2	|346322650|gb|JH126401.1|-813827-813914	|346322650|gb|JH126401.1|-813939-814023
TU1783	gi|346322650|gb|JH126401.1|	814114	814959	645	CCM_03872	CCM_03873	4.81	5	|346322650|gb|JH126401.1|-814114-814169	|346322650|gb|JH126401.1|-814235-814341	|346322650|gb|JH126401.1|-814420-814699	|346322650|gb|JH126401.1|-814704-814793	|346322650|gb|JH126401.1|-814848-814959
TU1784	gi|346322650|gb|JH126401.1|	816906	817136	231	CCM_03872	CCM_03873	5.05	1	|346322650|gb|JH126401.1|-816906-817136
TU1785	gi|346322650|gb|JH126401.1|	827563	827893	294	CCM_03877	CCM_03878	5.85	3	|346322650|gb|JH126401.1|-827563-827652	|346322650|gb|JH126401.1|-827669-827782	|346322650|gb|JH126401.1|-827804-827893
TU1786	gi|346322650|gb|JH126401.1|	835489	836419	926	CCM_03882	CCM_03883	82.16	2	|346322650|gb|JH126401.1|-835489-835592	|346322650|gb|JH126401.1|-835598-836419
TU1787	gi|346322650|gb|JH126401.1|	837602	838037	192	CCM_03882	CCM_03883	2.13	3	|346322650|gb|JH126401.1|-837602-837650	|346322650|gb|JH126401.1|-837749-837838	|346322650|gb|JH126401.1|-837985-838037
TU1788	gi|346322650|gb|JH126401.1|	838814	839417	589	CCM_03882	CCM_03883	4.34	2	|346322650|gb|JH126401.1|-838814-839353	|346322650|gb|JH126401.1|-839369-839417
TU1789	gi|346322650|gb|JH126401.1|	855820	858270	2255	CCM_03887	CCM_03888	16.2	3	|346322650|gb|JH126401.1|-855820-857335	|346322650|gb|JH126401.1|-857511-857991	|346322650|gb|JH126401.1|-858013-858270
TU1790	gi|346322650|gb|JH126401.1|	877240	877522	283	CCM_03895	CCM_03896	1243.48	1	|346322650|gb|JH126401.1|-877240-877522
TU1791	gi|346322650|gb|JH126401.1|	890175	890380	183	CCM_03900	CCM_03901	4.22	2	|346322650|gb|JH126401.1|-890175-890264	|346322650|gb|JH126401.1|-890288-890380
TU1792	gi|346322650|gb|JH126401.1|	900854	901063	172	CCM_03903	CCM_03904	2.28	2	|346322650|gb|JH126401.1|-900854-900935	|346322650|gb|JH126401.1|-900974-901063
TU1793	gi|346322650|gb|JH126401.1|	906876	907130	255	CCM_03906	CCM_03907	2.58	1	|346322650|gb|JH126401.1|-906876-907130
TU1794	gi|346322650|gb|JH126401.1|	907307	907518	212	CCM_03906	CCM_03907	2.79	1	|346322650|gb|JH126401.1|-907307-907518
TU1795	gi|346322650|gb|JH126401.1|	913030	913287	258	CCM_03908	CCM_03909	8.11	1	|346322650|gb|JH126401.1|-913030-913287
TU1796	gi|346322650|gb|JH126401.1|	937496	937695	171	CCM_03920	CCM_03921	2	2	|346322650|gb|JH126401.1|-937496-937583	|346322650|gb|JH126401.1|-937613-937695
TU1797	gi|346322650|gb|JH126401.1|	938029	938290	262	CCM_03920	CCM_03921	3.17	1	|346322650|gb|JH126401.1|-938029-938290
TU1798	gi|346322650|gb|JH126401.1|	1046117	1046332	181	CCM_03937	CCM_03938	3.36	2	|346322650|gb|JH126401.1|-1046117-1046207	|346322650|gb|JH126401.1|-1046243-1046332
TU1799	gi|346322650|gb|JH126401.1|	1058881	1061509	2577	CCM_03941	CCM_03942	16.09	4	|346322650|gb|JH126401.1|-1058881-1058970	|346322650|gb|JH126401.1|-1058972-1059266	|346322650|gb|JH126401.1|-1059316-1060546	|346322650|gb|JH126401.1|-1060549-1061509
TU1800	gi|346322650|gb|JH126401.1|	1094020	1095712	1662	CCM_03951	CCM_03952	12.48	2	|346322650|gb|JH126401.1|-1094020-1095603	|346322650|gb|JH126401.1|-1095635-1095712
TU1801	gi|346322650|gb|JH126401.1|	1096765	1097035	271	CCM_03951	CCM_03952	9.04	1	|346322650|gb|JH126401.1|-1096765-1097035
TU1802	gi|346322650|gb|JH126401.1|	1098103	1098352	250	CCM_03951	CCM_03952	3	1	|346322650|gb|JH126401.1|-1098103-1098352
TU1803	gi|346322650|gb|JH126401.1|	1127663	1128023	333	CCM_03961	CCM_03962	4.5	2	|346322650|gb|JH126401.1|-1127663-1127906	|346322650|gb|JH126401.1|-1127935-1128023
TU1804	gi|346322650|gb|JH126401.1|	1138379	1138900	515	CCM_03964	CCM_03965	7.49	2	|346322650|gb|JH126401.1|-1138379-1138472	|346322650|gb|JH126401.1|-1138480-1138900
TU1805	gi|346322650|gb|JH126401.1|	1138991	1139509	444	CCM_03964	CCM_03965	3.87	3	|346322650|gb|JH126401.1|-1138991-1139069	|346322650|gb|JH126401.1|-1139090-1139244	|346322650|gb|JH126401.1|-1139300-1139509
TU1806	gi|346322650|gb|JH126401.1|	1193593	1193944	352	CCM_03985	CCM_03986	8.65	1	|346322650|gb|JH126401.1|-1193593-1193944
TU1807	gi|346322650|gb|JH126401.1|	1200911	1201097	158	CCM_03986	CCM_03987	2.3	2	|346322650|gb|JH126401.1|-1200911-1200978	|346322650|gb|JH126401.1|-1201008-1201097
TU1808	gi|346322650|gb|JH126401.1|	1221482	1221701	205	CCM_03994	CCM_03995	11.4	2	|346322650|gb|JH126401.1|-1221482-1221581	|346322650|gb|JH126401.1|-1221597-1221701
TU1809	gi|346322650|gb|JH126401.1|	1225901	1226128	212	CCM_03997	CCM_03998	4.07	2	|346322650|gb|JH126401.1|-1225901-1226006	|346322650|gb|JH126401.1|-1226023-1226128
TU1810	gi|346322650|gb|JH126401.1|	1230782	1231010	229	CCM_03998	CCM_03999	5.73	1	|346322650|gb|JH126401.1|-1230782-1231010
TU1811	gi|346322650|gb|JH126401.1|	1231639	1231847	180	CCM_03998	CCM_03999	3.03	2	|346322650|gb|JH126401.1|-1231639-1231728	|346322650|gb|JH126401.1|-1231758-1231847
TU1812	gi|346322650|gb|JH126401.1|	1232201	1233024	820	CCM_03998	CCM_03999	7.45	2	|346322650|gb|JH126401.1|-1232201-1232522	|346322650|gb|JH126401.1|-1232527-1233024
TU1813	gi|346322650|gb|JH126401.1|	1241056	1241265	179	CCM_03999	CCM_04000	2	2	|346322650|gb|JH126401.1|-1241056-1241145	|346322650|gb|JH126401.1|-1241177-1241265
TU1814	gi|346322650|gb|JH126401.1|	1241285	1241636	352	CCM_03999	CCM_04000	4.34	1	|346322650|gb|JH126401.1|-1241285-1241636
TU1815	gi|346322650|gb|JH126401.1|	1248082	1248319	238	CCM_04002	CCM_04003	4.29	1	|346322650|gb|JH126401.1|-1248082-1248319
TU1816	gi|346322650|gb|JH126401.1|	1248542	1248817	276	CCM_04002	CCM_04003	9.11	1	|346322650|gb|JH126401.1|-1248542-1248817
TU1817	gi|346322650|gb|JH126401.1|	1248886	1249310	366	CCM_04002	CCM_04003	5.26	3	|346322650|gb|JH126401.1|-1248886-1249009	|346322650|gb|JH126401.1|-1249018-1249195	|346322650|gb|JH126401.1|-1249247-1249310
TU1818	gi|346322650|gb|JH126401.1|	1261658	1262239	471	CCM_04007	CCM_04008	4.02	2	|346322650|gb|JH126401.1|-1261658-1262072	|346322650|gb|JH126401.1|-1262184-1262239
TU1819	gi|346322650|gb|JH126401.1|	1262305	1262718	414	CCM_04007	CCM_04008	4.21	1	|346322650|gb|JH126401.1|-1262305-1262718
TU1820	gi|346322650|gb|JH126401.1|	1262834	1263131	298	CCM_04007	CCM_04008	5.38	1	|346322650|gb|JH126401.1|-1262834-1263131
TU1821	gi|346322650|gb|JH126401.1|	1277860	1278088	206	CCM_04012	CCM_04013	4.09	2	|346322650|gb|JH126401.1|-1277860-1277971	|346322650|gb|JH126401.1|-1277995-1278088
TU1822	gi|346322650|gb|JH126401.1|	1280607	1280815	209	CCM_04013	CCM_04014	4.75	1	|346322650|gb|JH126401.1|-1280607-1280815
TU1823	gi|346322650|gb|JH126401.1|	1281071	1281279	194	CCM_04013	CCM_04014	5.96	2	|346322650|gb|JH126401.1|-1281071-1281161	|346322650|gb|JH126401.1|-1281177-1281279
TU1824	gi|346322650|gb|JH126401.1|	1281446	1281644	185	CCM_04013	CCM_04014	3.25	2	|346322650|gb|JH126401.1|-1281446-1281539	|346322650|gb|JH126401.1|-1281554-1281644
TU1825	gi|346322650|gb|JH126401.1|	1281707	1281920	190	CCM_04013	CCM_04014	4.21	2	|346322650|gb|JH126401.1|-1281707-1281798	|346322650|gb|JH126401.1|-1281823-1281920
TU1826	gi|346322650|gb|JH126401.1|	1282364	1282623	230	CCM_04013	CCM_04014	3.37	2	|346322650|gb|JH126401.1|-1282364-1282456	|346322650|gb|JH126401.1|-1282487-1282623
TU1827	gi|346322650|gb|JH126401.1|	1292358	1292666	309	CCM_04015	CCM_04016	31.34	1	|346322650|gb|JH126401.1|-1292358-1292666
TU1828	gi|346322650|gb|JH126401.1|	1300935	1301189	180	CCM_04020	CCM_04021	2.24	2	|346322650|gb|JH126401.1|-1300935-1301024	|346322650|gb|JH126401.1|-1301100-1301189
TU1829	gi|346322650|gb|JH126401.1|	1302607	1303149	517	CCM_04020	CCM_04021	2.71	4	|346322650|gb|JH126401.1|-1302607-1302696	|346322650|gb|JH126401.1|-1302700-1302856	|346322650|gb|JH126401.1|-1302864-1303043	|346322650|gb|JH126401.1|-1303060-1303149
TU1830	gi|346322650|gb|JH126401.1|	1305450	1305792	278	CCM_04020	CCM_04021	3.4	3	|346322650|gb|JH126401.1|-1305450-1305527	|346322650|gb|JH126401.1|-1305558-1305667	|346322650|gb|JH126401.1|-1305703-1305792
TU1831	gi|346322650|gb|JH126401.1|	1314847	1315748	731	CCM_04023	CCM_04024	4.84	5	|346322650|gb|JH126401.1|-1314847-1314930	|346322650|gb|JH126401.1|-1314967-1315105	|346322650|gb|JH126401.1|-1315139-1315241	|346322650|gb|JH126401.1|-1315318-1315637	|346322650|gb|JH126401.1|-1315664-1315748
TU1832	gi|346322650|gb|JH126401.1|	1330119	1330903	785	CCM_04032	CCM_04033	5.99	1	|346322650|gb|JH126401.1|-1330119-1330903
TU1833	gi|346322650|gb|JH126401.1|	1333794	1333994	158	CCM_04033	CCM_04034	2	2	|346322650|gb|JH126401.1|-1333794-1333875	|346322650|gb|JH126401.1|-1333919-1333994
TU1834	gi|346322650|gb|JH126401.1|	1340845	1341203	300	CCM_04035	CCM_04036	2.77	3	|346322650|gb|JH126401.1|-1340845-1340934	|346322650|gb|JH126401.1|-1340978-1341071	|346322650|gb|JH126401.1|-1341088-1341203
TU1835	gi|346322650|gb|JH126401.1|	1341395	1342110	716	CCM_04035	CCM_04036	5.81	1	|346322650|gb|JH126401.1|-1341395-1342110
TU1836	gi|346322650|gb|JH126401.1|	1342186	1342406	206	CCM_04035	CCM_04036	3.28	2	|346322650|gb|JH126401.1|-1342186-1342275	|346322650|gb|JH126401.1|-1342291-1342406
TU1837	gi|346322650|gb|JH126401.1|	1342791	1343055	260	CCM_04035	CCM_04036	2.57	2	|346322650|gb|JH126401.1|-1342791-1342882	|346322650|gb|JH126401.1|-1342888-1343055
TU1838	gi|346322650|gb|JH126401.1|	1346656	1346851	180	CCM_04037	CCM_04038	2.35	2	|346322650|gb|JH126401.1|-1346656-1346745	|346322650|gb|JH126401.1|-1346762-1346851
TU1839	gi|346322650|gb|JH126401.1|	1346940	1347133	192	CCM_04037	CCM_04038	2.42	2	|346322650|gb|JH126401.1|-1346940-1347037	|346322650|gb|JH126401.1|-1347040-1347133
TU1840	gi|346322650|gb|JH126401.1|	1347338	1347745	408	CCM_04037	CCM_04038	6.19	1	|346322650|gb|JH126401.1|-1347338-1347745
TU1841	gi|346322650|gb|JH126401.1|	1360262	1360472	211	CCM_04043	CCM_04044	2.78	1	|346322650|gb|JH126401.1|-1360262-1360472
TU1842	gi|346322650|gb|JH126401.1|	1360481	1360782	302	CCM_04043	CCM_04044	5.16	1	|346322650|gb|JH126401.1|-1360481-1360782
TU1843	gi|346322650|gb|JH126401.1|	1360786	1360993	203	CCM_04043	CCM_04044	2.65	2	|346322650|gb|JH126401.1|-1360786-1360898	|346322650|gb|JH126401.1|-1360904-1360993
TU1844	gi|346322650|gb|JH126401.1|	1397645	1398777	977	CCM_04055	CCM_04056	10.68	3	|346322650|gb|JH126401.1|-1397645-1397897	|346322650|gb|JH126401.1|-1397988-1398103	|346322650|gb|JH126401.1|-1398170-1398777
TU1845	gi|346322650|gb|JH126401.1|	1406618	1406928	262	CCM_04058	CCM_04059	2.76	3	|346322650|gb|JH126401.1|-1406618-1406686	|346322650|gb|JH126401.1|-1406712-1406814	|346322650|gb|JH126401.1|-1406839-1406928
TU1846	gi|346322650|gb|JH126401.1|	1440053	1440313	180	CCM_04072	CCM_04073	2.83	2	|346322650|gb|JH126401.1|-1440053-1440142	|346322650|gb|JH126401.1|-1440224-1440313
TU1847	gi|346322650|gb|JH126401.1|	1452659	1452945	287	CCM_04076	CCM_04077	4.07	1	|346322650|gb|JH126401.1|-1452659-1452945
TU1848	gi|346322650|gb|JH126401.1|	1460609	1460881	169	CCM_04077	CCM_04078	2	2	|346322650|gb|JH126401.1|-1460609-1460687	|346322650|gb|JH126401.1|-1460792-1460881
TU1849	gi|346322650|gb|JH126401.1|	1533471	1533690	220	CCM_04108	CCM_04109	3.73	1	|346322650|gb|JH126401.1|-1533471-1533690
TU1850	gi|346322650|gb|JH126401.1|	1579182	1579398	186	CCM_04127	CCM_04128	2.59	2	|346322650|gb|JH126401.1|-1579182-1579272	|346322650|gb|JH126401.1|-1579304-1579398
TU1851	gi|346322650|gb|JH126401.1|	1619893	1620112	220	CCM_04139	CCM_04140	7.07	1	|346322650|gb|JH126401.1|-1619893-1620112
TU1852	gi|346322650|gb|JH126401.1|	1642547	1643334	753	CCM_04148	CCM_04149	4.63	3	|346322650|gb|JH126401.1|-1642547-1643042	|346322650|gb|JH126401.1|-1643045-1643211	|346322650|gb|JH126401.1|-1643245-1643334
TU1853	gi|346322650|gb|JH126401.1|	1665078	1665260	183	CCM_04158	CCM_04159	2.61	1	|346322650|gb|JH126401.1|-1665078-1665260
TU1854	gi|346322650|gb|JH126401.1|	1671218	1671538	320	CCM_04162	CCM_04163	4.96	2	|346322650|gb|JH126401.1|-1671218-1671447	|346322650|gb|JH126401.1|-1671449-1671538
TU1855	gi|346322650|gb|JH126401.1|	1675433	1675640	180	CCM_04163	CCM_04164	2.81	2	|346322650|gb|JH126401.1|-1675433-1675522	|346322650|gb|JH126401.1|-1675551-1675640
TU1856	gi|346322650|gb|JH126401.1|	1737088	1737373	209	CCM_04172	CCM_04173	2.56	2	|346322650|gb|JH126401.1|-1737088-1737194	|346322650|gb|JH126401.1|-1737272-1737373
TU1857	gi|346322650|gb|JH126401.1|	1756714	1757240	527	CCM_04180	CCM_04181	7.62	1	|346322650|gb|JH126401.1|-1756714-1757240
TU1858	gi|346322650|gb|JH126401.1|	1757330	1759627	2168	CCM_04180	CCM_04181	7.64	7	|346322650|gb|JH126401.1|-1757330-1757421	|346322650|gb|JH126401.1|-1757438-1757556	|346322650|gb|JH126401.1|-1757596-1757674	|346322650|gb|JH126401.1|-1757723-1758361	|346322650|gb|JH126401.1|-1758381-1758512	|346322650|gb|JH126401.1|-1758514-1759053	|346322650|gb|JH126401.1|-1759061-1759627
TU1859	gi|346322650|gb|JH126401.1|	1759691	1759905	188	CCM_04180	CCM_04181	4.72	2	|346322650|gb|JH126401.1|-1759691-1759786	|346322650|gb|JH126401.1|-1759814-1759905
TU1860	gi|346322650|gb|JH126401.1|	1776107	1776342	236	CCM_04187	CCM_04188	3.62	1	|346322650|gb|JH126401.1|-1776107-1776342
TU1861	gi|346322650|gb|JH126401.1|	1776648	1776847	171	CCM_04187	CCM_04188	2.09	2	|346322650|gb|JH126401.1|-1776648-1776728	|346322650|gb|JH126401.1|-1776758-1776847
TU1862	gi|346322650|gb|JH126401.1|	1776860	1777076	154	CCM_04187	CCM_04188	2.36	2	|346322650|gb|JH126401.1|-1776860-1776918	|346322650|gb|JH126401.1|-1776982-1777076
TU1863	gi|346322650|gb|JH126401.1|	1797426	1797659	224	CCM_04196	CCM_04197	2.53	2	|346322650|gb|JH126401.1|-1797426-1797562	|346322650|gb|JH126401.1|-1797573-1797659
TU1864	gi|346322650|gb|JH126401.1|	1797891	1798113	209	CCM_04196	CCM_04197	5.24	2	|346322650|gb|JH126401.1|-1797891-1797989	|346322650|gb|JH126401.1|-1798004-1798113
TU1865	gi|346322650|gb|JH126401.1|	1882727	1883075	313	CCM_04197	CCM_09683	6.08	2	|346322650|gb|JH126401.1|-1882727-1882811	|346322650|gb|JH126401.1|-1882848-1883075
TU1866	gi|346322650|gb|JH126401.1|	1886738	1886945	194	CCM_09683	CCM_04198	3.08	2	|346322650|gb|JH126401.1|-1886738-1886828	|346322650|gb|JH126401.1|-1886843-1886945
TU1867	gi|346322650|gb|JH126401.1|	1904560	1904861	301	CCM_04202	CCM_04203	3.58	2	|346322650|gb|JH126401.1|-1904560-1904649	|346322650|gb|JH126401.1|-1904651-1904861
TU1868	gi|346322650|gb|JH126401.1|	1923116	1923330	157	CCM_04204	CCM_04205	2.54	2	|346322650|gb|JH126401.1|-1923116-1923174	|346322650|gb|JH126401.1|-1923233-1923330
TU1869	gi|346322650|gb|JH126401.1|	1924568	1924749	160	CCM_04204	CCM_04205	2	2	|346322650|gb|JH126401.1|-1924568-1924638	|346322650|gb|JH126401.1|-1924661-1924749
TU1870	gi|346322650|gb|JH126401.1|	1924909	1925117	162	CCM_04204	CCM_04205	2	2	|346322650|gb|JH126401.1|-1924909-1924982	|346322650|gb|JH126401.1|-1925030-1925117
TU1871	gi|346322650|gb|JH126401.1|	1938385	1938584	170	CCM_04210	CCM_04211	2.46	2	|346322650|gb|JH126401.1|-1938385-1938474	|346322650|gb|JH126401.1|-1938505-1938584
TU1872	gi|346322650|gb|JH126401.1|	1969622	1971143	1482	CCM_04223	CCM_04224	18.18	3	|346322650|gb|JH126401.1|-1969622-1969679	|346322650|gb|JH126401.1|-1969701-1970283	|346322650|gb|JH126401.1|-1970303-1971143
TU1873	gi|346322650|gb|JH126401.1|	1990862	1991182	266	CCM_04228	CCM_04229	3.16	3	|346322650|gb|JH126401.1|-1990862-1990951	|346322650|gb|JH126401.1|-1990977-1991067	|346322650|gb|JH126401.1|-1991098-1991182
TU1874	gi|346322650|gb|JH126401.1|	1996307	1996674	257	CCM_04231	CCM_04232	2.51	3	|346322650|gb|JH126401.1|-1996307-1996358	|346322650|gb|JH126401.1|-1996447-1996537	|346322650|gb|JH126401.1|-1996561-1996674
TU1875	gi|346322650|gb|JH126401.1|	1998133	1998337	187	CCM_04232	CCM_04233	3.75	2	|346322650|gb|JH126401.1|-1998133-1998223	|346322650|gb|JH126401.1|-1998242-1998337
TU1876	gi|346322650|gb|JH126401.1|	2018480	2019395	847	CCM_04240	CCM_04241	3.66	3	|346322650|gb|JH126401.1|-2018480-2018928	|346322650|gb|JH126401.1|-2018967-2019063	|346322650|gb|JH126401.1|-2019095-2019395
TU1877	gi|346322650|gb|JH126401.1|	2019821	2020496	676	CCM_04240	CCM_04241	12.07	1	|346322650|gb|JH126401.1|-2019821-2020496
TU1878	gi|346322650|gb|JH126401.1|	2051727	2052138	378	CCM_04252	CCM_04253	6.42	2	|346322650|gb|JH126401.1|-2051727-2051820	|346322650|gb|JH126401.1|-2051855-2052138
TU1879	gi|346322650|gb|JH126401.1|	2052542	2053390	826	CCM_04252	CCM_04253	8.19	4	|346322650|gb|JH126401.1|-2052542-2052631	|346322650|gb|JH126401.1|-2052636-2052969	|346322650|gb|JH126401.1|-2052982-2053287	|346322650|gb|JH126401.1|-2053295-2053390
TU1880	gi|346322650|gb|JH126401.1|	2053511	2053686	176	CCM_04252	CCM_04253	2.14	1	|346322650|gb|JH126401.1|-2053511-2053686
TU1881	gi|346322650|gb|JH126401.1|	2062877	2063366	490	CCM_04255	CCM_04256	6.57	1	|346322650|gb|JH126401.1|-2062877-2063366
TU1882	gi|346322650|gb|JH126401.1|	2063999	2064208	202	CCM_04255	CCM_04256	2.34	2	|346322650|gb|JH126401.1|-2063999-2064110	|346322650|gb|JH126401.1|-2064119-2064208
TU1883	gi|346322650|gb|JH126401.1|	2088990	2089478	378	CCM_04267	CCM_04268	3.4	4	|346322650|gb|JH126401.1|-2088990-2089079	|346322650|gb|JH126401.1|-2089116-2089205	|346322650|gb|JH126401.1|-2089261-2089353	|346322650|gb|JH126401.1|-2089374-2089478
TU1884	gi|346322650|gb|JH126401.1|	2091756	2091953	154	CCM_04268	CCM_04269	2	2	|346322650|gb|JH126401.1|-2091756-2091827	|346322650|gb|JH126401.1|-2091872-2091953
TU1885	gi|346322650|gb|JH126401.1|	2110001	2112272	2081	CCM_04274	CCM_04275	51.19	5	|346322650|gb|JH126401.1|-2110001-2110144	|346322650|gb|JH126401.1|-2110255-2110611	|346322650|gb|JH126401.1|-2110622-2111696	|346322650|gb|JH126401.1|-2111715-2111794	|346322650|gb|JH126401.1|-2111848-2112272
TU1886	gi|346322650|gb|JH126401.1|	2112956	2113200	226	CCM_04274	CCM_04275	2.9	2	|346322650|gb|JH126401.1|-2112956-2113098	|346322650|gb|JH126401.1|-2113118-2113200
TU1887	gi|346322650|gb|JH126401.1|	2145414	2145744	297	CCM_04286	CCM_04287	3.55	2	|346322650|gb|JH126401.1|-2145414-2145503	|346322650|gb|JH126401.1|-2145538-2145744
TU1888	gi|346322650|gb|JH126401.1|	2159884	2160359	442	CCM_04290	CCM_04291	5.1	3	|346322650|gb|JH126401.1|-2159884-2160122	|346322650|gb|JH126401.1|-2160126-2160227	|346322650|gb|JH126401.1|-2160259-2160359
TU1889	gi|346322650|gb|JH126401.1|	2173253	2173462	180	CCM_04293	CCM_04294	2.93	2	|346322650|gb|JH126401.1|-2173253-2173342	|346322650|gb|JH126401.1|-2173373-2173462
TU1890	gi|346322650|gb|JH126401.1|	2173734	2173942	164	CCM_04293	CCM_04294	3.08	2	|346322650|gb|JH126401.1|-2173734-2173807	|346322650|gb|JH126401.1|-2173853-2173942
TU1891	gi|346322650|gb|JH126401.1|	2181622	2181832	180	CCM_04295	CCM_04296	2.97	2	|346322650|gb|JH126401.1|-2181622-2181711	|346322650|gb|JH126401.1|-2181743-2181832
TU1892	gi|346322650|gb|JH126401.1|	2217623	2218435	748	CCM_04307	CCM_04308	4.49	5	|346322650|gb|JH126401.1|-2217623-2217714	|346322650|gb|JH126401.1|-2217744-2217854	|346322650|gb|JH126401.1|-2217876-2218021	|346322650|gb|JH126401.1|-2218032-2218127	|346322650|gb|JH126401.1|-2218133-2218435
TU1893	gi|346322650|gb|JH126401.1|	2238329	2238583	222	CCM_04315	CCM_04316	2.56	2	|346322650|gb|JH126401.1|-2238329-2238418	|346322650|gb|JH126401.1|-2238452-2238583
TU1894	gi|346322650|gb|JH126401.1|	2270231	2270802	530	CCM_04327	CCM_04328	7.76	3	|346322650|gb|JH126401.1|-2270231-2270571	|346322650|gb|JH126401.1|-2270582-2270680	|346322650|gb|JH126401.1|-2270713-2270802
TU1895	gi|346322650|gb|JH126401.1|	2270893	2271513	579	CCM_04327	CCM_04328	4.94	4	|346322650|gb|JH126401.1|-2270893-2271021	|346322650|gb|JH126401.1|-2271040-2271143	|346322650|gb|JH126401.1|-2271147-2271370	|346322650|gb|JH126401.1|-2271392-2271513
TU1896	gi|346322650|gb|JH126401.1|	2271859	2272129	230	CCM_04327	CCM_04328	3.24	3	|346322650|gb|JH126401.1|-2271859-2271948	|346322650|gb|JH126401.1|-2271973-2272064	|346322650|gb|JH126401.1|-2272082-2272129
TU1897	gi|346322650|gb|JH126401.1|	2272261	2272812	468	CCM_04327	CCM_04328	3.19	3	|346322650|gb|JH126401.1|-2272261-2272350	|346322650|gb|JH126401.1|-2272421-2272697	|346322650|gb|JH126401.1|-2272712-2272812
TU1898	gi|346322650|gb|JH126401.1|	2273754	2274113	344	CCM_04327	CCM_04328	3.29	2	|346322650|gb|JH126401.1|-2273754-2273843	|346322650|gb|JH126401.1|-2273860-2274113
TU1899	gi|346322650|gb|JH126401.1|	2278246	2278737	492	CCM_04329	CCM_04330	16.75	1	|346322650|gb|JH126401.1|-2278246-2278737
TU1900	gi|346322650|gb|JH126401.1|	2287439	2288132	694	CCM_04332	CCM_04333	7.36	1	|346322650|gb|JH126401.1|-2287439-2288132
TU1901	gi|346322650|gb|JH126401.1|	2293069	2293276	180	CCM_04335	CCM_04336	2.96	2	|346322650|gb|JH126401.1|-2293069-2293158	|346322650|gb|JH126401.1|-2293187-2293276
TU1902	gi|346322650|gb|JH126401.1|	2299996	2300216	205	CCM_04338	CCM_04339	2.72	2	|346322650|gb|JH126401.1|-2299996-2300085	|346322650|gb|JH126401.1|-2300102-2300216
TU1903	gi|346322650|gb|JH126401.1|	2323257	2323489	208	CCM_04345	CCM_04346	2.81	2	|346322650|gb|JH126401.1|-2323257-2323346	|346322650|gb|JH126401.1|-2323372-2323489
TU1904	gi|346322650|gb|JH126401.1|	2323663	2323937	159	CCM_04345	CCM_04346	2	2	|346322650|gb|JH126401.1|-2323663-2323744	|346322650|gb|JH126401.1|-2323861-2323937
TU1905	gi|346322650|gb|JH126401.1|	2324310	2324540	218	CCM_04345	CCM_04346	2.36	2	|346322650|gb|JH126401.1|-2324310-2324431	|346322650|gb|JH126401.1|-2324445-2324540
TU1906	gi|346322650|gb|JH126401.1|	2324554	2325203	574	CCM_04345	CCM_04346	6.65	3	|346322650|gb|JH126401.1|-2324554-2324656	|346322650|gb|JH126401.1|-2324665-2325013	|346322650|gb|JH126401.1|-2325082-2325203
TU1907	gi|346322650|gb|JH126401.1|	2325643	2326091	432	CCM_04345	CCM_04346	5.3	2	|346322650|gb|JH126401.1|-2325643-2325732	|346322650|gb|JH126401.1|-2325750-2326091
TU1908	gi|346322650|gb|JH126401.1|	2332322	2332519	180	CCM_04347	CCM_04348	2	2	|346322650|gb|JH126401.1|-2332322-2332411	|346322650|gb|JH126401.1|-2332430-2332519
TU1909	gi|346322650|gb|JH126401.1|	2340625	2340830	180	CCM_04351	CCM_04352	2.87	2	|346322650|gb|JH126401.1|-2340625-2340714	|346322650|gb|JH126401.1|-2340741-2340830
TU1910	gi|346322650|gb|JH126401.1|	2345195	2345424	230	CCM_04353	CCM_04354	2.9	1	|346322650|gb|JH126401.1|-2345195-2345424
TU1911	gi|346322650|gb|JH126401.1|	2361299	2361847	483	CCM_04361	CCM_04362	3.22	4	|346322650|gb|JH126401.1|-2361299-2361501	|346322650|gb|JH126401.1|-2361507-2361596	|346322650|gb|JH126401.1|-2361639-2361738	|346322650|gb|JH126401.1|-2361758-2361847
TU1912	gi|346322650|gb|JH126401.1|	2379349	2380741	1386	CCM_04368	CCM_04369	7.33	2	|346322650|gb|JH126401.1|-2379349-2380644	|346322650|gb|JH126401.1|-2380652-2380741
TU1913	gi|346322650|gb|JH126401.1|	2386837	2387198	359	CCM_04371	CCM_04372	3.28	2	|346322650|gb|JH126401.1|-2386837-2386954	|346322650|gb|JH126401.1|-2386958-2387198
TU1914	gi|346322650|gb|JH126401.1|	2387253	2387508	209	CCM_04371	CCM_04372	2.22	2	|346322650|gb|JH126401.1|-2387253-2387342	|346322650|gb|JH126401.1|-2387390-2387508
TU1915	gi|346322650|gb|JH126401.1|	2409643	2410020	378	CCM_04383	CCM_04384	56.14	1	|346322650|gb|JH126401.1|-2409643-2410020
TU1916	gi|346322650|gb|JH126401.1|	2410157	2410731	493	CCM_04383	CCM_04384	3.54	3	|346322650|gb|JH126401.1|-2410157-2410246	|346322650|gb|JH126401.1|-2410286-2410611	|346322650|gb|JH126401.1|-2410655-2410731
TU1917	gi|346322650|gb|JH126401.1|	2413651	2413926	276	CCM_04384	CCM_04385	4.24	1	|346322650|gb|JH126401.1|-2413651-2413926
TU1918	gi|346322650|gb|JH126401.1|	2414114	2414567	387	CCM_04384	CCM_04385	5.84	4	|346322650|gb|JH126401.1|-2414114-2414164	|346322650|gb|JH126401.1|-2414216-2414331	|346322650|gb|JH126401.1|-2414340-2414450	|346322650|gb|JH126401.1|-2414459-2414567
TU1919	gi|346322650|gb|JH126401.1|	2418225	2418430	180	CCM_04385	CCM_04386	2	2	|346322650|gb|JH126401.1|-2418225-2418314	|346322650|gb|JH126401.1|-2418341-2418430
TU1920	gi|346322650|gb|JH126401.1|	2418825	2419044	206	CCM_04385	CCM_04386	3.14	2	|346322650|gb|JH126401.1|-2418825-2418931	|346322650|gb|JH126401.1|-2418946-2419044
TU1921	gi|346322650|gb|JH126401.1|	2420841	2421121	281	CCM_04387	CCM_04388	4.56	1	|346322650|gb|JH126401.1|-2420841-2421121
TU1922	gi|346322650|gb|JH126401.1|	2450512	2450877	322	CCM_04397	CCM_04398	2.93	3	|346322650|gb|JH126401.1|-2450512-2450625	|346322650|gb|JH126401.1|-2450631-2450782	|346322650|gb|JH126401.1|-2450822-2450877
TU1923	gi|346322650|gb|JH126401.1|	2455092	2455302	180	CCM_04399	CCM_04400	2.92	2	|346322650|gb|JH126401.1|-2455092-2455181	|346322650|gb|JH126401.1|-2455213-2455302
TU1924	gi|346322650|gb|JH126401.1|	2491208	2491735	513	CCM_04415	CCM_04416	4.79	2	|346322650|gb|JH126401.1|-2491208-2491630	|346322650|gb|JH126401.1|-2491646-2491735
TU1925	gi|346322650|gb|JH126401.1|	2507466	2507658	169	CCM_04421	CCM_04422	2	2	|346322650|gb|JH126401.1|-2507466-2507545	|346322650|gb|JH126401.1|-2507570-2507658
TU1926	gi|346322650|gb|JH126401.1|	2533550	2534201	558	CCM_04432	CCM_04433	3.77	5	|346322650|gb|JH126401.1|-2533550-2533623	|346322650|gb|JH126401.1|-2533647-2533736	|346322650|gb|JH126401.1|-2533783-2533883	|346322650|gb|JH126401.1|-2533902-2534100	|346322650|gb|JH126401.1|-2534108-2534201
TU1927	gi|346322650|gb|JH126401.1|	2534772	2535022	251	CCM_04432	CCM_04433	2.7	1	|346322650|gb|JH126401.1|-2534772-2535022
TU1928	gi|346322650|gb|JH126401.1|	2548000	2548226	226	CCM_04436	CCM_04437	5.92	2	|346322650|gb|JH126401.1|-2548000-2548124	|346322650|gb|JH126401.1|-2548126-2548226
TU1929	gi|346322650|gb|JH126401.1|	2577855	2578055	192	CCM_04447	CCM_04448	2.64	2	|346322650|gb|JH126401.1|-2577855-2577944	|346322650|gb|JH126401.1|-2577954-2578055
TU1930	gi|346322650|gb|JH126401.1|	2578574	2578874	301	CCM_04447	CCM_04448	9.36	1	|346322650|gb|JH126401.1|-2578574-2578874
TU1931	gi|346322650|gb|JH126401.1|	2603094	2604185	1024	CCM_04458	CCM_04459	5.66	3	|346322650|gb|JH126401.1|-2603094-2603302	|346322650|gb|JH126401.1|-2603357-2603835	|346322650|gb|JH126401.1|-2603850-2604185
TU1932	gi|346322650|gb|JH126401.1|	2625923	2626289	321	CCM_04461	CCM_04462	3.94	3	|346322650|gb|JH126401.1|-2625923-2626023	|346322650|gb|JH126401.1|-2626041-2626173	|346322650|gb|JH126401.1|-2626203-2626289
TU1933	gi|346322650|gb|JH126401.1|	2629791	2629975	151	CCM_04462	CCM_04463	2.36	2	|346322650|gb|JH126401.1|-2629791-2629880	|346322650|gb|JH126401.1|-2629915-2629975
TU1934	gi|346322650|gb|JH126401.1|	2631128	2631814	652	CCM_04462	CCM_04463	5.05	2	|346322650|gb|JH126401.1|-2631128-2631230	|346322650|gb|JH126401.1|-2631266-2631814
TU1935	gi|346322650|gb|JH126401.1|	2632895	2633101	171	CCM_04462	CCM_04463	2	2	|346322650|gb|JH126401.1|-2632895-2632975	|346322650|gb|JH126401.1|-2633012-2633101
TU1936	gi|346322650|gb|JH126401.1|	2638817	2639292	407	CCM_04463	CCM_04464	4.32	2	|346322650|gb|JH126401.1|-2638817-2639133	|346322650|gb|JH126401.1|-2639203-2639292
TU1937	gi|346322650|gb|JH126401.1|	2639441	2639793	353	CCM_04463	CCM_04464	10.06	1	|346322650|gb|JH126401.1|-2639441-2639793
TU1938	gi|346322650|gb|JH126401.1|	2661366	2662094	626	CCM_04469	CCM_04470	5.3	3	|346322650|gb|JH126401.1|-2661366-2661456	|346322650|gb|JH126401.1|-2661459-2661640	|346322650|gb|JH126401.1|-2661742-2662094
TU1939	gi|346322650|gb|JH126401.1|	2662356	2662548	180	CCM_04469	CCM_04470	2.92	2	|346322650|gb|JH126401.1|-2662356-2662445	|346322650|gb|JH126401.1|-2662459-2662548
TU1940	gi|346322650|gb|JH126401.1|	2662976	2663165	183	CCM_04469	CCM_04470	2.59	2	|346322650|gb|JH126401.1|-2662976-2663065	|346322650|gb|JH126401.1|-2663073-2663165
TU1941	gi|346322650|gb|JH126401.1|	2670037	2670255	180	CCM_04471	CCM_04472	2.86	2	|346322650|gb|JH126401.1|-2670037-2670126	|346322650|gb|JH126401.1|-2670166-2670255
TU1942	gi|346322650|gb|JH126401.1|	2671088	2671291	174	CCM_04471	CCM_04472	2.44	2	|346322650|gb|JH126401.1|-2671088-2671177	|346322650|gb|JH126401.1|-2671208-2671291
TU1943	gi|346322650|gb|JH126401.1|	2673841	2674240	350	CCM_04471	CCM_04472	3.04	2	|346322650|gb|JH126401.1|-2673841-2674115	|346322650|gb|JH126401.1|-2674166-2674240
TU1944	gi|346322650|gb|JH126401.1|	2674337	2674736	380	CCM_04471	CCM_04472	7.13	2	|346322650|gb|JH126401.1|-2674337-2674388	|346322650|gb|JH126401.1|-2674409-2674736
TU1945	gi|346322650|gb|JH126401.1|	2678804	2679484	217	CCM_04472	CCM_04473	2.33	3	|346322650|gb|JH126401.1|-2678804-2678868	|346322650|gb|JH126401.1|-2678916-2679003	|346322650|gb|JH126401.1|-2679421-2679484
TU1946	gi|346322650|gb|JH126401.1|	2710121	2710335	180	CCM_04481	CCM_04482	2.62	2	|346322650|gb|JH126401.1|-2710121-2710210	|346322650|gb|JH126401.1|-2710246-2710335
TU1947	gi|346322650|gb|JH126401.1|	2710400	2710629	230	CCM_04481	CCM_04482	5.47	1	|346322650|gb|JH126401.1|-2710400-2710629
TU1948	gi|346322650|gb|JH126401.1|	2710955	2711158	199	CCM_04481	CCM_04482	3.39	2	|346322650|gb|JH126401.1|-2710955-2711048	|346322650|gb|JH126401.1|-2711054-2711158
TU1949	gi|346322650|gb|JH126401.1|	2758398	2758703	284	CCM_04494	CCM_04495	3.77	2	|346322650|gb|JH126401.1|-2758398-2758611	|346322650|gb|JH126401.1|-2758634-2758703
TU1950	gi|346322650|gb|JH126401.1|	2770411	2770623	172	CCM_04498	CCM_04499	2	2	|346322650|gb|JH126401.1|-2770411-2770494	|346322650|gb|JH126401.1|-2770536-2770623
TU1951	gi|346322650|gb|JH126401.1|	2772430	2772858	404	CCM_04498	CCM_04499	4.46	2	|346322650|gb|JH126401.1|-2772430-2772519	|346322650|gb|JH126401.1|-2772545-2772858
TU1952	gi|346322650|gb|JH126401.1|	2773047	2773485	379	CCM_04498	CCM_04499	2.99	4	|346322650|gb|JH126401.1|-2773047-2773140	|346322650|gb|JH126401.1|-2773156-2773252	|346322650|gb|JH126401.1|-2773282-2773379	|346322650|gb|JH126401.1|-2773396-2773485
TU1953	gi|346322650|gb|JH126401.1|	2773590	2774430	689	CCM_04498	CCM_04499	3.31	3	|346322650|gb|JH126401.1|-2773590-2774010	|346322650|gb|JH126401.1|-2774037-2774127	|346322650|gb|JH126401.1|-2774254-2774430
TU1954	gi|346322650|gb|JH126401.1|	2781563	2781785	196	CCM_04500	CCM_04501	3.43	2	|346322650|gb|JH126401.1|-2781563-2781668	|346322650|gb|JH126401.1|-2781696-2781785
TU1955	gi|346322650|gb|JH126401.1|	2785333	2785608	276	CCM_04501	CCM_04502	7.95	1	|346322650|gb|JH126401.1|-2785333-2785608
TU1956	gi|346322650|gb|JH126401.1|	2796934	2797133	180	CCM_04505	CCM_04506	2.89	2	|346322650|gb|JH126401.1|-2796934-2797023	|346322650|gb|JH126401.1|-2797044-2797133
TU1957	gi|346322650|gb|JH126401.1|	2797349	2797553	180	CCM_04505	CCM_04506	2.15	2	|346322650|gb|JH126401.1|-2797349-2797438	|346322650|gb|JH126401.1|-2797464-2797553
TU1958	gi|346322650|gb|JH126401.1|	2798689	2798864	151	CCM_04505	CCM_04506	2	2	|346322650|gb|JH126401.1|-2798689-2798778	|346322650|gb|JH126401.1|-2798804-2798864
TU1959	gi|346322650|gb|JH126401.1|	2799409	2800215	622	CCM_04505	CCM_04506	4.01	3	|346322650|gb|JH126401.1|-2799409-2799486	|346322650|gb|JH126401.1|-2799627-2799962	|346322650|gb|JH126401.1|-2800008-2800215
TU1960	gi|346322650|gb|JH126401.1|	2801574	2801849	152	CCM_04505	CCM_04506	2.48	2	|346322650|gb|JH126401.1|-2801574-2801665	|346322650|gb|JH126401.1|-2801790-2801849
TU1961	gi|346322650|gb|JH126401.1|	2801903	2802232	283	CCM_04505	CCM_04506	2.83	3	|346322650|gb|JH126401.1|-2801903-2801992	|346322650|gb|JH126401.1|-2802007-2802154	|346322650|gb|JH126401.1|-2802188-2802232
TU1962	gi|346322650|gb|JH126401.1|	2810628	2811050	405	CCM_04507	CCM_04508	9.49	2	|346322650|gb|JH126401.1|-2810628-2810942	|346322650|gb|JH126401.1|-2810961-2811050
TU1963	gi|346322650|gb|JH126401.1|	2816461	2817479	1019	CCM_04509	CCM_04510	7.1	1	|346322650|gb|JH126401.1|-2816461-2817479
TU1964	gi|346322650|gb|JH126401.1|	2818759	2819259	453	CCM_04510	CCM_04511	7.52	2	|346322650|gb|JH126401.1|-2818759-2819163	|346322650|gb|JH126401.1|-2819212-2819259
TU1965	gi|346322650|gb|JH126401.1|	2823480	2823690	204	CCM_04511	CCM_04512	2.89	2	|346322650|gb|JH126401.1|-2823480-2823593	|346322650|gb|JH126401.1|-2823601-2823690
TU1966	gi|346322650|gb|JH126401.1|	2834092	2835538	1360	CCM_04515	CCM_04516	9.81	4	|346322650|gb|JH126401.1|-2834092-2834189	|346322650|gb|JH126401.1|-2834217-2834395	|346322650|gb|JH126401.1|-2834434-2834573	|346322650|gb|JH126401.1|-2834596-2835538
TU1967	gi|346322650|gb|JH126401.1|	2853752	2853963	191	CCM_04520	CCM_04521	3.59	2	|346322650|gb|JH126401.1|-2853752-2853841	|346322650|gb|JH126401.1|-2853863-2853963
TU1968	gi|346322650|gb|JH126401.1|	2858330	2858538	201	CCM_04522	CCM_04523	3.16	2	|346322650|gb|JH126401.1|-2858330-2858428	|346322650|gb|JH126401.1|-2858437-2858538
TU1969	gi|346322650|gb|JH126401.1|	2858556	2858768	197	CCM_04522	CCM_04523	3.44	2	|346322650|gb|JH126401.1|-2858556-2858655	|346322650|gb|JH126401.1|-2858672-2858768
TU1970	gi|346322650|gb|JH126401.1|	2861212	2861408	151	CCM_04523	CCM_04524	2	2	|346322650|gb|JH126401.1|-2861212-2861287	|346322650|gb|JH126401.1|-2861334-2861408
TU1971	gi|346322650|gb|JH126401.1|	2896005	2896337	332	CCM_04532	CCM_04533	4.54	2	|346322650|gb|JH126401.1|-2896005-2896243	|346322650|gb|JH126401.1|-2896245-2896337
TU1972	gi|346322650|gb|JH126401.1|	2896614	2896828	196	CCM_04532	CCM_04533	4.48	2	|346322650|gb|JH126401.1|-2896614-2896717	|346322650|gb|JH126401.1|-2896737-2896828
TU1973	gi|346322650|gb|JH126401.1|	2896932	2897135	182	CCM_04532	CCM_04533	2.73	2	|346322650|gb|JH126401.1|-2896932-2897023	|346322650|gb|JH126401.1|-2897046-2897135
TU1974	gi|346322650|gb|JH126401.1|	2897209	2897773	552	CCM_04532	CCM_04533	4.83	2	|346322650|gb|JH126401.1|-2897209-2897486	|346322650|gb|JH126401.1|-2897500-2897773
TU1975	gi|346322650|gb|JH126401.1|	2897837	2898605	712	CCM_04532	CCM_04533	7.05	4	|346322650|gb|JH126401.1|-2897837-2897952	|346322650|gb|JH126401.1|-2897960-2898346	|346322650|gb|JH126401.1|-2898367-2898476	|346322650|gb|JH126401.1|-2898507-2898605
TU1976	gi|346322650|gb|JH126401.1|	2898889	2899625	647	CCM_04532	CCM_04533	5.02	4	|346322650|gb|JH126401.1|-2898889-2899260	|346322650|gb|JH126401.1|-2899299-2899387	|346322650|gb|JH126401.1|-2899413-2899507	|346322650|gb|JH126401.1|-2899535-2899625
TU1977	gi|346322650|gb|JH126401.1|	2925994	2926461	405	CCM_04544	CCM_04545	16.19	2	|346322650|gb|JH126401.1|-2925994-2926273	|346322650|gb|JH126401.1|-2926337-2926461
TU1978	gi|346322650|gb|JH126401.1|	2930007	2930490	481	CCM_04545	CCM_04546	3.16	2	|346322650|gb|JH126401.1|-2930007-2930142	|346322650|gb|JH126401.1|-2930146-2930490
TU1979	gi|346322650|gb|JH126401.1|	2930583	2930784	163	CCM_04545	CCM_04546	2	2	|346322650|gb|JH126401.1|-2930583-2930671	|346322650|gb|JH126401.1|-2930711-2930784
TU1980	gi|346322650|gb|JH126401.1|	2931291	2931927	637	CCM_04545	CCM_04546	10.9	1	|346322650|gb|JH126401.1|-2931291-2931927
TU1981	gi|346322650|gb|JH126401.1|	2932730	2933108	284	CCM_04545	CCM_04546	3.46	3	|346322650|gb|JH126401.1|-2932730-2932821	|346322650|gb|JH126401.1|-2932828-2932929	|346322650|gb|JH126401.1|-2933019-2933108
TU1982	gi|346322650|gb|JH126401.1|	2933657	2934004	293	CCM_04545	CCM_04546	2.48	3	|346322650|gb|JH126401.1|-2933657-2933746	|346322650|gb|JH126401.1|-2933775-2933897	|346322650|gb|JH126401.1|-2933925-2934004
TU1983	gi|346322650|gb|JH126401.1|	2939633	2942383	2706	CCM_04547	CCM_04548	28.13	2	|346322650|gb|JH126401.1|-2939633-2941613	|346322650|gb|JH126401.1|-2941659-2942383
TU1984	gi|346322650|gb|JH126401.1|	2943232	2943754	510	CCM_04547	CCM_04548	5.45	2	|346322650|gb|JH126401.1|-2943232-2943651	|346322650|gb|JH126401.1|-2943665-2943754
TU1985	gi|346322650|gb|JH126401.1|	2962859	2963241	329	CCM_04554	CCM_04555	2.88	2	|346322650|gb|JH126401.1|-2962859-2962940	|346322650|gb|JH126401.1|-2962995-2963241
TU1986	gi|346322650|gb|JH126401.1|	2969535	2969734	170	CCM_04556	CCM_04557	2.32	2	|346322650|gb|JH126401.1|-2969535-2969614	|346322650|gb|JH126401.1|-2969645-2969734
TU1987	gi|346322650|gb|JH126401.1|	2979876	2980135	260	CCM_04561	CCM_04562	4.79	1	|346322650|gb|JH126401.1|-2979876-2980135
TU1988	gi|346322650|gb|JH126401.1|	2982645	2982846	168	CCM_04562	CCM_04563	2	2	|346322650|gb|JH126401.1|-2982645-2982732	|346322650|gb|JH126401.1|-2982767-2982846
TU1989	gi|346322650|gb|JH126401.1|	3022780	3023214	421	CCM_04577	CCM_04578	4.25	2	|346322650|gb|JH126401.1|-3022780-3023103	|346322650|gb|JH126401.1|-3023118-3023214
TU1990	gi|346322650|gb|JH126401.1|	3030270	3030479	165	CCM_04579	CCM_04580	2	2	|346322650|gb|JH126401.1|-3030270-3030352	|346322650|gb|JH126401.1|-3030398-3030479
TU1991	gi|346322650|gb|JH126401.1|	3031456	3031646	180	CCM_04579	CCM_04580	3.14	2	|346322650|gb|JH126401.1|-3031456-3031545	|346322650|gb|JH126401.1|-3031557-3031646
TU1992	gi|346322650|gb|JH126401.1|	3035435	3035642	189	CCM_04579	CCM_04580	2.6	2	|346322650|gb|JH126401.1|-3035435-3035524	|346322650|gb|JH126401.1|-3035544-3035642
TU1993	gi|346322650|gb|JH126401.1|	3043045	3044625	1554	CCM_04579	CCM_04580	9.58	2	|346322650|gb|JH126401.1|-3043045-3044081	|346322650|gb|JH126401.1|-3044109-3044625
TU1994	gi|346322650|gb|JH126401.1|	3057856	3059040	904	CCM_04585	CCM_04586	3.2	7	|346322650|gb|JH126401.1|-3057856-3057945	|346322650|gb|JH126401.1|-3057951-3058088	|346322650|gb|JH126401.1|-3058094-3058262	|346322650|gb|JH126401.1|-3058308-3058412	|346322650|gb|JH126401.1|-3058428-3058618	|346322650|gb|JH126401.1|-3058632-3058721	|346322650|gb|JH126401.1|-3058920-3059040
TU1995	gi|346322650|gb|JH126401.1|	3059117	3059337	221	CCM_04585	CCM_04586	3.99	1	|346322650|gb|JH126401.1|-3059117-3059337
TU1996	gi|346322650|gb|JH126401.1|	3072168	3072373	178	CCM_04589	CCM_04590	2	2	|346322650|gb|JH126401.1|-3072168-3072255	|346322650|gb|JH126401.1|-3072284-3072373
TU1997	gi|346322650|gb|JH126401.1|	3078951	3080918	1774	CCM_04591	CCM_04592	11.88	5	|346322650|gb|JH126401.1|-3078951-3079223	|346322650|gb|JH126401.1|-3079280-3079513	|346322650|gb|JH126401.1|-3079570-3080358	|346322650|gb|JH126401.1|-3080413-3080808	|346322650|gb|JH126401.1|-3080837-3080918
TU1998	gi|346322650|gb|JH126401.1|	3086861	3087071	185	CCM_04593	CCM_04594	2.38	2	|346322650|gb|JH126401.1|-3086861-3086955	|346322650|gb|JH126401.1|-3086982-3087071
TU1999	gi|346322650|gb|JH126401.1|	3092193	3092392	180	CCM_04594	CCM_04595	2.88	2	|346322650|gb|JH126401.1|-3092193-3092282	|346322650|gb|JH126401.1|-3092303-3092392
[truncated: 1,319 more rows]

## Sheet: Fruiting body
Novel TU ID	Scaffold	Start	End	Length (bp)	Before gene	Behind gene	Reads Number per bp	Exon Number	Exons coordinates
TU1	gi|346318014|gb|JH126409.1|	6663	6898	236	CCM_09677	CCM_09678	3.08	1	|346318014|gb|JH126409.1|-6663-6898
TU2	gi|346318014|gb|JH126409.1|	6981	7482	465	CCM_09677	CCM_09678	45.42	2	|346318014|gb|JH126409.1|-6981-7369	|346318014|gb|JH126409.1|-7407-7482
TU3	gi|346318014|gb|JH126409.1|	14754	16225	1472	CCM_09678	CCM_09678	105.34	1	|346318014|gb|JH126409.1|-14754-16225
TU4	gi|346318018|gb|JH126408.1|	25926	26769	819	CCM_09588	CCM_09589	6.7	2	|346318018|gb|JH126408.1|-25926-26259	|346318018|gb|JH126408.1|-26285-26769
TU5	gi|346318018|gb|JH126408.1|	29671	29923	253	CCM_09589	CCM_09590	25.21	1	|346318018|gb|JH126408.1|-29671-29923
TU6	gi|346318018|gb|JH126408.1|	30053	31752	1546	CCM_09589	CCM_09590	12.71	5	|346318018|gb|JH126408.1|-30053-30271	|346318018|gb|JH126408.1|-30336-30583	|346318018|gb|JH126408.1|-30585-30690	|346318018|gb|JH126408.1|-30768-31650	|346318018|gb|JH126408.1|-31663-31752
TU7	gi|346318018|gb|JH126408.1|	32074	33144	978	CCM_09589	CCM_09590	5.27	3	|346318018|gb|JH126408.1|-32074-32231	|346318018|gb|JH126408.1|-32291-32864	|346318018|gb|JH126408.1|-32899-33144
TU8	gi|346318018|gb|JH126408.1|	77887	79206	1305	CCM_09600	CCM_09601	10.21	2	|346318018|gb|JH126408.1|-77887-79116	|346318018|gb|JH126408.1|-79132-79206
TU9	gi|346318018|gb|JH126408.1|	79726	80222	185	CCM_09600	CCM_09601	21.29	2	|346318018|gb|JH126408.1|-79726-79795	|346318018|gb|JH126408.1|-80108-80222
TU10	gi|346318018|gb|JH126408.1|	82818	83007	167	CCM_09601	CCM_09602	2	2	|346318018|gb|JH126408.1|-82818-82899	|346318018|gb|JH126408.1|-82923-83007
TU11	gi|346318018|gb|JH126408.1|	120978	121405	369	CCM_09617	CCM_09618	89.32	2	|346318018|gb|JH126408.1|-120978-121206	|346318018|gb|JH126408.1|-121266-121405
TU12	gi|346318018|gb|JH126408.1|	125690	126148	459	CCM_09618	CCM_09619	101.11	1	|346318018|gb|JH126408.1|-125690-126148
TU13	gi|346318018|gb|JH126408.1|	142671	142926	215	CCM_09618	CCM_09619	2.6	2	|346318018|gb|JH126408.1|-142671-142760	|346318018|gb|JH126408.1|-142802-142926
TU14	gi|346318018|gb|JH126408.1|	144842	145104	176	CCM_09619	CCM_09620	17.83	2	|346318018|gb|JH126408.1|-144842-144914	|346318018|gb|JH126408.1|-145002-145104
TU15	gi|346318018|gb|JH126408.1|	162795	163809	978	CCM_09619	CCM_09620	31.82	2	|346318018|gb|JH126408.1|-162795-163717	|346318018|gb|JH126408.1|-163755-163809
TU16	gi|346318018|gb|JH126408.1|	163950	164164	201	CCM_09619	CCM_09620	2.85	2	|346318018|gb|JH126408.1|-163950-164060	|346318018|gb|JH126408.1|-164075-164164
TU17	gi|346318018|gb|JH126408.1|	165863	167349	1360	CCM_09619	CCM_09620	12.45	3	|346318018|gb|JH126408.1|-165863-166535	|346318018|gb|JH126408.1|-166613-166962	|346318018|gb|JH126408.1|-167013-167349
TU18	gi|346318018|gb|JH126408.1|	187158	188643	1272	CCM_09619	CCM_09620	14.93	5	|346318018|gb|JH126408.1|-187158-187555	|346318018|gb|JH126408.1|-187652-187719	|346318018|gb|JH126408.1|-187731-187999	|346318018|gb|JH126408.1|-188059-188530	|346318018|gb|JH126408.1|-188579-188643
TU19	gi|346318018|gb|JH126408.1|	189451	189689	239	CCM_09619	CCM_09620	4.3	1	|346318018|gb|JH126408.1|-189451-189689
TU20	gi|346318018|gb|JH126408.1|	189846	190056	180	CCM_09619	CCM_09620	3.24	2	|346318018|gb|JH126408.1|-189846-189935	|346318018|gb|JH126408.1|-189967-190056
TU21	gi|346318018|gb|JH126408.1|	190187	190366	180	CCM_09619	CCM_09620	2.68	1	|346318018|gb|JH126408.1|-190187-190366
TU22	gi|346318018|gb|JH126408.1|	207241	207746	459	CCM_09619	CCM_09620	134.39	2	|346318018|gb|JH126408.1|-207241-207528	|346318018|gb|JH126408.1|-207576-207746
TU23	gi|346318018|gb|JH126408.1|	207893	208084	180	CCM_09619	CCM_09620	2.59	2	|346318018|gb|JH126408.1|-207893-207982	|346318018|gb|JH126408.1|-207995-208084
TU24	gi|346318018|gb|JH126408.1|	214330	214931	558	CCM_09622	CCM_09623	36.39	2	|346318018|gb|JH126408.1|-214330-214614	|346318018|gb|JH126408.1|-214659-214931
TU25	gi|346318018|gb|JH126408.1|	251294	251527	192	CCM_09623	CCM_09624	2.58	2	|346318018|gb|JH126408.1|-251294-251383	|346318018|gb|JH126408.1|-251426-251527
TU26	gi|346318018|gb|JH126408.1|	268945	269122	158	CCM_09623	CCM_09624	2	2	|346318018|gb|JH126408.1|-268945-269029	|346318018|gb|JH126408.1|-269050-269122
TU27	gi|346318018|gb|JH126408.1|	269222	269685	464	CCM_09623	CCM_09624	6.28	1	|346318018|gb|JH126408.1|-269222-269685
TU28	gi|346318018|gb|JH126408.1|	269738	270343	606	CCM_09623	CCM_09624	12.61	1	|346318018|gb|JH126408.1|-269738-270343
TU29	gi|346318018|gb|JH126408.1|	270450	271372	874	CCM_09623	CCM_09624	87.59	2	|346318018|gb|JH126408.1|-270450-271035	|346318018|gb|JH126408.1|-271085-271372
TU30	gi|346318018|gb|JH126408.1|	362882	363072	176	CCM_09636	CCM_09637	2	2	|346318018|gb|JH126408.1|-362882-362968	|346318018|gb|JH126408.1|-362984-363072
TU31	gi|346318018|gb|JH126408.1|	364553	364772	201	CCM_09636	CCM_09637	3.58	2	|346318018|gb|JH126408.1|-364553-364654	|346318018|gb|JH126408.1|-364674-364772
TU32	gi|346318018|gb|JH126408.1|	365106	365313	166	CCM_09636	CCM_09637	2	2	|346318018|gb|JH126408.1|-365106-365191	|346318018|gb|JH126408.1|-365234-365313
TU33	gi|346318018|gb|JH126408.1|	371413	371729	317	CCM_09638	CCM_09639	3.63	1	|346318018|gb|JH126408.1|-371413-371729
TU34	gi|346318018|gb|JH126408.1|	371940	372156	214	CCM_09638	CCM_09639	4	2	|346318018|gb|JH126408.1|-371940-372047	|346318018|gb|JH126408.1|-372051-372156
TU35	gi|346318018|gb|JH126408.1|	372544	372752	209	CCM_09638	CCM_09639	4.4	1	|346318018|gb|JH126408.1|-372544-372752
TU36	gi|346318018|gb|JH126408.1|	402718	402920	180	CCM_09644	CCM_09645	2.33	2	|346318018|gb|JH126408.1|-402718-402807	|346318018|gb|JH126408.1|-402831-402920
TU37	gi|346318018|gb|JH126408.1|	403205	403414	206	CCM_09644	CCM_09645	2.57	2	|346318018|gb|JH126408.1|-403205-403307	|346318018|gb|JH126408.1|-403312-403414
TU38	gi|346318018|gb|JH126408.1|	429766	429976	184	CCM_09656	CCM_09657	2.25	2	|346318018|gb|JH126408.1|-429766-429835	|346318018|gb|JH126408.1|-429863-429976
TU39	gi|346318018|gb|JH126408.1|	433235	433433	199	CCM_09656	CCM_09657	2.73	1	|346318018|gb|JH126408.1|-433235-433433
TU40	gi|346318018|gb|JH126408.1|	433711	435085	1294	CCM_09656	CCM_09657	13.94	3	|346318018|gb|JH126408.1|-433711-433800	|346318018|gb|JH126408.1|-433824-434465	|346318018|gb|JH126408.1|-434524-435085
TU41	gi|346318018|gb|JH126408.1|	446556	447460	743	CCM_09659	CCM_09660	4.5	4	|346318018|gb|JH126408.1|-446556-447048	|346318018|gb|JH126408.1|-447060-447149	|346318018|gb|JH126408.1|-447242-447331	|346318018|gb|JH126408.1|-447391-447460
TU42	gi|346318018|gb|JH126408.1|	460552	460998	401	CCM_09664	CCM_09665	3.72	3	|346318018|gb|JH126408.1|-460552-460688	|346318018|gb|JH126408.1|-460700-460873	|346318018|gb|JH126408.1|-460909-460998
TU43	gi|346318018|gb|JH126408.1|	461016	461643	413	CCM_09664	CCM_09665	4.53	2	|346318018|gb|JH126408.1|-461016-461105	|346318018|gb|JH126408.1|-461321-461643
TU44	gi|346318018|gb|JH126408.1|	471087	471292	179	CCM_09668	CCM_09669	2	2	|346318018|gb|JH126408.1|-471087-471175	|346318018|gb|JH126408.1|-471203-471292
TU45	gi|346318018|gb|JH126408.1|	477258	477522	250	CCM_09672	CCM_09673	5.33	2	|346318018|gb|JH126408.1|-477258-477408	|346318018|gb|JH126408.1|-477424-477522
TU46	gi|346318110|gb|JH126407.1|	5377	5640	264	CCM_09337	CCM_09338	2.67	1	|346318110|gb|JH126407.1|-5377-5640
TU47	gi|346318110|gb|JH126407.1|	16326	16603	278	CCM_09340	CCM_09341	5.19	1	|346318110|gb|JH126407.1|-16326-16603
TU48	gi|346318110|gb|JH126407.1|	17967	18172	173	CCM_09340	CCM_09341	2.46	2	|346318110|gb|JH126407.1|-17967-18056	|346318110|gb|JH126407.1|-18090-18172
TU49	gi|346318110|gb|JH126407.1|	48286	48833	540	CCM_09350	CCM_09351	3.06	2	|346318110|gb|JH126407.1|-48286-48375	|346318110|gb|JH126407.1|-48384-48833
TU50	gi|346318110|gb|JH126407.1|	50194	50407	181	CCM_09350	CCM_09351	3.35	2	|346318110|gb|JH126407.1|-50194-50283	|346318110|gb|JH126407.1|-50317-50407
TU51	gi|346318110|gb|JH126407.1|	89506	91096	1590	CCM_09362	CCM_09363	9.05	2	|346318110|gb|JH126407.1|-89506-90158	|346318110|gb|JH126407.1|-90160-91096
TU52	gi|346318110|gb|JH126407.1|	91188	91576	363	CCM_09362	CCM_09363	5.44	2	|346318110|gb|JH126407.1|-91188-91444	|346318110|gb|JH126407.1|-91471-91576
TU53	gi|346318110|gb|JH126407.1|	91689	92234	430	CCM_09362	CCM_09363	5.27	2	|346318110|gb|JH126407.1|-91689-91786	|346318110|gb|JH126407.1|-91903-92234
TU54	gi|346318110|gb|JH126407.1|	92523	92729	197	CCM_09362	CCM_09363	4.07	2	|346318110|gb|JH126407.1|-92523-92613	|346318110|gb|JH126407.1|-92624-92729
TU55	gi|346318110|gb|JH126407.1|	136774	137481	702	CCM_09371	CCM_09372	4.89	2	|346318110|gb|JH126407.1|-136774-137199	|346318110|gb|JH126407.1|-137206-137481
TU56	gi|346318110|gb|JH126407.1|	142589	143049	419	CCM_09373	CCM_09374	4.34	3	|346318110|gb|JH126407.1|-142589-142679	|346318110|gb|JH126407.1|-142711-142948	|346318110|gb|JH126407.1|-142960-143049
TU57	gi|346318110|gb|JH126407.1|	222262	222958	677	CCM_09384	CCM_09385	4.13	2	|346318110|gb|JH126407.1|-222262-222586	|346318110|gb|JH126407.1|-222607-222958
TU58	gi|346318110|gb|JH126407.1|	223950	224175	164	CCM_09384	CCM_09385	2.02	2	|346318110|gb|JH126407.1|-223950-224039	|346318110|gb|JH126407.1|-224102-224175
TU59	gi|346318110|gb|JH126407.1|	267848	268302	400	CCM_09402	CCM_09403	4.49	4	|346318110|gb|JH126407.1|-267848-267933	|346318110|gb|JH126407.1|-267962-268058	|346318110|gb|JH126407.1|-268074-268217	|346318110|gb|JH126407.1|-268230-268302
TU60	gi|346318110|gb|JH126407.1|	268401	269420	873	CCM_09402	CCM_09403	3.81	5	|346318110|gb|JH126407.1|-268401-268599	|346318110|gb|JH126407.1|-268615-268885	|346318110|gb|JH126407.1|-268987-269153	|346318110|gb|JH126407.1|-269164-269297	|346318110|gb|JH126407.1|-269319-269420
TU61	gi|346318110|gb|JH126407.1|	269950	270856	785	CCM_09402	CCM_09403	5.18	4	|346318110|gb|JH126407.1|-269950-270039	|346318110|gb|JH126407.1|-270065-270511	|346318110|gb|JH126407.1|-270601-270721	|346318110|gb|JH126407.1|-270730-270856
TU62	gi|346318110|gb|JH126407.1|	270880	271157	278	CCM_09402	CCM_09403	5.18	1	|346318110|gb|JH126407.1|-270880-271157
TU63	gi|346318110|gb|JH126407.1|	273809	274070	262	CCM_09403	CCM_09404	4.5	1	|346318110|gb|JH126407.1|-273809-274070
TU64	gi|346318110|gb|JH126407.1|	274153	274523	367	CCM_09403	CCM_09404	2.78	2	|346318110|gb|JH126407.1|-274153-274425	|346318110|gb|JH126407.1|-274430-274523
TU65	gi|346318110|gb|JH126407.1|	289726	291022	1174	CCM_09409	CCM_09410	8.63	3	|346318110|gb|JH126407.1|-289726-289789	|346318110|gb|JH126407.1|-289845-290089	|346318110|gb|JH126407.1|-290158-291022
TU66	gi|346318110|gb|JH126407.1|	334747	334961	199	CCM_09425	CCM_09426	4.2	2	|346318110|gb|JH126407.1|-334747-334851	|346318110|gb|JH126407.1|-334868-334961
TU67	gi|346318110|gb|JH126407.1|	339188	339397	191	CCM_09426	CCM_09427	3.64	2	|346318110|gb|JH126407.1|-339188-339277	|346318110|gb|JH126407.1|-339297-339397
TU68	gi|346318110|gb|JH126407.1|	352002	352986	903	CCM_09429	CCM_09430	9.4	3	|346318110|gb|JH126407.1|-352002-352238	|346318110|gb|JH126407.1|-352240-352509	|346318110|gb|JH126407.1|-352591-352986
TU69	gi|346318110|gb|JH126407.1|	358952	359151	180	CCM_09432	CCM_09433	2.14	2	|346318110|gb|JH126407.1|-358952-359041	|346318110|gb|JH126407.1|-359062-359151
TU70	gi|346318110|gb|JH126407.1|	370496	370815	292	CCM_09435	CCM_09436	4.55	3	|346318110|gb|JH126407.1|-370496-370587	|346318110|gb|JH126407.1|-370597-370706	|346318110|gb|JH126407.1|-370726-370815
TU71	gi|346318110|gb|JH126407.1|	382409	382796	278	CCM_09438	CCM_09439	3.19	3	|346318110|gb|JH126407.1|-382409-382500	|346318110|gb|JH126407.1|-382595-382690	|346318110|gb|JH126407.1|-382707-382796
TU72	gi|346318110|gb|JH126407.1|	382988	383147	157	CCM_09438	CCM_09439	2.07	2	|346318110|gb|JH126407.1|-382988-383077	|346318110|gb|JH126407.1|-383081-383147
TU73	gi|346318110|gb|JH126407.1|	389276	389475	192	CCM_09438	CCM_09439	2.42	2	|346318110|gb|JH126407.1|-389276-389365	|346318110|gb|JH126407.1|-389374-389475
TU74	gi|346318110|gb|JH126407.1|	389598	390501	842	CCM_09438	CCM_09439	4.08	5	|346318110|gb|JH126407.1|-389598-389687	|346318110|gb|JH126407.1|-389702-389933	|346318110|gb|JH126407.1|-389936-390037	|346318110|gb|JH126407.1|-390081-390230	|346318110|gb|JH126407.1|-390234-390501
TU75	gi|346318110|gb|JH126407.1|	391092	391271	171	CCM_09438	CCM_09439	2	2	|346318110|gb|JH126407.1|-391092-391172	|346318110|gb|JH126407.1|-391182-391271
TU76	gi|346318110|gb|JH126407.1|	393720	394347	603	CCM_09438	CCM_09439	3.4	3	|346318110|gb|JH126407.1|-393720-394054	|346318110|gb|JH126407.1|-394056-394233	|346318110|gb|JH126407.1|-394258-394347
TU77	gi|346318110|gb|JH126407.1|	395129	395512	362	CCM_09438	CCM_09439	3.44	2	|346318110|gb|JH126407.1|-395129-395218	|346318110|gb|JH126407.1|-395241-395512
TU78	gi|346318110|gb|JH126407.1|	395635	395896	220	CCM_09438	CCM_09439	2.39	2	|346318110|gb|JH126407.1|-395635-395801	|346318110|gb|JH126407.1|-395844-395896
TU79	gi|346318110|gb|JH126407.1|	396024	397541	989	CCM_09438	CCM_09439	7.11	5	|346318110|gb|JH126407.1|-396024-396074	|346318110|gb|JH126407.1|-396101-396249	|346318110|gb|JH126407.1|-396261-396563	|346318110|gb|JH126407.1|-396708-396875	|346318110|gb|JH126407.1|-397224-397541
TU80	gi|346318110|gb|JH126407.1|	397692	398654	909	CCM_09438	CCM_09439	8.84	3	|346318110|gb|JH126407.1|-397692-397892	|346318110|gb|JH126407.1|-397931-398072	|346318110|gb|JH126407.1|-398089-398654
TU81	gi|346318110|gb|JH126407.1|	401129	401324	180	CCM_09438	CCM_09439	2	2	|346318110|gb|JH126407.1|-401129-401218	|346318110|gb|JH126407.1|-401235-401324
TU82	gi|346318110|gb|JH126407.1|	409552	410124	539	CCM_09441	CCM_09442	6.3	3	|346318110|gb|JH126407.1|-409552-409634	|346318110|gb|JH126407.1|-409660-409762	|346318110|gb|JH126407.1|-409772-410124
TU83	gi|346318110|gb|JH126407.1|	431707	432018	282	CCM_09447	CCM_09448	2.93	3	|346318110|gb|JH126407.1|-431707-431813	|346318110|gb|JH126407.1|-431817-431912	|346318110|gb|JH126407.1|-431940-432018
TU84	gi|346318110|gb|JH126407.1|	446481	446713	233	CCM_09453	CCM_09454	9.03	1	|346318110|gb|JH126407.1|-446481-446713
TU85	gi|346318110|gb|JH126407.1|	476019	477063	1045	CCM_09460	CCM_09462	67.81	1	|346318110|gb|JH126407.1|-476019-477063
TU86	gi|346318110|gb|JH126407.1|	477291	478545	968	CCM_09460	CCM_09462	22.83	3	|346318110|gb|JH126407.1|-477291-477364	|346318110|gb|JH126407.1|-477437-478157	|346318110|gb|JH126407.1|-478373-478545
TU87	gi|346318110|gb|JH126407.1|	478772	479013	242	CCM_09460	CCM_09462	13.74	1	|346318110|gb|JH126407.1|-478772-479013
TU88	gi|346318110|gb|JH126407.1|	480836	481045	185	CCM_09460	CCM_09462	3.36	2	|346318110|gb|JH126407.1|-480836-480925	|346318110|gb|JH126407.1|-480951-481045
TU89	gi|346318110|gb|JH126407.1|	488952	489145	174	CCM_09463	CCM_09464	2.38	2	|346318110|gb|JH126407.1|-488952-489035	|346318110|gb|JH126407.1|-489056-489145
TU90	gi|346318110|gb|JH126407.1|	490070	490603	443	CCM_09463	CCM_09464	3.23	3	|346318110|gb|JH126407.1|-490070-490162	|346318110|gb|JH126407.1|-490246-490496	|346318110|gb|JH126407.1|-490505-490603
TU91	gi|346318110|gb|JH126407.1|	501457	501982	469	CCM_09469	CCM_09470	83.86	2	|346318110|gb|JH126407.1|-501457-501730	|346318110|gb|JH126407.1|-501788-501982
TU92	gi|346318110|gb|JH126407.1|	518105	518527	423	CCM_09476	CCM_09477	4.52	1	|346318110|gb|JH126407.1|-518105-518527
TU93	gi|346318110|gb|JH126407.1|	546069	546335	263	CCM_09482	CCM_09483	3.94	2	|346318110|gb|JH126407.1|-546069-546164	|346318110|gb|JH126407.1|-546169-546335
TU94	gi|346318110|gb|JH126407.1|	546718	546917	179	CCM_09482	CCM_09483	2.36	2	|346318110|gb|JH126407.1|-546718-546806	|346318110|gb|JH126407.1|-546828-546917
TU95	gi|346318110|gb|JH126407.1|	564398	564710	227	CCM_09490	CCM_09491	3.01	3	|346318110|gb|JH126407.1|-564398-564487	|346318110|gb|JH126407.1|-564501-564590	|346318110|gb|JH126407.1|-564664-564710
TU96	gi|346318110|gb|JH126407.1|	579189	579412	207	CCM_09496	CCM_09497	5.3	2	|346318110|gb|JH126407.1|-579189-579302	|346318110|gb|JH126407.1|-579320-579412
TU97	gi|346318110|gb|JH126407.1|	589324	589515	180	CCM_09498	CCM_09499	3.46	2	|346318110|gb|JH126407.1|-589324-589413	|346318110|gb|JH126407.1|-589426-589515
TU98	gi|346318110|gb|JH126407.1|	589531	589731	181	CCM_09498	CCM_09499	2.56	2	|346318110|gb|JH126407.1|-589531-589620	|346318110|gb|JH126407.1|-589641-589731
TU99	gi|346318110|gb|JH126407.1|	602621	603079	442	CCM_09501	CCM_09502	5.27	2	|346318110|gb|JH126407.1|-602621-602710	|346318110|gb|JH126407.1|-602728-603079
TU100	gi|346318110|gb|JH126407.1|	624063	624883	821	CCM_09509	CCM_09510	6.57	1	|346318110|gb|JH126407.1|-624063-624883
TU101	gi|346318110|gb|JH126407.1|	650184	650391	181	CCM_09518	CCM_09519	3.25	2	|346318110|gb|JH126407.1|-650184-650274	|346318110|gb|JH126407.1|-650302-650391
TU102	gi|346318110|gb|JH126407.1|	694716	695022	272	CCM_09535	CCM_09536	2.49	3	|346318110|gb|JH126407.1|-694716-694775	|346318110|gb|JH126407.1|-694793-694899	|346318110|gb|JH126407.1|-694918-695022
TU103	gi|346318110|gb|JH126407.1|	702564	702775	190	CCM_09538	CCM_09539	6.82	2	|346318110|gb|JH126407.1|-702564-702653	|346318110|gb|JH126407.1|-702676-702775
TU104	gi|346318110|gb|JH126407.1|	772570	772793	200	CCM_09564	CCM_09565	3.41	2	|346318110|gb|JH126407.1|-772570-772679	|346318110|gb|JH126407.1|-772704-772793
TU105	gi|346318110|gb|JH126407.1|	804924	805890	961	CCM_09578	CCM_09579	6.35	3	|346318110|gb|JH126407.1|-804924-804980	|346318110|gb|JH126407.1|-804982-805665	|346318110|gb|JH126407.1|-805671-805890
TU106	gi|346318358|gb|JH126406.1|	38162	38366	180	CCM_09106	CCM_09107	2	2	|346318358|gb|JH126406.1|-38162-38251	|346318358|gb|JH126406.1|-38277-38366
TU107	gi|346318358|gb|JH126406.1|	39151	39642	381	CCM_09106	CCM_09107	3.31	4	|346318358|gb|JH126406.1|-39151-39238	|346318358|gb|JH126406.1|-39278-39367	|346318358|gb|JH126406.1|-39435-39541	|346318358|gb|JH126406.1|-39547-39642
TU108	gi|346318358|gb|JH126406.1|	39881	40099	180	CCM_09106	CCM_09107	2.35	2	|346318358|gb|JH126406.1|-39881-39970	|346318358|gb|JH126406.1|-40010-40099
TU109	gi|346318358|gb|JH126406.1|	58673	58985	229	CCM_09113	CCM_09114	2.65	3	|346318358|gb|JH126406.1|-58673-58726	|346318358|gb|JH126406.1|-58775-58865	|346318358|gb|JH126406.1|-58902-58985
TU110	gi|346318358|gb|JH126406.1|	60210	60467	152	CCM_09113	CCM_09114	2.49	2	|346318358|gb|JH126406.1|-60210-60299	|346318358|gb|JH126406.1|-60406-60467
TU111	gi|346318358|gb|JH126406.1|	62271	62732	261	CCM_09113	CCM_09114	4.92	3	|346318358|gb|JH126406.1|-62271-62336	|346318358|gb|JH126406.1|-62345-62449	|346318358|gb|JH126406.1|-62643-62732
TU112	gi|346318358|gb|JH126406.1|	71736	72069	275	CCM_09115	CCM_09116	2.59	3	|346318358|gb|JH126406.1|-71736-71825	|346318358|gb|JH126406.1|-71851-71940	|346318358|gb|JH126406.1|-71975-72069
TU113	gi|346318358|gb|JH126406.1|	80963	81168	180	CCM_09116	CCM_09117	2.35	2	|346318358|gb|JH126406.1|-80963-81052	|346318358|gb|JH126406.1|-81079-81168
TU114	gi|346318358|gb|JH126406.1|	107478	107711	234	CCM_09123	CCM_09124	2.96	1	|346318358|gb|JH126406.1|-107478-107711
TU115	gi|346318358|gb|JH126406.1|	107853	108209	345	CCM_09123	CCM_09124	6.09	2	|346318358|gb|JH126406.1|-107853-108079	|346318358|gb|JH126406.1|-108092-108209
TU116	gi|346318358|gb|JH126406.1|	119751	120354	525	CCM_09128	CCM_09129	10.69	2	|346318358|gb|JH126406.1|-119751-119985	|346318358|gb|JH126406.1|-120065-120354
TU117	gi|346318358|gb|JH126406.1|	140071	140287	180	CCM_09136	CCM_09137	2.05	2	|346318358|gb|JH126406.1|-140071-140160	|346318358|gb|JH126406.1|-140198-140287
TU118	gi|346318358|gb|JH126406.1|	178764	178976	201	CCM_09149	CCM_09150	3.92	2	|346318358|gb|JH126406.1|-178764-178855	|346318358|gb|JH126406.1|-178868-178976
TU119	gi|346318358|gb|JH126406.1|	179527	180012	411	CCM_09149	CCM_09150	3.7	2	|346318358|gb|JH126406.1|-179527-179578	|346318358|gb|JH126406.1|-179654-180012
TU120	gi|346318358|gb|JH126406.1|	185338	185571	234	CCM_09150	CCM_09151	2.97	1	|346318358|gb|JH126406.1|-185338-185571
TU121	gi|346318358|gb|JH126406.1|	186119	186312	181	CCM_09150	CCM_09151	2.7	2	|346318358|gb|JH126406.1|-186119-186208	|346318358|gb|JH126406.1|-186222-186312
TU122	gi|346318358|gb|JH126406.1|	191833	192032	178	CCM_09151	CCM_09152	2.29	2	|346318358|gb|JH126406.1|-191833-191920	|346318358|gb|JH126406.1|-191943-192032
TU123	gi|346318358|gb|JH126406.1|	193133	193429	297	CCM_09151	CCM_09152	8.15	1	|346318358|gb|JH126406.1|-193133-193429
TU124	gi|346318358|gb|JH126406.1|	193475	193849	363	CCM_09151	CCM_09152	5.39	2	|346318358|gb|JH126406.1|-193475-193525	|346318358|gb|JH126406.1|-193538-193849
TU125	gi|346318358|gb|JH126406.1|	200069	200265	180	CCM_09152	CCM_09153	2.69	2	|346318358|gb|JH126406.1|-200069-200158	|346318358|gb|JH126406.1|-200176-200265
TU126	gi|346318358|gb|JH126406.1|	228547	228738	152	CCM_09159	CCM_09160	2	2	|346318358|gb|JH126406.1|-228547-228613	|346318358|gb|JH126406.1|-228654-228738
TU127	gi|346318358|gb|JH126406.1|	228914	229210	180	CCM_09159	CCM_09160	3.88	2	|346318358|gb|JH126406.1|-228914-228988	|346318358|gb|JH126406.1|-229106-229210
TU128	gi|346318358|gb|JH126406.1|	232004	232338	266	CCM_09160	CCM_09161	3.64	2	|346318358|gb|JH126406.1|-232004-232175	|346318358|gb|JH126406.1|-232245-232338
TU129	gi|346318358|gb|JH126406.1|	233342	233539	180	CCM_09160	CCM_09161	2.47	2	|346318358|gb|JH126406.1|-233342-233431	|346318358|gb|JH126406.1|-233450-233539
TU130	gi|346318358|gb|JH126406.1|	233732	234145	361	CCM_09160	CCM_09161	3.6	2	|346318358|gb|JH126406.1|-233732-234027	|346318358|gb|JH126406.1|-234081-234145
TU131	gi|346318358|gb|JH126406.1|	257535	257856	322	CCM_09169	CCM_09170	6.15	1	|346318358|gb|JH126406.1|-257535-257856
TU132	gi|346318358|gb|JH126406.1|	260148	260338	166	CCM_09170	CCM_09171	2	2	|346318358|gb|JH126406.1|-260148-260228	|346318358|gb|JH126406.1|-260254-260338
TU133	gi|346318358|gb|JH126406.1|	296914	297128	180	CCM_09178	CCM_09179	2.64	2	|346318358|gb|JH126406.1|-296914-297003	|346318358|gb|JH126406.1|-297039-297128
TU134	gi|346318358|gb|JH126406.1|	303913	304129	181	CCM_09179	CCM_09180	2.53	2	|346318358|gb|JH126406.1|-303913-304002	|346318358|gb|JH126406.1|-304039-304129
TU135	gi|346318358|gb|JH126406.1|	304774	305128	227	CCM_09179	CCM_09180	2.66	2	|346318358|gb|JH126406.1|-304774-304863	|346318358|gb|JH126406.1|-304992-305128
TU136	gi|346318358|gb|JH126406.1|	313389	313589	189	CCM_09181	CCM_09182	2.79	2	|346318358|gb|JH126406.1|-313389-313479	|346318358|gb|JH126406.1|-313492-313589
TU137	gi|346318358|gb|JH126406.1|	338558	338796	236	CCM_09190	CCM_09191	4.76	2	|346318358|gb|JH126406.1|-338558-338668	|346318358|gb|JH126406.1|-338672-338796
TU138	gi|346318358|gb|JH126406.1|	352989	353472	470	CCM_09195	CCM_09196	7.99	2	|346318358|gb|JH126406.1|-352989-353098	|346318358|gb|JH126406.1|-353113-353472
TU139	gi|346318358|gb|JH126406.1|	355709	356967	1084	CCM_09195	CCM_09196	58.76	2	|346318358|gb|JH126406.1|-355709-356022	|346318358|gb|JH126406.1|-356198-356967
TU140	gi|346318358|gb|JH126406.1|	359501	359794	294	CCM_09196	CCM_09197	4.13	1	|346318358|gb|JH126406.1|-359501-359794
TU141	gi|346318358|gb|JH126406.1|	359820	360581	733	CCM_09196	CCM_09197	19.97	2	|346318358|gb|JH126406.1|-359820-360474	|346318358|gb|JH126406.1|-360504-360581
TU142	gi|346318358|gb|JH126406.1|	361758	362026	269	CCM_09196	CCM_09197	4.86	1	|346318358|gb|JH126406.1|-361758-362026
TU143	gi|346318358|gb|JH126406.1|	362784	363095	312	CCM_09196	CCM_09197	5.76	1	|346318358|gb|JH126406.1|-362784-363095
TU144	gi|346318358|gb|JH126406.1|	363103	365021	1919	CCM_09196	CCM_09197	68.17	1	|346318358|gb|JH126406.1|-363103-365021
TU145	gi|346318358|gb|JH126406.1|	365045	365256	180	CCM_09196	CCM_09197	2.95	2	|346318358|gb|JH126406.1|-365045-365134	|346318358|gb|JH126406.1|-365167-365256
TU146	gi|346318358|gb|JH126406.1|	365686	365893	169	CCM_09196	CCM_09197	2	2	|346318358|gb|JH126406.1|-365686-365767	|346318358|gb|JH126406.1|-365807-365893
TU147	gi|346318358|gb|JH126406.1|	366488	366696	160	CCM_09196	CCM_09197	2	2	|346318358|gb|JH126406.1|-366488-366566	|346318358|gb|JH126406.1|-366616-366696
TU148	gi|346318358|gb|JH126406.1|	372027	372529	471	CCM_09196	CCM_09197	7.51	2	|346318358|gb|JH126406.1|-372027-372116	|346318358|gb|JH126406.1|-372149-372529
TU149	gi|346318358|gb|JH126406.1|	372628	372874	247	CCM_09196	CCM_09197	3.6	1	|346318358|gb|JH126406.1|-372628-372874
TU150	gi|346318358|gb|JH126406.1|	381409	381609	194	CCM_09199	CCM_09200	2.24	2	|346318358|gb|JH126406.1|-381409-381498	|346318358|gb|JH126406.1|-381506-381609
TU151	gi|346318358|gb|JH126406.1|	401249	401448	180	CCM_09204	CCM_09205	2.39	2	|346318358|gb|JH126406.1|-401249-401338	|346318358|gb|JH126406.1|-401359-401448
TU152	gi|346318358|gb|JH126406.1|	409737	409934	176	CCM_09206	CCM_09207	3.6	2	|346318358|gb|JH126406.1|-409737-409822	|346318358|gb|JH126406.1|-409845-409934
TU153	gi|346318358|gb|JH126406.1|	413947	414150	169	CCM_09207	CCM_09208	2.39	2	|346318358|gb|JH126406.1|-413947-414036	|346318358|gb|JH126406.1|-414072-414150
TU154	gi|346318358|gb|JH126406.1|	419634	419844	181	CCM_09209	CCM_09210	3.32	2	|346318358|gb|JH126406.1|-419634-419723	|346318358|gb|JH126406.1|-419754-419844
TU155	gi|346318358|gb|JH126406.1|	420062	420492	431	CCM_09209	CCM_09210	6.8	1	|346318358|gb|JH126406.1|-420062-420492
TU156	gi|346318358|gb|JH126406.1|	421407	421651	182	CCM_09209	CCM_09210	2.15	2	|346318358|gb|JH126406.1|-421407-421456	|346318358|gb|JH126406.1|-421520-421651
TU157	gi|346318358|gb|JH126406.1|	435184	435488	305	CCM_09212	CCM_09213	3.56	1	|346318358|gb|JH126406.1|-435184-435488
TU158	gi|346318358|gb|JH126406.1|	435646	436180	486	CCM_09212	CCM_09213	4.44	3	|346318358|gb|JH126406.1|-435646-435940	|346318358|gb|JH126406.1|-435974-436082	|346318358|gb|JH126406.1|-436099-436180
TU159	gi|346318358|gb|JH126406.1|	447419	447627	180	CCM_09215	CCM_09216	2	2	|346318358|gb|JH126406.1|-447419-447508	|346318358|gb|JH126406.1|-447538-447627
TU160	gi|346318358|gb|JH126406.1|	468611	468811	180	CCM_09224	CCM_09225	2	2	|346318358|gb|JH126406.1|-468611-468700	|346318358|gb|JH126406.1|-468722-468811
TU161	gi|346318358|gb|JH126406.1|	470036	470227	180	CCM_09224	CCM_09225	2	2	|346318358|gb|JH126406.1|-470036-470125	|346318358|gb|JH126406.1|-470138-470227
TU162	gi|346318358|gb|JH126406.1|	470696	471602	886	CCM_09224	CCM_09225	21.28	2	|346318358|gb|JH126406.1|-470696-471481	|346318358|gb|JH126406.1|-471503-471602
TU163	gi|346318358|gb|JH126406.1|	500154	500569	416	CCM_09235	CCM_09236	166.67	1	|346318358|gb|JH126406.1|-500154-500569
TU164	gi|346318358|gb|JH126406.1|	500887	501473	587	CCM_09235	CCM_09236	85.58	1	|346318358|gb|JH126406.1|-500887-501473
TU165	gi|346318358|gb|JH126406.1|	531328	532258	873	CCM_09247	CCM_09248	10.86	2	|346318358|gb|JH126406.1|-531328-532007	|346318358|gb|JH126406.1|-532066-532258
TU166	gi|346318358|gb|JH126406.1|	537874	538261	265	CCM_09250	CCM_09251	2.24	2	|346318358|gb|JH126406.1|-537874-537963	|346318358|gb|JH126406.1|-538087-538261
TU167	gi|346318358|gb|JH126406.1|	559116	559306	191	CCM_09258	CCM_09259	3.49	1	|346318358|gb|JH126406.1|-559116-559306
TU168	gi|346318358|gb|JH126406.1|	564237	564405	169	CCM_09258	CCM_09259	2.27	1	|346318358|gb|JH126406.1|-564237-564405
TU169	gi|346318358|gb|JH126406.1|	567944	568199	256	CCM_09259	CCM_09260	2.75	1	|346318358|gb|JH126406.1|-567944-568199
TU170	gi|346318358|gb|JH126406.1|	605813	606098	286	CCM_09273	CCM_09274	3.86	1	|346318358|gb|JH126406.1|-605813-606098
TU171	gi|346318358|gb|JH126406.1|	710457	710863	346	CCM_09282	CCM_09283	13.26	2	|346318358|gb|JH126406.1|-710457-710518	|346318358|gb|JH126406.1|-710580-710863
TU172	gi|346318358|gb|JH126406.1|	710902	711330	387	CCM_09282	CCM_09283	4.64	2	|346318358|gb|JH126406.1|-710902-710993	|346318358|gb|JH126406.1|-711036-711330
TU173	gi|346318358|gb|JH126406.1|	725917	726121	204	CCM_09287	CCM_09288	2.53	2	|346318358|gb|JH126406.1|-725917-726030	|346318358|gb|JH126406.1|-726032-726121
TU174	gi|346318358|gb|JH126406.1|	726274	726866	431	CCM_09287	CCM_09288	3.34	4	|346318358|gb|JH126406.1|-726274-726446	|346318358|gb|JH126406.1|-726549-726638	|346318358|gb|JH126406.1|-726685-726801	|346318358|gb|JH126406.1|-726816-726866
TU175	gi|346318358|gb|JH126406.1|	752257	752539	282	CCM_09295	CCM_09296	3.38	2	|346318358|gb|JH126406.1|-752257-752352	|346318358|gb|JH126406.1|-752354-752539
TU176	gi|346318358|gb|JH126406.1|	752715	753220	489	CCM_09295	CCM_09296	3.53	3	|346318358|gb|JH126406.1|-752715-752766	|346318358|gb|JH126406.1|-752781-753127	|346318358|gb|JH126406.1|-753131-753220
TU177	gi|346318358|gb|JH126406.1|	753704	753909	178	CCM_09295	CCM_09296	2.41	2	|346318358|gb|JH126406.1|-753704-753791	|346318358|gb|JH126406.1|-753820-753909
TU178	gi|346318358|gb|JH126406.1|	756264	756659	366	CCM_09296	CCM_09297	3.36	3	|346318358|gb|JH126406.1|-756264-756352	|346318358|gb|JH126406.1|-756376-756556	|346318358|gb|JH126406.1|-756564-756659
TU179	gi|346318358|gb|JH126406.1|	801882	802626	496	CCM_09308	CCM_09309	10.26	4	|346318358|gb|JH126406.1|-801882-801953	|346318358|gb|JH126406.1|-802037-802227	|346318358|gb|JH126406.1|-802386-802529	|346318358|gb|JH126406.1|-802538-802626
TU180	gi|346318358|gb|JH126406.1|	807841	808038	160	CCM_09309	CCM_09310	2.02	2	|346318358|gb|JH126406.1|-807841-807930	|346318358|gb|JH126406.1|-807969-808038
TU181	gi|346318358|gb|JH126406.1|	814890	815077	167	CCM_09312	CCM_09313	2	2	|346318358|gb|JH126406.1|-814890-814977	|346318358|gb|JH126406.1|-814999-815077
TU182	gi|346318358|gb|JH126406.1|	841782	842004	218	CCM_09324	CCM_09325	4.17	2	|346318358|gb|JH126406.1|-841782-841904	|346318358|gb|JH126406.1|-841910-842004
TU183	gi|346318358|gb|JH126406.1|	844752	846127	1264	CCM_09325	CCM_09326	4.52	4	|346318358|gb|JH126406.1|-844752-844888	|346318358|gb|JH126406.1|-844891-844981	|346318358|gb|JH126406.1|-845000-845622	|346318358|gb|JH126406.1|-845715-846127
TU184	gi|346318358|gb|JH126406.1|	855632	856046	299	CCM_09329	CCM_09330	3.24	3	|346318358|gb|JH126406.1|-855632-855720	|346318358|gb|JH126406.1|-855760-855878	|346318358|gb|JH126406.1|-855956-856046
TU185	gi|346318358|gb|JH126406.1|	856098	856532	346	CCM_09329	CCM_09330	2.51	3	|346318358|gb|JH126406.1|-856098-856187	|346318358|gb|JH126406.1|-856264-856407	|346318358|gb|JH126406.1|-856421-856532
TU186	gi|346318358|gb|JH126406.1|	881795	882001	180	CCM_09331	CCM_09332	2.38	2	|346318358|gb|JH126406.1|-881795-881884	|346318358|gb|JH126406.1|-881912-882001
TU187	gi|346318598|gb|JH126405.1|	84631	85380	673	CCM_08265	CCM_08266	10.05	3	|346318598|gb|JH126405.1|-84631-84683	|346318598|gb|JH126405.1|-84752-84849	|346318598|gb|JH126405.1|-84859-85380
TU188	gi|346318598|gb|JH126405.1|	192733	192952	206	CCM_08282	CCM_08283	6.06	2	|346318598|gb|JH126405.1|-192733-192831	|346318598|gb|JH126405.1|-192846-192952
TU189	gi|346318598|gb|JH126405.1|	195887	196083	180	CCM_08283	CCM_08284	2.88	2	|346318598|gb|JH126405.1|-195887-195976	|346318598|gb|JH126405.1|-195994-196083
TU190	gi|346318598|gb|JH126405.1|	196266	196914	603	CCM_08283	CCM_08284	3.93	4	|346318598|gb|JH126405.1|-196266-196374	|346318598|gb|JH126405.1|-196383-196696	|346318598|gb|JH126405.1|-196699-196788	|346318598|gb|JH126405.1|-196825-196914
TU191	gi|346318598|gb|JH126405.1|	196973	197740	768	CCM_08283	CCM_08284	8.34	1	|346318598|gb|JH126405.1|-196973-197740
TU192	gi|346318598|gb|JH126405.1|	198120	198514	320	CCM_08283	CCM_08284	2.28	4	|346318598|gb|JH126405.1|-198120-198209	|346318598|gb|JH126405.1|-198237-198326	|346318598|gb|JH126405.1|-198357-198446	|346318598|gb|JH126405.1|-198465-198514
TU193	gi|346318598|gb|JH126405.1|	198563	198931	329	CCM_08283	CCM_08284	3.44	3	|346318598|gb|JH126405.1|-198563-198694	|346318598|gb|JH126405.1|-198706-198814	|346318598|gb|JH126405.1|-198844-198931
TU194	gi|346318598|gb|JH126405.1|	199078	199300	193	CCM_08283	CCM_08284	2.98	2	|346318598|gb|JH126405.1|-199078-199167	|346318598|gb|JH126405.1|-199198-199300
TU195	gi|346318598|gb|JH126405.1|	199471	199878	408	CCM_08283	CCM_08284	3.76	1	|346318598|gb|JH126405.1|-199471-199878
TU196	gi|346318598|gb|JH126405.1|	199986	200394	404	CCM_08283	CCM_08284	5.56	2	|346318598|gb|JH126405.1|-199986-200290	|346318598|gb|JH126405.1|-200296-200394
TU197	gi|346318598|gb|JH126405.1|	208504	208823	320	CCM_08285	CCM_08286	4.17	1	|346318598|gb|JH126405.1|-208504-208823
TU198	gi|346318598|gb|JH126405.1|	250952	251162	172	CCM_08298	CCM_08299	2	2	|346318598|gb|JH126405.1|-250952-251038	|346318598|gb|JH126405.1|-251078-251162
TU199	gi|346318598|gb|JH126405.1|	263944	264164	180	CCM_08302	CCM_08303	2.71	2	|346318598|gb|JH126405.1|-263944-264033	|346318598|gb|JH126405.1|-264075-264164
TU200	gi|346318598|gb|JH126405.1|	269178	269810	633	CCM_08304	CCM_08305	13.43	1	|346318598|gb|JH126405.1|-269178-269810
TU201	gi|346318598|gb|JH126405.1|	270006	270199	171	CCM_08304	CCM_08305	2.5	2	|346318598|gb|JH126405.1|-270006-270086	|346318598|gb|JH126405.1|-270110-270199
TU202	gi|346318598|gb|JH126405.1|	270403	271278	874	CCM_08304	CCM_08305	4.78	2	|346318598|gb|JH126405.1|-270403-270737	|346318598|gb|JH126405.1|-270740-271278
TU203	gi|346318598|gb|JH126405.1|	271361	272216	856	CCM_08304	CCM_08305	13.29	1	|346318598|gb|JH126405.1|-271361-272216
TU204	gi|346318598|gb|JH126405.1|	272231	272987	747	CCM_08304	CCM_08305	11.27	3	|346318598|gb|JH126405.1|-272231-272340	|346318598|gb|JH126405.1|-272347-272877	|346318598|gb|JH126405.1|-272882-272987
TU205	gi|346318598|gb|JH126405.1|	273068	273788	717	CCM_08304	CCM_08305	3.81	2	|346318598|gb|JH126405.1|-273068-273157	|346318598|gb|JH126405.1|-273162-273788
TU206	gi|346318598|gb|JH126405.1|	273874	274162	289	CCM_08304	CCM_08305	3.6	1	|346318598|gb|JH126405.1|-273874-274162
TU207	gi|346318598|gb|JH126405.1|	274452	274718	267	CCM_08304	CCM_08305	3.68	1	|346318598|gb|JH126405.1|-274452-274718
TU208	gi|346318598|gb|JH126405.1|	275480	275722	198	CCM_08304	CCM_08305	3.01	2	|346318598|gb|JH126405.1|-275480-275578	|346318598|gb|JH126405.1|-275624-275722
TU209	gi|346318598|gb|JH126405.1|	286676	286870	195	CCM_08307	CCM_08308	3.1	1	|346318598|gb|JH126405.1|-286676-286870
TU210	gi|346318598|gb|JH126405.1|	296971	297175	180	CCM_08312	CCM_08313	2.91	2	|346318598|gb|JH126405.1|-296971-297060	|346318598|gb|JH126405.1|-297086-297175
TU211	gi|346318598|gb|JH126405.1|	297260	297867	608	CCM_08312	CCM_08313	22.54	1	|346318598|gb|JH126405.1|-297260-297867
TU212	gi|346318598|gb|JH126405.1|	298146	298341	178	CCM_08312	CCM_08313	2.44	2	|346318598|gb|JH126405.1|-298146-298235	|346318598|gb|JH126405.1|-298254-298341
TU213	gi|346318598|gb|JH126405.1|	323953	324342	312	CCM_08322	CCM_08323	2.96	3	|346318598|gb|JH126405.1|-323953-324124	|346318598|gb|JH126405.1|-324137-324226	|346318598|gb|JH126405.1|-324293-324342
TU214	gi|346318598|gb|JH126405.1|	324574	324763	153	CCM_08322	CCM_08323	2	2	|346318598|gb|JH126405.1|-324574-324653	|346318598|gb|JH126405.1|-324691-324763
TU215	gi|346318598|gb|JH126405.1|	328961	329147	165	CCM_08324	CCM_08325	2	2	|346318598|gb|JH126405.1|-328961-329045	|346318598|gb|JH126405.1|-329068-329147
TU216	gi|346318598|gb|JH126405.1|	334785	335119	265	CCM_08326	CCM_08327	2.47	2	|346318598|gb|JH126405.1|-334785-334989	|346318598|gb|JH126405.1|-335060-335119
TU217	gi|346318598|gb|JH126405.1|	349982	350186	167	CCM_08331	CCM_08332	2	2	|346318598|gb|JH126405.1|-349982-350069	|346318598|gb|JH126405.1|-350108-350186
TU218	gi|346318598|gb|JH126405.1|	350261	350891	606	CCM_08331	CCM_08332	4.13	3	|346318598|gb|JH126405.1|-350261-350608	|346318598|gb|JH126405.1|-350613-350780	|346318598|gb|JH126405.1|-350802-350891
TU219	gi|346318598|gb|JH126405.1|	370878	371090	203	CCM_08336	CCM_08337	3.9	2	|346318598|gb|JH126405.1|-370878-370986	|346318598|gb|JH126405.1|-370997-371090
TU220	gi|346318598|gb|JH126405.1|	440987	441382	195	CCM_08353	CCM_08354	2.41	2	|346318598|gb|JH126405.1|-440987-441048	|346318598|gb|JH126405.1|-441250-441382
TU221	gi|346318598|gb|JH126405.1|	519128	519333	188	CCM_08382	CCM_08383	3.14	2	|346318598|gb|JH126405.1|-519128-519225	|346318598|gb|JH126405.1|-519244-519333
TU222	gi|346318598|gb|JH126405.1|	519558	520325	736	CCM_08382	CCM_08383	4.22	3	|346318598|gb|JH126405.1|-519558-519943	|346318598|gb|JH126405.1|-519970-520229	|346318598|gb|JH126405.1|-520236-520325
TU223	gi|346318598|gb|JH126405.1|	525452	526200	578	CCM_08383	CCM_08384	3.99	3	|346318598|gb|JH126405.1|-525452-525845	|346318598|gb|JH126405.1|-525881-526003	|346318598|gb|JH126405.1|-526140-526200
TU224	gi|346318598|gb|JH126405.1|	526207	526655	449	CCM_08383	CCM_08384	9.38	1	|346318598|gb|JH126405.1|-526207-526655
TU225	gi|346318598|gb|JH126405.1|	544227	545847	1575	CCM_08389	CCM_08390	7.5	2	|346318598|gb|JH126405.1|-544227-545713	|346318598|gb|JH126405.1|-545760-545847
TU226	gi|346318598|gb|JH126405.1|	545969	546324	351	CCM_08389	CCM_08390	4.86	2	|346318598|gb|JH126405.1|-545969-546224	|346318598|gb|JH126405.1|-546230-546324
TU227	gi|346318598|gb|JH126405.1|	551117	551450	330	CCM_08390	CCM_08391	5.23	3	|346318598|gb|JH126405.1|-551117-551211	|346318598|gb|JH126405.1|-551215-551339	|346318598|gb|JH126405.1|-551341-551450
TU228	gi|346318598|gb|JH126405.1|	551577	551954	240	CCM_08390	CCM_08391	2.18	3	|346318598|gb|JH126405.1|-551577-551666	|346318598|gb|JH126405.1|-551744-551833	|346318598|gb|JH126405.1|-551895-551954
TU229	gi|346318598|gb|JH126405.1|	552270	552493	168	CCM_08390	CCM_08391	2.08	2	|346318598|gb|JH126405.1|-552270-552359	|346318598|gb|JH126405.1|-552416-552493
TU230	gi|346318598|gb|JH126405.1|	552695	552987	293	CCM_08390	CCM_08391	5.44	1	|346318598|gb|JH126405.1|-552695-552987
TU231	gi|346318598|gb|JH126405.1|	559505	559705	178	CCM_08391	CCM_08392	2.21	2	|346318598|gb|JH126405.1|-559505-559594	|346318598|gb|JH126405.1|-559618-559705
TU232	gi|346318598|gb|JH126405.1|	564867	565436	443	CCM_08393	CCM_08394	3.01	4	|346318598|gb|JH126405.1|-564867-564970	|346318598|gb|JH126405.1|-564986-565079	|346318598|gb|JH126405.1|-565156-565258	|346318598|gb|JH126405.1|-565295-565436
TU233	gi|346318598|gb|JH126405.1|	576064	576288	216	CCM_08397	CCM_08398	4.28	2	|346318598|gb|JH126405.1|-576064-576155	|346318598|gb|JH126405.1|-576165-576288
TU234	gi|346318598|gb|JH126405.1|	583049	583635	548	CCM_08401	CCM_08402	4.35	2	|346318598|gb|JH126405.1|-583049-583138	|346318598|gb|JH126405.1|-583178-583635
TU235	gi|346318598|gb|JH126405.1|	583948	584399	401	CCM_08401	CCM_08402	5.17	2	|346318598|gb|JH126405.1|-583948-584275	|346318598|gb|JH126405.1|-584327-584399
TU236	gi|346318598|gb|JH126405.1|	584654	584874	182	CCM_08401	CCM_08402	2.84	2	|346318598|gb|JH126405.1|-584654-584745	|346318598|gb|JH126405.1|-584785-584874
TU237	gi|346318598|gb|JH126405.1|	585074	585950	815	CCM_08401	CCM_08402	11.66	4	|346318598|gb|JH126405.1|-585074-585379	|346318598|gb|JH126405.1|-585391-585487	|346318598|gb|JH126405.1|-585504-585825	|346318598|gb|JH126405.1|-585861-585950
TU238	gi|346318598|gb|JH126405.1|	586353	586543	189	CCM_08401	CCM_08402	2.84	2	|346318598|gb|JH126405.1|-586353-586442	|346318598|gb|JH126405.1|-586445-586543
TU239	gi|346318598|gb|JH126405.1|	603970	604349	380	CCM_08407	CCM_08408	3.05	1	|346318598|gb|JH126405.1|-603970-604349
TU240	gi|346318598|gb|JH126405.1|	634682	634873	159	CCM_08415	CCM_08416	2	2	|346318598|gb|JH126405.1|-634682-634753	|346318598|gb|JH126405.1|-634787-634873
TU241	gi|346318598|gb|JH126405.1|	652861	653244	291	CCM_08423	CCM_08424	2.33	3	|346318598|gb|JH126405.1|-652861-652950	|346318598|gb|JH126405.1|-652966-653106	|346318598|gb|JH126405.1|-653185-653244
TU242	gi|346318598|gb|JH126405.1|	658292	658512	178	CCM_08425	CCM_08426	2	2	|346318598|gb|JH126405.1|-658292-658379	|346318598|gb|JH126405.1|-658423-658512
TU243	gi|346318598|gb|JH126405.1|	681740	682065	301	CCM_08434	CCM_08435	2.81	2	|346318598|gb|JH126405.1|-681740-681829	|346318598|gb|JH126405.1|-681855-682065
TU244	gi|346318598|gb|JH126405.1|	682798	683636	744	CCM_08434	CCM_08435	26.96	2	|346318598|gb|JH126405.1|-682798-682980	|346318598|gb|JH126405.1|-683076-683636
TU245	gi|346318598|gb|JH126405.1|	702465	702685	217	CCM_08437	CCM_08438	4.86	2	|346318598|gb|JH126405.1|-702465-702589	|346318598|gb|JH126405.1|-702594-702685
TU246	gi|346318598|gb|JH126405.1|	722233	722434	164	CCM_08443	CCM_08444	2.39	2	|346318598|gb|JH126405.1|-722233-722322	|346318598|gb|JH126405.1|-722361-722434
TU247	gi|346318598|gb|JH126405.1|	725708	725993	286	CCM_08444	CCM_08445	7.9	1	|346318598|gb|JH126405.1|-725708-725993
TU248	gi|346318598|gb|JH126405.1|	726377	726699	323	CCM_08444	CCM_08445	7.8	1	|346318598|gb|JH126405.1|-726377-726699
TU249	gi|346318598|gb|JH126405.1|	781927	782091	165	CCM_08466	CCM_08467	2.36	1	|346318598|gb|JH126405.1|-781927-782091
TU250	gi|346318598|gb|JH126405.1|	782475	782679	176	CCM_08466	CCM_08467	2	2	|346318598|gb|JH126405.1|-782475-782562	|346318598|gb|JH126405.1|-782592-782679
TU251	gi|346318598|gb|JH126405.1|	795519	795719	164	CCM_08471	CCM_08472	2.51	2	|346318598|gb|JH126405.1|-795519-795592	|346318598|gb|JH126405.1|-795630-795719
TU252	gi|346318598|gb|JH126405.1|	837261	837474	214	CCM_08490	CCM_08491	4.02	1	|346318598|gb|JH126405.1|-837261-837474
TU253	gi|346318598|gb|JH126405.1|	840496	840707	205	CCM_08491	CCM_08492	2.36	2	|346318598|gb|JH126405.1|-840496-840610	|346318598|gb|JH126405.1|-840618-840707
TU254	gi|346318598|gb|JH126405.1|	857791	858170	380	CCM_08496	CCM_08497	4.91	1	|346318598|gb|JH126405.1|-857791-858170
TU255	gi|346318598|gb|JH126405.1|	870430	870751	320	CCM_08500	CCM_08501	6.98	2	|346318598|gb|JH126405.1|-870430-870656	|346318598|gb|JH126405.1|-870659-870751
TU256	gi|346318598|gb|JH126405.1|	882137	882458	313	CCM_08503	CCM_08504	10.17	2	|346318598|gb|JH126405.1|-882137-882352	|346318598|gb|JH126405.1|-882362-882458
TU257	gi|346318598|gb|JH126405.1|	905775	906288	428	CCM_08510	CCM_08511	17.93	2	|346318598|gb|JH126405.1|-905775-905837	|346318598|gb|JH126405.1|-905924-906288
TU258	gi|346318598|gb|JH126405.1|	907424	908047	605	CCM_08510	CCM_08511	5.18	2	|346318598|gb|JH126405.1|-907424-907513	|346318598|gb|JH126405.1|-907533-908047
TU259	gi|346318598|gb|JH126405.1|	908750	908963	214	CCM_08510	CCM_08511	6.82	1	|346318598|gb|JH126405.1|-908750-908963
TU260	gi|346318598|gb|JH126405.1|	909287	909521	235	CCM_08510	CCM_08511	5.42	1	|346318598|gb|JH126405.1|-909287-909521
TU261	gi|346318598|gb|JH126405.1|	913976	914195	220	CCM_08511	CCM_08512	3.55	1	|346318598|gb|JH126405.1|-913976-914195
TU262	gi|346318598|gb|JH126405.1|	948140	948397	165	CCM_08520	CCM_08521	2	2	|346318598|gb|JH126405.1|-948140-948217	|346318598|gb|JH126405.1|-948311-948397
TU263	gi|346318598|gb|JH126405.1|	948609	948809	178	CCM_08520	CCM_08521	2.35	2	|346318598|gb|JH126405.1|-948609-948696	|346318598|gb|JH126405.1|-948720-948809
TU264	gi|346318598|gb|JH126405.1|	948942	949133	192	CCM_08520	CCM_08521	3.43	1	|346318598|gb|JH126405.1|-948942-949133
TU265	gi|346318598|gb|JH126405.1|	949347	950149	717	CCM_08520	CCM_08521	4.97	5	|346318598|gb|JH126405.1|-949347-949436	|346318598|gb|JH126405.1|-949458-949717	|346318598|gb|JH126405.1|-949734-949906	|346318598|gb|JH126405.1|-949940-950036	|346318598|gb|JH126405.1|-950053-950149
TU266	gi|346318598|gb|JH126405.1|	1034883	1035940	1054	CCM_08549	CCM_08550	10.17	2	|346318598|gb|JH126405.1|-1034883-1034976	|346318598|gb|JH126405.1|-1034981-1035940
TU267	gi|346318598|gb|JH126405.1|	1048242	1049338	1097	CCM_08554	CCM_08555	8.76	1	|346318598|gb|JH126405.1|-1048242-1049338
TU268	gi|346318598|gb|JH126405.1|	1049459	1049983	475	CCM_08554	CCM_08555	5.18	2	|346318598|gb|JH126405.1|-1049459-1049725	|346318598|gb|JH126405.1|-1049776-1049983
TU269	gi|346318598|gb|JH126405.1|	1056910	1057179	270	CCM_08556	CCM_08557	4.01	1	|346318598|gb|JH126405.1|-1056910-1057179
TU270	gi|346318598|gb|JH126405.1|	1059752	1059939	159	CCM_08557	CCM_08559	2.3	2	|346318598|gb|JH126405.1|-1059752-1059841	|346318598|gb|JH126405.1|-1059871-1059939
TU271	gi|346318598|gb|JH126405.1|	1060582	1060971	324	CCM_08557	CCM_08559	2.62	3	|346318598|gb|JH126405.1|-1060582-1060671	|346318598|gb|JH126405.1|-1060687-1060838	|346318598|gb|JH126405.1|-1060890-1060971
TU272	gi|346318598|gb|JH126405.1|	1073899	1074156	163	CCM_08564	CCM_08565	2.47	2	|346318598|gb|JH126405.1|-1073899-1073971	|346318598|gb|JH126405.1|-1074067-1074156
TU273	gi|346318598|gb|JH126405.1|	1074577	1074793	172	CCM_08564	CCM_08565	2	2	|346318598|gb|JH126405.1|-1074577-1074666	|346318598|gb|JH126405.1|-1074712-1074793
TU274	gi|346318598|gb|JH126405.1|	1077717	1077996	280	CCM_08565	CCM_08566	3.1	1	|346318598|gb|JH126405.1|-1077717-1077996
TU275	gi|346318598|gb|JH126405.1|	1078750	1079116	310	CCM_08565	CCM_08566	3.43	3	|346318598|gb|JH126405.1|-1078750-1078852	|346318598|gb|JH126405.1|-1078886-1079002	|346318598|gb|JH126405.1|-1079027-1079116
TU276	gi|346318598|gb|JH126405.1|	1079270	1079467	182	CCM_08565	CCM_08566	3.23	2	|346318598|gb|JH126405.1|-1079270-1079359	|346318598|gb|JH126405.1|-1079376-1079467
TU277	gi|346318598|gb|JH126405.1|	1080070	1080273	180	CCM_08565	CCM_08566	2.68	2	|346318598|gb|JH126405.1|-1080070-1080159	|346318598|gb|JH126405.1|-1080184-1080273
TU278	gi|346318598|gb|JH126405.1|	1103189	1104441	1206	CCM_08574	CCM_08575	21.23	2	|346318598|gb|JH126405.1|-1103189-1104171	|346318598|gb|JH126405.1|-1104219-1104441
TU279	gi|346318598|gb|JH126405.1|	1138383	1138621	234	CCM_08586	CCM_08587	5.5	2	|346318598|gb|JH126405.1|-1138383-1138505	|346318598|gb|JH126405.1|-1138511-1138621
TU280	gi|346318598|gb|JH126405.1|	1138658	1138904	233	CCM_08586	CCM_08587	3.63	2	|346318598|gb|JH126405.1|-1138658-1138777	|346318598|gb|JH126405.1|-1138792-1138904
TU281	gi|346318598|gb|JH126405.1|	1140558	1141971	1414	CCM_08586	CCM_08587	36.12	1	|346318598|gb|JH126405.1|-1140558-1141971
TU282	gi|346318598|gb|JH126405.1|	1154955	1155659	695	CCM_08591	CCM_08592	9.57	2	|346318598|gb|JH126405.1|-1154955-1155535	|346318598|gb|JH126405.1|-1155546-1155659
TU283	gi|346318598|gb|JH126405.1|	1157128	1157455	288	CCM_08592	CCM_08593	3.17	3	|346318598|gb|JH126405.1|-1157128-1157243	|346318598|gb|JH126405.1|-1157256-1157352	|346318598|gb|JH126405.1|-1157381-1157455
TU284	gi|346318598|gb|JH126405.1|	1157632	1158658	1027	CCM_08592	CCM_08593	12.55	1	|346318598|gb|JH126405.1|-1157632-1158658
TU285	gi|346318598|gb|JH126405.1|	1159295	1159525	206	CCM_08592	CCM_08593	2.69	2	|346318598|gb|JH126405.1|-1159295-1159410	|346318598|gb|JH126405.1|-1159436-1159525
TU286	gi|346318598|gb|JH126405.1|	1160345	1160805	461	CCM_08592	CCM_08593	5.85	1	|346318598|gb|JH126405.1|-1160345-1160805
TU287	gi|346318598|gb|JH126405.1|	1162664	1162856	170	CCM_08592	CCM_08593	2	2	|346318598|gb|JH126405.1|-1162664-1162752	|346318598|gb|JH126405.1|-1162776-1162856
TU288	gi|346318598|gb|JH126405.1|	1163270	1164313	1044	CCM_08592	CCM_08593	44.38	1	|346318598|gb|JH126405.1|-1163270-1164313
TU289	gi|346318598|gb|JH126405.1|	1164337	1164855	496	CCM_08592	CCM_08593	4	3	|346318598|gb|JH126405.1|-1164337-1164602	|346318598|gb|JH126405.1|-1164619-1164750	|346318598|gb|JH126405.1|-1164758-1164855
TU290	gi|346318598|gb|JH126405.1|	1165463	1166337	871	CCM_08592	CCM_08593	6.79	2	|346318598|gb|JH126405.1|-1165463-1166251	|346318598|gb|JH126405.1|-1166256-1166337
TU291	gi|346318598|gb|JH126405.1|	1166357	1166595	239	CCM_08592	CCM_08593	3.13	1	|346318598|gb|JH126405.1|-1166357-1166595
TU292	gi|346318598|gb|JH126405.1|	1167281	1167841	528	CCM_08592	CCM_08593	6.13	2	|346318598|gb|JH126405.1|-1167281-1167372	|346318598|gb|JH126405.1|-1167406-1167841
TU293	gi|346318598|gb|JH126405.1|	1198983	1199837	719	CCM_08603	CCM_08604	3.75	4	|346318598|gb|JH126405.1|-1198983-1199423	|346318598|gb|JH126405.1|-1199489-1199578	|346318598|gb|JH126405.1|-1199630-1199727	|346318598|gb|JH126405.1|-1199748-1199837
TU294	gi|346318598|gb|JH126405.1|	1200228	1200618	357	CCM_08603	CCM_08604	2.42	3	|346318598|gb|JH126405.1|-1200228-1200315	|346318598|gb|JH126405.1|-1200328-1200506	|346318598|gb|JH126405.1|-1200529-1200618
TU295	gi|346318598|gb|JH126405.1|	1201062	1201408	303	CCM_08603	CCM_08604	2.66	3	|346318598|gb|JH126405.1|-1201062-1201132	|346318598|gb|JH126405.1|-1201170-1201302	|346318598|gb|JH126405.1|-1201310-1201408
TU296	gi|346318598|gb|JH126405.1|	1215702	1215915	201	CCM_08608	CCM_08609	4.88	2	|346318598|gb|JH126405.1|-1215702-1215799	|346318598|gb|JH126405.1|-1215813-1215915
TU297	gi|346318598|gb|JH126405.1|	1216084	1216279	169	CCM_08608	CCM_08609	2	2	|346318598|gb|JH126405.1|-1216084-1216171	|346318598|gb|JH126405.1|-1216199-1216279
TU298	gi|346318598|gb|JH126405.1|	1216731	1217089	332	CCM_08608	CCM_08609	2.85	3	|346318598|gb|JH126405.1|-1216731-1216813	|346318598|gb|JH126405.1|-1216830-1216982	|346318598|gb|JH126405.1|-1216994-1217089
TU299	gi|346318598|gb|JH126405.1|	1223022	1223785	764	CCM_08609	CCM_08610	31.26	1	|346318598|gb|JH126405.1|-1223022-1223785
TU300	gi|346318598|gb|JH126405.1|	1223792	1224232	441	CCM_08609	CCM_08610	4.6	1	|346318598|gb|JH126405.1|-1223792-1224232
TU301	gi|346318598|gb|JH126405.1|	1230556	1230740	166	CCM_08612	CCM_08613	2.37	2	|346318598|gb|JH126405.1|-1230556-1230650	|346318598|gb|JH126405.1|-1230670-1230740
TU302	gi|346318598|gb|JH126405.1|	1245935	1246146	198	CCM_08618	CCM_08619	3.08	2	|346318598|gb|JH126405.1|-1245935-1246042	|346318598|gb|JH126405.1|-1246057-1246146
TU303	gi|346318598|gb|JH126405.1|	1247217	1247491	275	CCM_08618	CCM_08619	6.49	1	|346318598|gb|JH126405.1|-1247217-1247491
TU304	gi|346318598|gb|JH126405.1|	1261199	1261408	197	CCM_08620	CCM_08621	2.37	2	|346318598|gb|JH126405.1|-1261199-1261288	|346318598|gb|JH126405.1|-1261302-1261408
TU305	gi|346318598|gb|JH126405.1|	1262162	1262358	197	CCM_08620	CCM_08621	6.67	1	|346318598|gb|JH126405.1|-1262162-1262358
TU306	gi|346318598|gb|JH126405.1|	1275379	1275573	180	CCM_08621	CCM_08622	2	2	|346318598|gb|JH126405.1|-1275379-1275468	|346318598|gb|JH126405.1|-1275484-1275573
TU307	gi|346318598|gb|JH126405.1|	1275908	1277087	1018	CCM_08621	CCM_08622	5.54	5	|346318598|gb|JH126405.1|-1275908-1276000	|346318598|gb|JH126405.1|-1276010-1276111	|346318598|gb|JH126405.1|-1276119-1276246	|346318598|gb|JH126405.1|-1276316-1276762	|346318598|gb|JH126405.1|-1276840-1277087
TU308	gi|346318598|gb|JH126405.1|	1294045	1295432	1296	CCM_08627	CCM_08628	7.73	4	|346318598|gb|JH126405.1|-1294045-1294605	|346318598|gb|JH126405.1|-1294624-1294806	|346318598|gb|JH126405.1|-1294871-1294994	|346318598|gb|JH126405.1|-1295005-1295432
TU309	gi|346318598|gb|JH126405.1|	1295575	1296301	685	CCM_08627	CCM_08628	97.22	2	|346318598|gb|JH126405.1|-1295575-1295974	|346318598|gb|JH126405.1|-1296017-1296301
TU310	gi|346318598|gb|JH126405.1|	1305046	1305374	267	CCM_08627	CCM_08628	2.39	3	|346318598|gb|JH126405.1|-1305046-1305119	|346318598|gb|JH126405.1|-1305158-1305267	|346318598|gb|JH126405.1|-1305292-1305374
TU311	gi|346318598|gb|JH126405.1|	1332183	1332387	205	CCM_08637	CCM_08638	5.92	1	|346318598|gb|JH126405.1|-1332183-1332387
TU312	gi|346318598|gb|JH126405.1|	1345654	1347789	1944	CCM_08645	CCM_08646	12.96	4	|346318598|gb|JH126405.1|-1345654-1346313	|346318598|gb|JH126405.1|-1346376-1346651	|346318598|gb|JH126405.1|-1346709-1346819	|346318598|gb|JH126405.1|-1346893-1347789
TU313	gi|346318598|gb|JH126405.1|	1393344	1393713	370	CCM_08665	CCM_08666	3.3	1	|346318598|gb|JH126405.1|-1393344-1393713
TU314	gi|346318598|gb|JH126405.1|	1393860	1394167	243	CCM_08665	CCM_08666	3.3	3	|346318598|gb|JH126405.1|-1393860-1393949	|346318598|gb|JH126405.1|-1393974-1394078	|346318598|gb|JH126405.1|-1394120-1394167
TU315	gi|346318598|gb|JH126405.1|	1396555	1397341	776	CCM_08666	CCM_08667	5.98	2	|346318598|gb|JH126405.1|-1396555-1396863	|346318598|gb|JH126405.1|-1396875-1397341
TU316	gi|346318598|gb|JH126405.1|	1416891	1417085	166	CCM_08674	CCM_08675	2.34	2	|346318598|gb|JH126405.1|-1416891-1416980	|346318598|gb|JH126405.1|-1417010-1417085
TU317	gi|346318598|gb|JH126405.1|	1428754	1428949	151	CCM_08678	CCM_08679	2.18	2	|346318598|gb|JH126405.1|-1428754-1428814	|346318598|gb|JH126405.1|-1428860-1428949
TU318	gi|346318598|gb|JH126405.1|	1432628	1432819	161	CCM_08680	CCM_08681	2	2	|346318598|gb|JH126405.1|-1432628-1432698	|346318598|gb|JH126405.1|-1432730-1432819
TU319	gi|346318598|gb|JH126405.1|	1437835	1439307	1457	CCM_08682	CCM_08683	12.07	2	|346318598|gb|JH126405.1|-1437835-1437924	|346318598|gb|JH126405.1|-1437941-1439307
TU320	gi|346318598|gb|JH126405.1|	1460457	1461203	276	CCM_08691	CCM_08692	3.73	2	|346318598|gb|JH126405.1|-1460457-1460580	|346318598|gb|JH126405.1|-1461052-1461203
TU321	gi|346318598|gb|JH126405.1|	1462268	1462463	155	CCM_08691	CCM_08692	2	2	|346318598|gb|JH126405.1|-1462268-1462341	|346318598|gb|JH126405.1|-1462383-1462463
TU322	gi|346318598|gb|JH126405.1|	1463952	1464155	192	CCM_08691	CCM_08692	4.13	2	|346318598|gb|JH126405.1|-1463952-1464053	|346318598|gb|JH126405.1|-1464066-1464155
TU323	gi|346318598|gb|JH126405.1|	1467491	1467678	152	CCM_08692	CCM_08693	2.43	2	|346318598|gb|JH126405.1|-1467491-1467552	|346318598|gb|JH126405.1|-1467589-1467678
TU324	gi|346318598|gb|JH126405.1|	1499897	1500201	305	CCM_08700	CCM_08701	5.86	1	|346318598|gb|JH126405.1|-1499897-1500201
TU325	gi|346318598|gb|JH126405.1|	1500350	1501142	793	CCM_08700	CCM_08701	9.18	1	|346318598|gb|JH126405.1|-1500350-1501142
TU326	gi|346318598|gb|JH126405.1|	1529493	1530063	571	CCM_08708	CCM_08709	46.32	1	|346318598|gb|JH126405.1|-1529493-1530063
TU327	gi|346318598|gb|JH126405.1|	1534257	1534848	488	CCM_08709	CCM_08710	3.49	4	|346318598|gb|JH126405.1|-1534257-1534357	|346318598|gb|JH126405.1|-1534398-1534552	|346318598|gb|JH126405.1|-1534613-1534723	|346318598|gb|JH126405.1|-1534728-1534848
TU328	gi|346318598|gb|JH126405.1|	1557418	1557609	180	CCM_08717	CCM_08718	2.43	2	|346318598|gb|JH126405.1|-1557418-1557507	|346318598|gb|JH126405.1|-1557520-1557609
TU329	gi|346318598|gb|JH126405.1|	1579694	1579945	252	CCM_08725	CCM_08727	7.78	1	|346318598|gb|JH126405.1|-1579694-1579945
TU330	gi|346318598|gb|JH126405.1|	1584023	1584427	327	CCM_08728	CCM_08729	2.61	3	|346318598|gb|JH126405.1|-1584023-1584085	|346318598|gb|JH126405.1|-1584128-1584217	|346318598|gb|JH126405.1|-1584254-1584427
TU331	gi|346318598|gb|JH126405.1|	1584809	1585019	184	CCM_08728	CCM_08729	3.89	2	|346318598|gb|JH126405.1|-1584809-1584898	|346318598|gb|JH126405.1|-1584926-1585019
TU332	gi|346318598|gb|JH126405.1|	1585101	1585301	166	CCM_08728	CCM_08729	2	2	|346318598|gb|JH126405.1|-1585101-1585180	|346318598|gb|JH126405.1|-1585216-1585301
TU333	gi|346318598|gb|JH126405.1|	1601734	1601928	178	CCM_08733	CCM_08734	2	2	|346318598|gb|JH126405.1|-1601734-1601823	|346318598|gb|JH126405.1|-1601841-1601928
TU334	gi|346318598|gb|JH126405.1|	1606159	1606360	181	CCM_08734	CCM_08735	3.28	2	|346318598|gb|JH126405.1|-1606159-1606248	|346318598|gb|JH126405.1|-1606270-1606360
TU335	gi|346318598|gb|JH126405.1|	1628806	1629235	416	CCM_08740	CCM_08741	2.92	3	|346318598|gb|JH126405.1|-1628806-1628916	|346318598|gb|JH126405.1|-1628919-1629133	|346318598|gb|JH126405.1|-1629146-1629235
TU336	gi|346318598|gb|JH126405.1|	1632736	1632982	247	CCM_08741	CCM_08742	8.44	1	|346318598|gb|JH126405.1|-1632736-1632982
TU337	gi|346318598|gb|JH126405.1|	1636030	1636234	195	CCM_08743	CCM_08744	2.32	2	|346318598|gb|JH126405.1|-1636030-1636119	|346318598|gb|JH126405.1|-1636130-1636234
TU338	gi|346318598|gb|JH126405.1|	1636448	1636633	186	CCM_08743	CCM_08744	2.73	1	|346318598|gb|JH126405.1|-1636448-1636633
TU339	gi|346318598|gb|JH126405.1|	1638462	1638662	180	CCM_08743	CCM_08744	2.5	2	|346318598|gb|JH126405.1|-1638462-1638551	|346318598|gb|JH126405.1|-1638573-1638662
TU340	gi|346318598|gb|JH126405.1|	1640476	1640881	392	CCM_08743	CCM_08744	3.79	3	|346318598|gb|JH126405.1|-1640476-1640578	|346318598|gb|JH126405.1|-1640581-1640812	|346318598|gb|JH126405.1|-1640825-1640881
TU341	gi|346318598|gb|JH126405.1|	1649577	1649988	412	CCM_08747	CCM_08748	4.86	1	|346318598|gb|JH126405.1|-1649577-1649988
TU342	gi|346318598|gb|JH126405.1|	1650248	1650694	409	CCM_08747	CCM_08748	5.52	2	|346318598|gb|JH126405.1|-1650248-1650325	|346318598|gb|JH126405.1|-1650364-1650694
TU343	gi|346318598|gb|JH126405.1|	1652969	1653190	222	CCM_08748	CCM_08749	6.11	1	|346318598|gb|JH126405.1|-1652969-1653190
TU344	gi|346318598|gb|JH126405.1|	1654169	1654797	525	CCM_08748	CCM_08749	5.31	4	|346318598|gb|JH126405.1|-1654169-1654273	|346318598|gb|JH126405.1|-1654302-1654515	|346318598|gb|JH126405.1|-1654588-1654701	|346318598|gb|JH126405.1|-1654706-1654797
TU345	gi|346318598|gb|JH126405.1|	1694772	1694983	212	CCM_08761	CCM_08762	2.94	1	|346318598|gb|JH126405.1|-1694772-1694983
TU346	gi|346318598|gb|JH126405.1|	1713047	1713451	249	CCM_08766	CCM_08767	2.15	3	|346318598|gb|JH126405.1|-1713047-1713115	|346318598|gb|JH126405.1|-1713122-1713211	|346318598|gb|JH126405.1|-1713362-1713451
TU347	gi|346318598|gb|JH126405.1|	1722171	1723420	1214	CCM_08770	CCM_08771	19.71	3	|346318598|gb|JH126405.1|-1722171-1723186	|346318598|gb|JH126405.1|-1723219-1723326	|346318598|gb|JH126405.1|-1723331-1723420
TU348	gi|346318598|gb|JH126405.1|	1724378	1724805	428	CCM_08770	CCM_08771	5.71	1	|346318598|gb|JH126405.1|-1724378-1724805
TU349	gi|346318598|gb|JH126405.1|	1731815	1732081	267	CCM_08772	CCM_08773	3.22	1	|346318598|gb|JH126405.1|-1731815-1732081
TU350	gi|346318598|gb|JH126405.1|	1735408	1736534	1002	CCM_08773	CCM_08774	11.51	3	|346318598|gb|JH126405.1|-1735408-1736047	|346318598|gb|JH126405.1|-1736096-1736411	|346318598|gb|JH126405.1|-1736489-1736534
TU351	gi|346318598|gb|JH126405.1|	1737014	1738100	793	CCM_08773	CCM_08774	4.82	5	|346318598|gb|JH126405.1|-1737014-1737106	|346318598|gb|JH126405.1|-1737135-1737224	|346318598|gb|JH126405.1|-1737325-1737699	|346318598|gb|JH126405.1|-1737782-1737888	|346318598|gb|JH126405.1|-1737973-1738100
TU352	gi|346318598|gb|JH126405.1|	1757939	1758298	276	CCM_08779	CCM_08780	2.62	3	|346318598|gb|JH126405.1|-1757939-1758028	|346318598|gb|JH126405.1|-1758061-1758156	|346318598|gb|JH126405.1|-1758209-1758298
TU353	gi|346318598|gb|JH126405.1|	1760553	1760887	282	CCM_08780	CCM_08781	2.95	3	|346318598|gb|JH126405.1|-1760553-1760669	|346318598|gb|JH126405.1|-1760699-1760796	|346318598|gb|JH126405.1|-1760821-1760887
TU354	gi|346318598|gb|JH126405.1|	1764214	1764418	180	CCM_08781	CCM_08782	2	2	|346318598|gb|JH126405.1|-1764214-1764303	|346318598|gb|JH126405.1|-1764329-1764418
TU355	gi|346318598|gb|JH126405.1|	1774095	1774282	169	CCM_08784	CCM_08785	2.5	2	|346318598|gb|JH126405.1|-1774095-1774184	|346318598|gb|JH126405.1|-1774204-1774282
TU356	gi|346318598|gb|JH126405.1|	1798851	1799145	224	CCM_08792	CCM_08793	2.23	3	|346318598|gb|JH126405.1|-1798851-1798895	|346318598|gb|JH126405.1|-1798943-1799032	|346318598|gb|JH126405.1|-1799057-1799145
TU357	gi|346318598|gb|JH126405.1|	1799682	1800036	282	CCM_08792	CCM_08793	2.2	3	|346318598|gb|JH126405.1|-1799682-1799790	|346318598|gb|JH126405.1|-1799828-1799917	|346318598|gb|JH126405.1|-1799954-1800036
TU358	gi|346318598|gb|JH126405.1|	1830005	1831687	1683	CCM_08806	CCM_08807	27.72	1	|346318598|gb|JH126405.1|-1830005-1831687
TU359	gi|346318598|gb|JH126405.1|	1831731	1831909	179	CCM_08806	CCM_08807	5.31	1	|346318598|gb|JH126405.1|-1831731-1831909
[truncated: 2,573 more rows]
[truncated: 1 more columns]
