# Supplementary material for: Genome-Wide Transcriptome and Proteome Analysis on Different Developmental Stages of Cordyceps militaris
Source: PLoS One. 2012 Dec 14;7(12):e51853. doi: 10.1371/journal.pone.0051853 (PMC3522581; doi:10.1371/journal.pone.0051853)
Supplement: Table S5 — Information of differentially expressed genes (DEGs) between mycelium and fruiting body of C. militaris . FDR ≤0.001 and |log2RPKM ratio| ≥1 were set as the threshold. 2712 DEGs were determined in which 2113 up-regulated in mycelium and 599 in fruiting body. (XLS) [file pone.0051853.s006.xls]

## Sheet: Sheet1
Gene_ID	Gene_length	M_reads	F_reads	M_RPKM	F_RPKM	log2 Ratio(M_RPKM/F_RPKM)	Up/Down-Regulation(M/F)	P-value	FDR
CCM_04992	1095	631	0	162.128	0	17.3068	Up	2.22044e-16	2.45432e-15
CCM_05930	798	263	0	92.725	0	16.5007	Up	2.22044e-16	2.46601e-15
CCM_04004	387	118	0	85.7857	0	16.3884	Up	2.22044e-16	2.45142e-15
CCM_03489	759	213	0	78.9554	0	16.2688	Up	2.22044e-16	2.437e-15
CCM_07787	591	146	0	69.5039	0	16.0848	Up	2.22044e-16	2.44852e-15
CCM_00881	3630	645	0	49.9916	0	15.6094	Up	2.22044e-16	2.46308e-15
CCM_08025	1059	185	0	49.1496	0	15.5849	Up	2.22044e-16	2.45723e-15
CCM_00606	582	82	0	39.6401	0	15.2747	Up	2.22044e-16	2.43413e-15
CCM_05658	1404	195	0	39.0761	0	15.254	Up	2.22044e-16	2.46015e-15
CCM_06862	417	55	0	37.1083	0	15.1795	Up	1.9984e-15	2.12094e-14
CCM_04956	1569	180	0	32.277	0	14.9782	Up	2.22044e-16	2.43987e-15
CCM_00299	201	20	0	27.9948	0	14.7729	Up	4.47774e-06	1.20836e-05
CCM_07989	1299	125	0	27.0735	0	14.7246	Up	2.22044e-16	2.4719e-15
CCM_00377	552	49	0	24.9747	0	14.6082	Up	7.10542e-14	6.00421e-13
CCM_00609	465	40	0	24.202	0	14.5628	Up	1.86271e-11	8.02272e-11
CCM_06496	1002	79	0	22.1821	0	14.4371	Up	2.22044e-16	2.44563e-15
CCM_00714	789	60	0	21.3953	0	14.385	Up	2.22044e-16	2.46895e-15
CCM_06766	1110	76	0	19.2635	0	14.2336	Up	2.22044e-16	2.43128e-15
CCM_02174	507	34	0	18.8675	0	14.2036	Up	7.66324e-10	2.89552e-09
CCM_06857	684	42	0	17.2758	0	14.0765	Up	5.39612e-12	2.43661e-11
CCM_00119	327	19	0	16.3474	0	13.9968	Up	8.31966e-06	2.18262e-05
CCM_05577	1824	90	0	13.8823	0	13.761	Up	2.22044e-16	2.47485e-15
CCM_06430	279	13	0	13.1094	0	13.6783	Up	0.000342282	0.000735579
CCM_06600	516	23	0	12.5407	0	13.6143	Up	6.98104e-07	2.05705e-06
CCM_06481	591	26	0	12.3774	0	13.5954	Up	1.08838e-07	3.45241e-07
CCM_00604	843	36	0	12.0149	0	13.5525	Up	2.21984e-10	8.74162e-10
CCM_00729	678	27	0	11.2041	0	13.4517	Up	5.85782e-08	1.90875e-07
CCM_05354	363	14	0	10.8509	0	13.4055	Up	0.00018422	0.000411539
CCM_06863	1737	64	0	10.3663	0	13.3396	Up	2.22044e-16	2.44275e-15
CCM_09051	813	29	0	10.0358	0	13.2929	Up	1.69685e-08	5.78367e-08
CCM_07385	435	15	0	9.70166	0	13.244	Up	9.91494e-05	0.000228895
CCM_02139	1656	55	0	9.34429	0	13.1899	Up	1.9984e-15	2.12336e-14
CCM_05875	1677	51	0	8.5562	0	13.0628	Up	2.08722e-14	2.03679e-13
CCM_03159	522	15	0	8.08472	0	12.981	Up	9.91494e-05	0.000229122
CCM_08732	2562	73	0	8.01655	0	12.9688	Up	2.22044e-16	2.47781e-15
CCM_07619	1827	52	0	8.00772	0	12.9672	Up	1.13243e-14	1.14706e-13
CCM_03091	501	14	0	7.86202	0	12.9407	Up	0.00018422	0.000411441
CCM_00997	1101	29	0	7.41062	0	12.8554	Up	1.69685e-08	5.78578e-08
CCM_03396	1326	34	0	7.21405	0	12.8166	Up	7.66324e-10	2.89669e-09
CCM_06272	753	19	0	7.09909	0	12.7934	Up	8.31966e-06	2.18324e-05
CCM_04903	912	23	0	7.0954	0	12.7927	Up	6.98104e-07	2.0577e-06
CCM_06523	1371	33	0	6.77205	0	12.7254	Up	1.42383e-09	5.26891e-09
CCM_01719	1371	29	0	5.9512	0	12.539	Up	1.69685e-08	5.7879e-08
CCM_00618	780	16	0	5.77124	0	12.4947	Up	5.33634e-05	0.000127615
CCM_06001	732	15	0	5.76533	0	12.4932	Up	9.91494e-05	0.000229065
CCM_06273	987	20	0	5.70108	0	12.477	Up	4.47774e-06	1.20766e-05
CCM_03535	990	20	0	5.6838	0	12.4726	Up	4.47774e-06	1.2087e-05
CCM_03264	1092	21	0	5.41054	0	12.4016	Up	2.40998e-06	6.71326e-06
CCM_04352	1173	22	0	5.27678	0	12.3654	Up	1.29708e-06	3.70838e-06
CCM_07162	915	17	0	5.22723	0	12.3518	Up	2.87208e-05	7.08451e-05
CCM_09027	1431	26	0	5.11185	0	12.3196	Up	1.08838e-07	3.45006e-07
CCM_06533	1527	26	0	4.79047	0	12.226	Up	1.08838e-07	3.45124e-07
CCM_02035	804	13	0	4.54916	0	12.1514	Up	0.000342282	0.000736088
CCM_07359	1302	20	0	4.32178	0	12.0774	Up	4.47774e-06	1.20801e-05
CCM_08079	1107	17	0	4.32061	0	12.077	Up	2.87208e-05	7.08077e-05
CCM_05490	1050	16	0	4.28721	0	12.0658	Up	5.33634e-05	0.000127583
CCM_07317	951	14	0	4.14182	0	12.0161	Up	0.00018422	0.000411737
CCM_00406	1653	24	0	4.08491	0	11.9961	Up	3.75728e-07	1.13216e-06
CCM_03774	912	13	0	4.01044	0	11.9695	Up	0.000342282	0.000735918
CCM_00605	1056	15	0	3.99642	0	11.9645	Up	9.91494e-05	0.000229008
CCM_05636	2214	29	0	3.68523	0	11.8475	Up	1.69685e-08	5.79001e-08
CCM_08916	1293	15	0	3.2639	0	11.6724	Up	9.91494e-05	0.000228952
CCM_03327	1128	13	0	3.24249	0	11.6629	Up	0.000342282	0.00073541
CCM_08017	1164	13	0	3.1422	0	11.6176	Up	0.000342282	0.000735749
CCM_06461	1491	14	0	2.64177	0	11.3673	Up	0.00018422	0.000411638
CCM_06174	1812	17	0	2.63958	0	11.3661	Up	2.87208e-05	7.08264e-05
CCM_02852	816	7092	6	2445.25	2.41111	9.98607	Up	1.00047e-05	2.59765e-05
CCM_06307	915	963	2	296.107	0.716745	8.69045	Up	9.90978e-05	0.000230085
CCM_06308	336	22076	54	18485.2	52.6999	8.45436	Up	6.66134e-15	6.8743e-14
CCM_00607	1671	454	2	76.4405	0.392472	7.6056	Up	9.90978e-05	0.000229514
CCM_07916	672	436	2	182.541	0.975925	7.54724	Up	9.90978e-05	0.000229571
CCM_09353	333	335	2	283.038	1.96943	7.16707	Up	9.90978e-05	0.000229971
CCM_07934	1545	946	6	172.269	1.27344	7.07979	Up	1.00047e-05	2.59837e-05
CCM_06530	2010	1024	7	143.334	1.14198	6.9717	Up	5.30164e-06	1.41838e-05
CCM_00608	1683	281	2	46.9749	0.389674	6.91348	Up	9.90978e-05	0.000229457
CCM_06930	1857	260	2	39.3918	0.353162	6.80142	Up	9.90978e-05	0.000229685
CCM_09375	1836	431	4	66.0463	0.714402	6.5306	Up	3.32934e-05	8.13287e-05
CCM_09291	1893	1694	16	251.772	2.77156	6.50527	Up	1.12849e-08	3.91801e-08
CCM_04249	324	5116	54	4442.52	54.6518	6.34497	Up	6.66134e-15	6.90485e-14
CCM_08029	1266	2071	22	460.246	5.69829	6.33573	Up	1.57306e-10	6.26335e-10
CCM_02687	1125	3575	41	894.062	11.9505	6.22523	Up	1.30118e-13	9.9743e-13
CCM_06415	1371	2221	26	455.78	6.21858	6.19561	Up	9.3332e-12	4.09931e-11
CCM_06497	249	1133	15	1280.19	19.7537	6.01809	Up	2.28468e-08	7.70842e-08
CCM_06498	243	286	4	331.134	5.39771	5.93892	Up	3.32934e-05	8.135e-05
CCM_09176	1056	549	8	146.269	2.48417	5.87972	Up	2.76614e-06	7.64602e-06
CCM_03644	366	273	4	209.858	3.58372	5.87181	Up	3.32934e-05	8.13074e-05
CCM_09100	1431	271	4	53.2812	0.916592	5.8612	Up	3.32934e-05	8.14139e-05
CCM_09479	1656	5188	84	881.421	16.6332	5.7277	Up	2.06502e-14	2.01723e-13
CCM_06406	2394	122	2	14.3377	0.273944	5.70979	Up	9.90978e-05	0.000229799
CCM_05744	1050	548	9	146.837	2.81066	5.70716	Up	1.42571e-06	4.06121e-06
CCM_02081	849	546	9	180.938	3.47608	5.70189	Up	1.42571e-06	4.05626e-06
CCM_08389	1770	1194	20	189.791	3.70521	5.67871	Up	6.56162e-10	2.50259e-09
CCM_02879	1866	3411	63	514.297	11.0709	5.53775	Up	0	0
CCM_06854	300	99	2	92.8449	2.18607	5.40841	Up	9.90978e-05	0.0002294
CCM_06306	657	921	19	394.401	9.48296	5.37818	Up	1.33949e-09	4.97851e-09
CCM_02893	1806	482	10	75.0885	1.81567	5.37001	Up	7.27632e-07	2.14067e-06
CCM_02192	762	144	3	53.1681	1.29099	5.36402	Up	5.7789e-05	0.000137775
CCM_00793	705	82797	1746	33042.2	812.102	5.34651	Up	2.38454e-12	1.1402e-11
CCM_05868	1617	85	2	14.7895	0.405579	5.18844	Up	9.90978e-05	0.000229914
CCM_09576	1125	85	2	21.2574	0.582952	5.18844	Up	9.90978e-05	0.000229628
CCM_05419	804	1417	34	495.859	13.8669	5.16021	Up	1.36557e-13	1.02655e-12
CCM_02021	5601	953	23	47.8709	1.34654	5.15182	Up	7.70976e-11	3.15319e-10
CCM_00827	1506	82	2	15.3191	0.435472	5.13661	Up	9.90978e-05	0.000230028
CCM_05630	2193	81	2	10.3918	0.299052	5.1189	Up	9.90978e-05	0.000229287
CCM_05688	1221	2462	67	567.305	17.9935	4.97858	Up	0	0
CCM_00771	1587	108	3	19.1466	0.619869	4.94898	Up	5.7789e-05	0.000137845
CCM_09418	378	1709	48	1272.02	41.6395	4.93303	Up	9.57012e-14	7.63074e-13
CCM_07979	1533	70	2	12.8469	0.427803	4.90834	Up	9.90978e-05	0.000230143
CCM_05986	1293	302	9	65.7132	2.28244	4.84753	Up	1.42571e-06	4.05255e-06
CCM_01530	1617	11242	345	1956.04	69.9624	4.80521	Up	1.06049e-12	5.36803e-12
CCM_01639	993	746	23	211.365	7.59511	4.79852	Up	7.70976e-11	3.14767e-10
CCM_06987	1503	1878	58	351.545	12.6539	4.79605	Up	0	0
CCM_04233	483	1243	39	724.049	26.4773	4.77326	Up	8.83738e-14	7.16281e-13
CCM_05768	1131	63	2	15.6719	0.57986	4.75633	Up	9.90978e-05	0.000229343
CCM_03484	1980	93	3	13.2148	0.496834	4.73325	Up	5.7789e-05	0.000137881
CCM_08963	1809	663	22	103.114	3.98786	4.69249	Up	1.57306e-10	6.26603e-10
CCM_07616	435	150	5	97.0166	3.76909	4.68594	Up	1.8501e-05	4.66348e-05
CCM_05618	2718	1340	45	138.707	5.42898	4.67522	Up	3.9968e-15	4.17538e-14
CCM_05123	1164	2314	80	559.312	22.5368	4.6333	Up	0	0
CCM_08968	1980	3685	129	523.62	21.3639	4.61527	Up	0	0
CCM_06449	849	140	5	46.3943	1.93116	4.58641	Up	1.8501e-05	4.666e-05
CCM_01633	1380	567	21	115.597	4.98995	4.53394	Up	3.21228e-10	1.25125e-09
CCM_01308	315	1370	51	1223.64	53.0903	4.52659	Up	0	0
CCM_08918	402	53	2	37.0932	1.6314	4.50697	Up	9.90978e-05	0.000229857
CCM_00204	6270	582	22	26.1156	1.15056	4.5045	Up	1.57306e-10	6.26871e-10
CCM_06892	1200	102	4	23.9146	1.09304	4.45148	Up	3.32934e-05	8.12861e-05
CCM_04300	1551	51	2	9.25129	0.422838	4.45148	Up	9.90978e-05	0.000229742
CCM_09101	1116	2827	114	712.698	33.4963	4.41122	Up	1.33893e-13	1.01469e-12
CCM_07526	1722	121	5	19.7695	0.952122	4.37599	Up	1.8501e-05	4.66726e-05
CCM_06234	657	168	7	71.9429	3.49372	4.36402	Up	5.30164e-06	1.42083e-05
CCM_03243	3498	695	29	55.8996	2.71853	4.36194	Up	1.30052e-12	6.45346e-12
CCM_00846	2664	95	4	10.0331	0.492358	4.34891	Up	3.32934e-05	8.13713e-05
CCM_02218	516	301	13	164.12	8.26132	4.31223	Up	9.26274e-08	2.96439e-07
CCM_04119	1116	277	12	69.8328	3.52592	4.30783	Up	1.85242e-07	5.7758e-07
CCM_05662	1944	4290	186	620.876	31.3742	4.30666	Up	6.52146e-13	3.54745e-12
CCM_00847	993	46	2	13.0332	0.660444	4.30262	Up	9.9098e-05	0.00022923
CCM_05682	1515	597	26	110.868	5.62751	4.3002	Up	9.3332e-12	4.10124e-11
CCM_07909	996	111	5	31.3551	1.64614	4.25154	Up	1.8501e-05	4.66474e-05
CCM_08027	2487	1280	58	144.803	7.64729	4.243	Up	0	0
CCM_06743	2832	1322	60	131.336	6.94726	4.24067	Up	0	0
CCM_01955	414	691	32	469.593	25.3458	4.2116	Up	2.86216e-13	1.82509e-12
CCM_01455	1719	107	5	17.5126	0.953783	4.19859	Up	1.8501e-05	4.66853e-05
CCM_05310	1077	170	8	44.4096	2.43573	4.18844	Up	2.76614e-06	7.63471e-06
CCM_00649	882	971	46	309.738	17.1019	4.17882	Up	6.9278e-14	5.88075e-13
CCM_06082	177	2215	105	3520.82	194.523	4.1779	Up	0	0
CCM_09478	2730	1108	54	114.188	6.48615	4.13791	Up	6.66134e-15	6.88191e-14
CCM_00212	390	41	2	29.5776	1.68159	4.13661	Up	9.91e-05	0.000229178
CCM_09336	2709	204	10	21.1868	1.21045	4.12955	Up	7.27632e-07	2.14135e-06
CCM_00603	6873	141	7	5.77187	0.33397	4.11125	Up	5.30164e-06	1.4196e-05
CCM_04971	1650	137	7	23.3604	1.39114	4.06973	Up	5.30164e-06	1.42001e-05
CCM_04420	1131	39	2	9.70166	0.57986	4.06446	Up	9.91046e-05	0.000229132
CCM_09214	3684	1359	70	103.787	6.23066	4.0581	Up	0	0
CCM_05442	570	76	4	37.5131	2.30113	4.02698	Up	3.32934e-05	8.12436e-05
CCM_03445	4500	377	20	23.5707	1.45738	4.01555	Up	6.56162e-10	2.50055e-09
CCM_08262	2340	427	23	51.34	3.22305	3.99358	Up	7.70976e-11	3.15043e-10
CCM_01878	1614	37	2	6.44974	0.406333	3.98851	Up	9.9119e-05	0.000229108
CCM_05074	1539	222	12	40.5843	2.55681	3.98851	Up	1.85242e-07	5.77966e-07
CCM_02088	531	148	8	78.4172	4.94027	3.98851	Up	2.76614e-06	7.64829e-06
CCM_05951	1161	553	30	134.01	8.47314	3.9833	Up	7.20756e-13	3.84444e-12
CCM_05950	1305	147	8	31.6921	2.01018	3.97873	Up	2.76614e-06	7.64376e-06
CCM_02146	1419	2678	146	530.973	33.7385	3.97617	Up	8.14904e-14	6.71576e-13
CCM_05459	2988	55	3	5.17876	0.329228	3.97545	Up	5.7789e-05	0.00013781
CCM_05869	1752	73	4	11.7228	0.748655	3.96888	Up	3.32934e-05	8.12223e-05
CCM_02867	855	2919	162	960.532	62.1304	3.95046	Up	0	0
CCM_01509	795	54	3	19.1104	1.2374	3.94898	Up	5.7789e-05	0.000137916
CCM_03587	1263	160	9	35.6419	2.33666	3.93106	Up	1.42571e-06	4.05873e-06
CCM_06507	771	53	3	19.3404	1.27592	3.92201	Up	5.7789e-05	0.000137951
CCM_09579	684	510	29	209.777	13.9026	3.91543	Up	1.30052e-12	6.4569e-12
CCM_06432	2316	208	12	25.2679	1.69902	3.89453	Up	1.85242e-07	5.7816e-07
CCM_05767	1920	104	6	15.2397	1.02472	3.89453	Up	1.00047e-05	2.59909e-05
CCM_07988	2271	1302	76	161.301	10.9737	3.87764	Up	2.39808e-14	2.33038e-13
CCM_09183	1233	325	19	74.1591	5.05296	3.87542	Up	1.33949e-09	4.97653e-09
CCM_03721	3108	999	60	90.4333	6.33032	3.8365	Up	0	0
CCM_09245	1803	247	15	38.543	2.72804	3.82053	Up	2.28468e-08	7.68341e-08
CCM_02904	2376	2958	181	350.264	24.9797	3.80961	Up	2.31148e-13	1.5469e-12
CCM_06332	513	986	61	540.759	38.9913	3.79376	Up	3.04202e-14	2.88698e-13
CCM_06993	1086	468	30	121.244	9.05831	3.74253	Up	7.20756e-13	3.83786e-12
CCM_01015	624	404	26	182.155	13.6629	3.73683	Up	9.3332e-12	4.09738e-11
CCM_04240	1665	496	32	83.813	6.30219	3.73325	Up	2.86216e-13	1.82634e-12
CCM_06603	717	31	2	12.1643	0.914674	3.73325	Up	9.97288e-05	0.000230176
CCM_04892	1698	108	7	17.8949	1.35181	3.72659	Up	5.30164e-06	1.42164e-05
CCM_07471	1452	1712	111	331.727	25.0676	3.7261	Up	0	0
CCM_03652	4011	77	5	5.4011	0.408764	3.72391	Up	1.8501e-05	4.66979e-05
CCM_07816	735	3083	201	1180.13	89.6735	3.71812	Up	0	0
CCM_08480	1608	92	6	16.097	1.22355	3.71765	Up	1.00047e-05	2.59982e-05
CCM_09198	1455	46	3	8.89485	0.676104	3.71765	Up	5.779e-05	0.000137742
CCM_07917	1398	61	4	12.2763	0.938228	3.70979	Up	3.32934e-05	8.13926e-05
CCM_06117	453	10900	716	6769.74	518.287	3.70728	Up	0	0
CCM_02093	297	1257	83	1190.76	91.6383	3.69978	Up	1.7053e-13	1.23515e-12
CCM_01555	1542	1073	71	195.776	15.0984	3.69674	Up	0	0
CCM_02899	1965	105	7	15.0339	1.16813	3.68594	Up	5.30164e-06	1.41757e-05
CCM_07116	444	6535	443	4141.01	327.172	3.66186	Up	0	0
CCM_00270	1224	206	14	47.3511	3.75061	3.6582	Up	4.6096e-08	1.51686e-07
CCM_04722	12108	259	18	6.01827	0.487479	3.62594	Up	2.73102e-09	9.93282e-09
CCM_06923	987	86	6	24.5146	1.99338	3.62036	Up	1.00047e-05	2.5962e-05
CCM_00120	4761	172	12	10.1642	0.826492	3.62036	Up	1.85242e-07	5.78547e-07
CCM_00579	684	789	56	324.537	26.8465	3.59558	Up	1.55431e-15	1.66096e-14
CCM_03883	1161	168	12	40.7119	3.38926	3.58641	Up	1.85242e-07	5.78353e-07
CCM_08254	1833	97	7	14.8886	1.25225	3.57161	Up	5.30164e-06	1.42124e-05
CCM_08026	1314	1150	83	246.233	20.7128	3.57143	Up	1.7053e-13	1.23997e-12
CCM_06403	1431	262	19	51.5117	4.35381	3.56455	Up	1.33949e-09	4.98646e-09
CCM_09385	1056	55	4	14.6535	1.24209	3.56041	Up	3.32934e-05	8.12648e-05
CCM_08939	2019	369	27	51.4202	4.38514	3.55164	Up	4.68536e-12	2.13635e-11
CCM_07880	1470	1239	91	237.136	20.2992	3.54622	Up	0	0
CCM_00721	1218	2571	190	593.88	51.1519	3.53731	Up	3.70814e-13	2.25804e-12
CCM_02898	1965	510	38	73.0216	6.34128	3.52548	Up	7.81598e-14	6.4756e-13
CCM_00620	2340	2154	162	258.985	22.7015	3.51201	Up	0	0
CCM_08508	813	79	6	27.3389	2.42	3.49787	Up	1.00047e-05	2.59692e-05
CCM_04085	1788	118	9	18.5677	1.65056	3.49177	Up	1.42571e-06	4.06245e-06
CCM_00597	2046	495	38	68.0681	6.09023	3.48241	Up	7.81598e-14	6.48136e-13
CCM_09030	945	26	2	7.74079	0.693991	3.47949	Up	0.000109337	0.000250923
CCM_01164	1809	26	2	4.0437	0.362533	3.47949	Up	0.000109337	0.000250985
CCM_04763	1227	65	5	14.9043	1.33623	3.47949	Up	1.8501e-05	4.66222e-05
CCM_01729	1533	104	8	19.0869	1.71121	3.47949	Up	2.76614e-06	7.64149e-06
CCM_00677	849	335	26	111.015	10.042	3.46663	Up	9.3332e-12	4.09546e-11
CCM_09491	1641	77	6	13.2016	1.19894	3.46088	Up	1.00047e-05	2.60199e-05
CCM_04283	1671	205	16	34.5161	3.13978	3.45853	Up	1.12849e-08	3.91655e-08
CCM_04411	1953	204	16	29.3881	2.68642	3.45148	Up	1.12849e-08	3.91509e-08
CCM_00498	627	178	14	79.8723	7.32177	3.44743	Up	4.6096e-08	1.51579e-07
CCM_00651	189	38	3	56.5673	5.20493	3.44202	Up	5.78684e-05	0.000137859
CCM_00375	1653	313	25	53.274	4.95933	3.42522	Up	1.87061e-11	8.05305e-11
CCM_07873	1596	50	4	8.81416	0.821831	3.42291	Up	3.3294e-05	8.12025e-05
CCM_07294	2613	809	65	87.107	8.15698	3.41668	Up	0	0
CCM_00780	1602	469	38	82.3672	7.77816	3.40457	Up	7.81598e-14	6.46412e-13
CCM_00143	1956	2022	164	290.841	27.4935	3.40307	Up	1.9007e-13	1.33723e-12
CCM_01829	3006	712	58	66.64	6.32695	3.39681	Up	0	0
CCM_02053	603	233	19	108.713	10.3322	3.39531	Up	1.33949e-09	4.9805e-09
CCM_08331	4668	747	61	45.0229	4.28504	3.39328	Up	3.04202e-14	2.88992e-13
CCM_09379	786	110	9	39.3744	3.7547	3.39049	Up	1.42571e-06	4.05749e-06
CCM_07853	9495	487	40	14.4304	1.3814	3.3849	Up	9.19264e-14	7.39294e-13
CCM_08588	2091	712	59	95.801	9.25238	3.37214	Up	7.77156e-15	7.96713e-14
CCM_00054	3810	108	9	7.97522	0.774592	3.36402	Up	1.42571e-06	4.05378e-06
CCM_04000	1221	24	2	5.53018	0.537118	3.36402	Up	0.000129851	0.000295099
CCM_01040	1119	142	12	35.7028	3.51647	3.34384	Up	1.85242e-07	5.77194e-07
CCM_09337	1596	106	9	18.686	1.84912	3.33705	Up	1.42571e-06	4.05997e-06
CCM_05709	1410	682	58	136.085	13.4885	3.3347	Up	0	0
CCM_05734	1101	175	15	44.7193	4.46745	3.32337	Up	2.28468e-08	7.68618e-08
CCM_04557	645	184	16	80.2605	8.13422	3.30262	Up	1.12849e-08	3.91218e-08
CCM_09413	993	103	9	29.1831	2.972	3.29563	Up	1.42571e-06	4.05502e-06
CCM_09547	2340	159	14	19.1172	1.96186	3.28458	Up	4.6096e-08	1.51632e-07
CCM_05806	411	68	6	46.5491	4.78702	3.28155	Up	1.00047e-05	2.60054e-05
CCM_02795	1620	158	14	27.4401	2.8338	3.27548	Up	4.6096e-08	1.51793e-07
CCM_05265	1392	787	70	159.067	16.4898	3.26999	Up	0	0
CCM_04606	1716	1222	109	200.354	20.8288	3.2659	Up	0	0
CCM_09568	411	67	6	45.8645	4.78702	3.26018	Up	1.00047e-05	2.60127e-05
CCM_01817	324	433	39	375.999	39.4707	3.25187	Up	8.83738e-14	7.15038e-13
CCM_05723	558	177	16	89.2448	9.40246	3.24666	Up	1.12849e-08	3.92092e-08
CCM_08610	411	22	2	15.06	1.59567	3.23848	Up	0.000190512	0.000423972
CCM_01162	588	22	2	10.5266	1.11534	3.23848	Up	0.000190512	0.000424073
CCM_02169	702	482	44	193.176	20.5528	3.23251	Up	7.21644e-14	6.06506e-13
CCM_04301	498	328	30	185.306	19.7537	3.22971	Up	7.20756e-13	3.84005e-12
CCM_04410	1092	76	7	19.581	2.10199	3.21963	Up	5.30164e-06	1.41798e-05
CCM_05941	684	65	6	26.7363	2.87641	3.21646	Up	1.00047e-05	2.59549e-05
CCM_08727	996	194	18	54.8007	5.9261	3.20904	Up	2.73102e-09	9.94057e-09
CCM_00776	1941	140	13	20.293	2.19621	3.2079	Up	9.26274e-08	2.96135e-07
CCM_01647	747	323	30	121.654	13.1691	3.20755	Up	7.20756e-13	3.84225e-12
CCM_08067	1389	246	23	49.8284	5.42977	3.19801	Up	7.70976e-11	3.14905e-10
CCM_03580	330	32	3	27.2822	2.98101	3.19409	Up	5.98536e-05	0.000142442
CCM_06989	495	32	3	18.1882	1.98734	3.19409	Up	5.98536e-05	0.000142479
CCM_04978	522	380	36	204.813	22.6145	3.17898	Up	9.10382e-14	7.3405e-13
CCM_06510	2418	2784	265	323.934	35.9373	3.17215	Up	6.56808e-13	3.55828e-12
CCM_03560	930	21	2	6.35302	0.705184	3.17137	Up	0.000256014	0.000558679
CCM_07885	288	1060	101	1035.52	114.996	3.17069	Up	0	0
CCM_04003	1596	4988	476	879.301	97.7979	3.16848	Up	7.69606e-13	4.05859e-12
CCM_03590	795	481	46	170.224	18.9734	3.16538	Up	6.9278e-14	5.91303e-13
CCM_08649	3807	198	19	14.6328	1.63654	3.16048	Up	1.33949e-09	4.99044e-09
CCM_07539	6198	52	5	2.36046	0.264529	3.15756	Up	1.85021e-05	4.66126e-05
CCM_03124	1830	83	8	12.7606	1.43349	3.15409	Up	2.76614e-06	7.63923e-06
CCM_05653	6114	972	94	44.7285	5.04148	3.14928	Up	0	0
CCM_09530	1611	31	3	5.4139	0.610634	3.14829	Up	6.13166e-05	0.000145813
CCM_07254	2106	31	3	4.1414	0.467109	3.14829	Up	6.13166e-05	0.00014585
CCM_02276	303	72	7	66.855	7.57549	3.14162	Up	5.30164e-06	1.41879e-05
CCM_01552	1917	154	15	22.6018	2.56581	3.13895	Up	2.28468e-08	7.70285e-08
CCM_05391	4473	540	53	33.9656	3.88537	3.12795	Up	1.53211e-14	1.53359e-13
CCM_01728	1932	112	11	16.31	1.86699	3.12698	Up	3.6837e-07	1.1125e-06
CCM_05346	2055	132	13	18.072	2.07437	3.12301	Up	9.26274e-08	2.96338e-07
CCM_04350	1185	71	7	16.8571	1.93703	3.12145	Up	5.30164e-06	1.42042e-05
CCM_03253	4413	333	33	21.2302	2.45209	3.11404	Up	2.00062e-13	1.39074e-12
CCM_06320	687	371	37	151.936	17.6604	3.10488	Up	8.34888e-14	6.83817e-13
CCM_02542	231	441	44	537.119	62.4592	3.10426	Up	7.21644e-14	6.0815e-13
CCM_05435	1353	20	2	4.15888	0.484716	3.10098	Up	0.000367572	0.000786306
CCM_05289	990	20	2	5.6838	0.662446	3.10098	Up	0.000367572	0.000786125
CCM_04907	1137	130	13	32.1682	3.7492	3.10098	Up	9.26274e-08	2.96236e-07
CCM_03112	669	149	15	62.662	7.35226	3.09133	Up	2.28468e-08	7.70563e-08
CCM_06081	816	79	8	27.2384	3.21481	3.08283	Up	2.76614e-06	7.65282e-06
CCM_08087	1746	493	50	79.4414	9.39034	3.08064	Up	1.39888e-14	1.40779e-13
CCM_08869	1965	207	21	29.6382	3.50439	3.08022	Up	3.21228e-10	1.25072e-09
CCM_09233	2637	157	16	16.7507	1.9896	3.07367	Up	1.12849e-08	3.91947e-08
CCM_08093	2217	196	20	24.8734	2.95815	3.07184	Up	6.56162e-10	2.49952e-09
CCM_00485	1185	2015	206	478.41	57.0039	3.06912	Up	2.5957e-13	1.68279e-12
CCM_07085	1701	68	7	11.2473	1.34943	3.05916	Up	5.30164e-06	1.4192e-05
CCM_09175	1263	58	6	12.9202	1.55777	3.05207	Up	1.00049e-05	2.59482e-05
CCM_07856	1935	145	15	21.0829	2.54194	3.05207	Up	2.28468e-08	7.69451e-08
CCM_01717	609	29	3	13.3975	1.61532	3.05207	Up	6.80118e-05	0.000160791
CCM_09137	1392	222	23	44.8702	5.41806	3.04991	Up	7.70976e-11	3.1463e-10
CCM_07388	204	2440	253	3365.14	406.674	3.04873	Up	5.09592e-13	2.88996e-12
CCM_05040	1110	105	11	26.614	3.24957	3.03387	Up	3.6837e-07	1.11286e-06
CCM_04298	1665	47	5	7.94196	0.984717	3.01171	Up	1.85176e-05	4.66263e-05
CCM_09529	2460	244	26	27.9061	3.46572	3.00935	Up	9.3332e-12	4.10318e-11
CCM_00499	4341	1060	113	68.7005	8.5358	3.00872	Up	2.4647e-13	1.62496e-12
CCM_04622	1422	262	28	51.8377	6.45675	3.00512	Up	2.39452e-12	1.1438e-11
CCM_04322	2637	131	14	13.9767	1.7409	3.00512	Up	4.6096e-08	1.51526e-07
CCM_09583	1809	213	23	33.1272	4.16912	2.9902	Up	7.70976e-11	3.15458e-10
CCM_02496	2490	148	16	16.7227	2.10706	2.98851	Up	1.12849e-08	3.91364e-08
CCM_02897	516	74	8	40.3484	5.08389	2.98851	Up	2.76614e-06	7.63697e-06
CCM_08147	1767	74	8	11.7825	1.4846	2.98851	Up	2.76614e-06	7.65055e-06
CCM_00621	4290	1918	209	125.787	15.9751	2.97708	Up	4.5297e-14	4.12672e-13
CCM_01635	924	449	49	136.716	17.3892	2.97492	Up	2.0206e-14	1.98006e-13
CCM_05323	1479	292	32	55.5467	7.09475	2.96888	Up	2.86216e-13	1.8226e-12
CCM_03330	3132	145	16	13.0254	1.67515	2.95896	Up	1.12849e-08	3.90928e-08
CCM_08221	1791	596	66	93.6256	12.0838	2.95383	Up	0	0
CCM_00623	3855	1506	167	109.912	14.2052	2.95186	Up	2.4647e-13	1.62841e-12
CCM_00622	1857	1180	131	178.778	23.1321	2.9502	Up	1.803e-13	1.28497e-12
CCM_01753	4179	144	16	9.69469	1.25546	2.94898	Up	1.12849e-08	3.91073e-08
CCM_02995	1410	27	3	5.38752	0.697682	2.94898	Up	8.70968e-05	0.000203539
CCM_09602	1617	37099	4130	6455	837.521	2.94622	Up	2.5787e-11	1.09648e-10
CCM_00941	345	305	34	248.728	32.3158	2.94426	Up	1.36557e-13	1.0282e-12
CCM_00020	1221	161	18	37.0983	4.83406	2.94005	Up	2.73102e-09	9.93669e-09
CCM_04996	453	44	5	27.3274	3.61932	2.91656	Up	1.85802e-05	4.67715e-05
CCM_03553	1722	3091	353	505.021	67.2198	2.90939	Up	0	0
CCM_03670	3009	166	19	15.5214	2.07056	2.90617	Up	1.33949e-09	4.98447e-09
CCM_03166	873	131	15	42.2183	5.6342	2.90559	Up	2.28468e-08	7.69728e-08
CCM_08587	492	261	30	149.252	19.9946	2.90007	Up	7.20756e-13	3.84664e-12
CCM_00551	1068	400	46	105.374	14.1235	2.89935	Up	6.9278e-14	5.8754e-13
CCM_08467	2055	530	61	72.5618	9.7336	2.89816	Up	3.04202e-14	2.88112e-13
CCM_04324	1548	26	3	4.72548	0.635486	2.89453	Up	0.000107191	0.000246363
CCM_03801	1851	147	17	22.3437	3.01161	2.89126	Up	5.55804e-09	1.98056e-08
CCM_03244	1617	1451	168	252.465	34.0686	2.88957	Up	2.00062e-13	1.39178e-12
CCM_08365	417	164	19	110.65	14.9408	2.88868	Up	1.33949e-09	4.98248e-09
CCM_03178	2469	801	93	91.2757	12.3514	2.88555	Up	9.74776e-14	7.7459e-13
CCM_00585	1464	43	5	8.26364	1.11991	2.88339	Up	1.86339e-05	4.6894e-05
CCM_02825	1725	3547	413	578.517	78.5085	2.88144	Up	8.84404e-13	4.58367e-12
CCM_09019	897	103	12	32.3064	4.38676	2.88059	Up	1.85242e-07	5.77773e-07
CCM_03280	864	163	19	53.0784	7.211	2.87985	Up	1.33949e-09	4.98845e-09
CCM_04773	1644	60	7	10.2682	1.39621	2.87859	Up	5.30202e-06	1.41726e-05
CCM_02110	1275	180	21	39.7197	5.40088	2.87859	Up	3.21228e-10	1.25282e-09
CCM_05517	1632	180	21	31.031	4.21944	2.87859	Up	3.21228e-10	1.25177e-09
CCM_08603	2553	634	74	69.8687	9.50466	2.87794	Up	2.9532e-14	2.81127e-13
CCM_07983	5430	20806	2433	1078.03	146.926	2.87524	Up	0	0
CCM_01858	678	342	40	141.919	19.3458	2.87498	Up	9.19264e-14	7.37387e-13
CCM_09087	1923	128	15	18.7273	2.55781	2.87216	Up	2.28468e-08	7.68895e-08
CCM_00869	2361	3507	411	417.911	57.0823	2.87208	Up	0	0
CCM_06577	1629	418	49	72.1937	9.86349	2.8717	Up	2.0206e-14	1.98632e-13
CCM_06372	675	937	110	390.553	53.4373	2.8696	Up	0	0
CCM_06274	5103	51	6	2.81183	0.38555	2.86652	Up	1.00139e-05	2.59571e-05
CCM_09016	1167	144	17	34.7165	4.77676	2.86152	Up	5.55804e-09	1.98207e-08
CCM_02649	531	1438	171	761.918	105.598	2.85105	Up	4.2455e-13	2.5004e-12
CCM_08536	1587	168	20	29.7835	4.13246	2.84944	Up	6.56162e-10	2.50157e-09
CCM_06614	801	42	5	14.7523	2.04688	2.84944	Up	1.87235e-05	4.70814e-05
CCM_04642	1074	1635	195	428.309	59.5369	2.8468	Up	3.28626e-13	2.0384e-12
CCM_09242	1593	519	62	91.6633	12.7624	2.84445	Up	0	0
CCM_03819	1890	25	3	3.72154	0.520493	2.83795	Up	0.000140793	0.000319111
CCM_02148	552	108	13	55.0464	7.72253	2.8335	Up	9.26274e-08	2.96033e-07
CCM_04666	618	58	7	26.4048	3.7142	2.82968	Up	5.3027e-06	1.41704e-05
CCM_01646	3033	306	37	28.3853	4.00023	2.82699	Up	8.34888e-14	6.82618e-13
CCM_01172	1182	132	16	31.4196	4.43872	2.82345	Up	1.12849e-08	3.90783e-08
CCM_02841	594	123	15	58.2589	8.28057	2.81468	Up	2.28468e-08	7.69173e-08
CCM_09444	3378	541	66	45.059	6.40678	2.81414	Up	0	0
CCM_02891	1545	3608	441	657.025	93.5978	2.8114	Up	3.9102e-13	2.34889e-12
CCM_03127	435	49	6	31.6921	4.52291	2.8088	Up	1.00303e-05	2.59925e-05
CCM_03470	1296	277	34	60.1338	8.60259	2.80533	Up	1.36557e-13	1.02572e-12
CCM_06895	1368	277	34	56.9689	8.14983	2.80533	Up	1.36557e-13	1.02737e-12
CCM_07480	1764	871	107	138.92	19.8903	2.80412	Up	0	0
CCM_08989	2052	3290	405	451.089	64.7192	2.80115	Up	4.59632e-13	2.63871e-12
CCM_03486	852	341	42	112.605	16.1646	2.80036	Up	1.01252e-13	8.01854e-13
CCM_03827	1500	73	9	13.6923	1.96746	2.79895	Up	1.42572e-06	4.05134e-06
CCM_08509	4014	316	39	22.149	3.18598	2.79743	Up	8.83738e-14	7.14419e-13
CCM_06469	2058	662	82	90.5017	13.0654	2.79219	Up	3.55272e-15	3.74501e-14
CCM_08338	849	694	86	229.983	33.2159	2.79158	Up	0	0
CCM_08028	2061	1065	132	145.384	21.0016	2.7913	Up	2.15384e-13	1.46345e-12
CCM_09391	177	1247	155	1982.15	287.153	2.78717	Up	4.24772e-13	2.4954e-12
CCM_08664	1356	337	42	69.9221	10.1565	2.78334	Up	1.01252e-13	8.02535e-13
CCM_06180	2451	2520	315	289.269	42.1427	2.77905	Up	5.5933e-13	3.11894e-12
CCM_01496	1725	32	4	5.21921	0.760373	2.77905	Up	4.24442e-05	0.000102554
CCM_08189	2559	160	20	17.5911	2.5628	2.77905	Up	6.56162e-10	2.50566e-09
CCM_01357	2223	112	14	14.175	2.06511	2.77905	Up	4.6096e-08	1.51739e-07
CCM_05705	1731	24	3	3.90084	0.568303	2.77905	Up	0.000196767	0.000437057
CCM_05747	1125	999	125	249.837	36.4345	2.77761	Up	7.61612e-14	6.36086e-13
CCM_08259	1362	887	111	183.227	26.724	2.77743	Up	0	0
CCM_08988	1413	799	100	159.092	23.2067	2.77725	Up	6.90558e-14	5.92115e-13
CCM_06655	201	678	85	949.025	138.669	2.7748	Up	6.66134e-16	7.19255e-15
CCM_08230	4113	175	22	11.9708	1.75396	2.77083	Up	1.57306e-10	6.25801e-10
CCM_07440	2946	373	47	35.6221	5.23143	2.7675	Up	0	0
CCM_03240	1581	95	12	16.9058	2.48889	2.76395	Up	1.85242e-07	5.77387e-07
CCM_03622	1713	87	11	14.2891	2.10567	2.76257	Up	3.6837e-07	1.11214e-06
CCM_09550	1221	63	8	14.5167	2.14847	2.75633	Up	2.7665e-06	7.63345e-06
CCM_06060	2466	1219	155	139.077	20.6108	2.75441	Up	4.24772e-13	2.49383e-12
CCM_08557	960	55	7	16.1189	2.39102	2.75306	Up	5.30658e-06	1.41767e-05
CCM_04704	2964	526	67	49.9288	7.41229	2.75188	Up	0	0
CCM_05299	804	102	13	35.6934	5.30204	2.75104	Up	9.26274e-08	2.95932e-07
CCM_00715	369	47	6	35.8357	5.33188	2.74868	Up	1.00755e-05	2.60879e-05
CCM_06796	1152	39	5	9.5248	1.42322	2.74253	Up	1.95303e-05	4.89912e-05
CCM_02277	1503	5742	738	1074.85	161.01	2.73891	Up	1.81188e-13	1.29031e-12
CCM_03204	654	31	4	13.3361	2.00557	2.73325	Up	4.85244e-05	0.000116641
CCM_04325	1995	31	4	4.37182	0.657465	2.73325	Up	4.85244e-05	0.000116611
CCM_08923	1887	839	109	125.093	18.9413	2.7234	Up	0	0
CCM_07879	3633	277	36	21.4515	3.24932	2.72287	Up	9.10382e-14	7.35321e-13
CCM_04873	270	23	3	23.9667	3.64345	2.71765	Up	0.000289624	0.000628642
CCM_00844	1644	46	6	7.87227	1.19675	2.71765	Up	1.01221e-05	2.62011e-05
CCM_05567	2565	245	32	26.8734	4.09089	2.71569	Up	2.86216e-13	1.82384e-12
CCM_01870	1047	76	10	20.4226	3.13191	2.70505	Up	7.2764e-07	2.14002e-06
CCM_08076	4464	38	5	2.39499	0.367283	2.70505	Up	2.02074e-05	5.05809e-05
CCM_01276	795	38	5	13.4481	2.06233	2.70505	Up	2.02074e-05	5.05673e-05
CCM_09094	1653	189	25	32.1687	4.95933	2.69744	Up	1.87061e-11	8.04562e-11
CCM_02395	414	497	66	337.754	52.2756	2.69176	Up	0	0
CCM_07463	1443	173	23	33.7306	5.22657	2.69012	Up	7.70976e-11	3.15181e-10
CCM_02842	1503	669	89	125.231	19.4172	2.68918	Up	2.4647e-14	2.38025e-13
CCM_07574	1293	30	4	6.5278	1.01442	2.68594	Up	5.85662e-05	0.000139485
CCM_02764	1959	637	85	91.4848	14.2279	2.68481	Up	6.66134e-16	7.17594e-15
CCM_00539	2211	202	27	25.7043	4.00434	2.68238	Up	4.68536e-12	2.13426e-11
CCM_04977	558	770	103	388.24	60.5283	2.68127	Up	0	0
CCM_05969	3579	321	43	25.2341	3.93969	2.67922	Up	1.20126e-13	9.3466e-13
CCM_09145	1416	179	24	35.5659	5.55781	2.67791	Up	3.79196e-11	1.58704e-10
CCM_01637	2004	1126	151	158.083	24.7078	2.67764	Up	4.88498e-14	4.41589e-13
CCM_06114	4776	119	16	7.01014	1.09853	2.67387	Up	1.12849e-08	3.92239e-08
CCM_06932	1146	178	24	43.6998	6.86724	2.66982	Up	3.79196e-11	1.58918e-10
CCM_02138	1032	37	5	10.0871	1.58871	2.66658	Up	2.13228e-05	5.31446e-05
CCM_02052	858	37	5	12.1327	1.9109	2.66658	Up	2.13228e-05	5.31304e-05
CCM_08623	1041	37	5	9.99988	1.57498	2.66658	Up	2.13228e-05	5.31163e-05
CCM_06894	1407	59	8	11.7978	1.86445	2.6617	Up	2.76874e-06	7.63737e-06
CCM_00745	768	177	24	64.8419	10.2472	2.6617	Up	3.79196e-11	1.58776e-10
CCM_02992	2889	81	11	7.88826	1.24853	2.65947	Up	3.68372e-07	1.11179e-06
CCM_08053	657	22	3	9.42109	1.49731	2.65352	Up	0.000442984	0.000937097
CCM_05487	306	22	3	20.2276	3.21481	2.65352	Up	0.000442984	0.00093731
CCM_00942	621	22	3	9.96724	1.58411	2.65352	Up	0.000442984	0.000936885
CCM_04513	1227	161	22	36.9169	5.87941	2.65054	Up	1.57306e-10	6.27138e-10
CCM_07468	1299	1230	170	266.403	42.9136	2.6341	Up	4.35208e-13	2.53279e-12
CCM_09052	1443	469	65	91.443	14.7708	2.63013	Up	0	0
CCM_09022	2172	1587	220	205.571	33.2138	2.62978	Up	5.49116e-13	3.07116e-12
CCM_03886	4485	569	79	35.6939	5.77591	2.62756	Up	0	0
CCM_06509	2211	1728	240	219.887	35.5941	2.62705	Up	0	0
CCM_02819	1584	1265	176	224.688	36.4345	2.62454	Up	0	0
CCM_02883	3048	14064	1957	1298.19	210.538	2.62434	Up	0	0
CCM_03629	1413	409	57	81.4376	13.2278	2.62212	Up	3.77476e-14	3.50395e-13
CCM_03596	957	866	121	254.595	41.46	2.61841	Up	3.9746e-14	3.68213e-13
CCM_00817	1416	372	52	73.9135	12.0419	2.61777	Up	3.10862e-14	2.93525e-13
CCM_01149	1539	3083	431	563.61	91.832	2.61763	Up	0	0
CCM_08261	12459	2029	284	45.8187	7.47465	2.61586	Up	1.35225e-13	1.02064e-12
CCM_06994	888	64	9	20.2773	3.32342	2.60913	Up	1.42652e-06	4.05239e-06
CCM_03732	2100	71	10	9.51224	1.56148	2.60687	Up	7.27728e-07	2.13961e-06
CCM_02950	1335	451	64	95.0472	15.7201	2.59604	Up	0	0
CCM_06934	867	204	29	66.1995	10.9682	2.5935	Up	1.30052e-12	6.44318e-12
CCM_04068	1293	351	50	76.3752	12.6802	2.59052	Up	1.39888e-14	1.40627e-13
CCM_01319	1575	582	83	103.965	17.2804	2.58889	Up	1.7053e-13	1.24093e-12
CCM_07578	948	63	9	18.6972	3.11308	2.58641	Up	1.42704e-06	4.05263e-06
CCM_06472	1104	35	5	8.91955	1.4851	2.58641	Up	2.61512e-05	6.47464e-05
CCM_01351	1458	91	13	17.5601	2.92376	2.58641	Up	9.26276e-08	2.95831e-07
CCM_09519	639	139	20	61.2009	10.2632	2.57607	Up	6.56162e-10	2.50361e-09
CCM_06770	825	528	76	180.063	30.2075	2.57552	Up	2.39808e-14	2.32796e-13
CCM_02949	3444	187	27	15.2764	2.57073	2.57106	Up	4.68536e-12	2.13949e-11
CCM_05466	5733	585	85	28.709	4.86175	2.56196	Up	6.66134e-16	7.18424e-15
CCM_07432	1455	192	28	37.1263	6.31031	2.55666	Up	2.39452e-12	1.14263e-11
CCM_06027	1467	1529	223	293.239	49.846	2.55653	Up	3.35288e-14	3.14046e-13
CCM_02098	1587	89	13	15.7782	2.6861	2.55435	Up	9.2628e-08	2.95731e-07
CCM_08736	1518	41	6	7.59899	1.29609	2.55164	Up	1.14203e-05	2.94471e-05
CCM_04220	1557	1543	226	278.818	47.5965	2.5504	Up	1.52101e-13	1.12347e-12
CCM_02700	1368	116	17	23.857	4.07491	2.54957	Up	5.55804e-09	1.98131e-08
CCM_02987	1782	34	5	5.36803	0.920064	2.54459	Up	3.1041e-05	7.61455e-05
CCM_04436	2379	3482	514	411.792	70.8475	2.53913	Up	3.0309e-13	1.90406e-12
CCM_00280	3237	2328	344	202.341	34.8475	2.53766	Up	6.25944e-13	3.43698e-12
CCM_04615	3000	54	8	5.06427	0.874428	2.53394	Up	2.79662e-06	7.71199e-06
CCM_01701	2271	27	4	3.34496	0.577562	2.53394	Up	0.000146418	0.000330975
CCM_08070	1491	27	4	5.09483	0.879707	2.53394	Up	0.000146418	0.000330895
CCM_09136	1308	94	14	20.2192	3.50975	2.52629	Up	4.60962e-08	1.51473e-07
CCM_08663	579	67	10	32.5567	5.6634	2.52321	Up	7.28306e-07	2.13996e-06
CCM_05609	630	67	10	29.9211	5.20493	2.52321	Up	7.28306e-07	2.14063e-06
CCM_08552	1746	100	15	16.1139	2.8171	2.51602	Up	2.28468e-08	7.70006e-08
CCM_01415	1515	40	6	7.42833	1.29866	2.51602	Up	1.23159e-05	3.16428e-05
CCM_01515	453	512	77	317.992	55.7376	2.51227	Up	3.77476e-15	3.95227e-14
CCM_01190	573	93	14	45.6638	8.01178	2.51086	Up	4.60964e-08	1.5142e-07
CCM_08063	2847	385	58	38.0467	6.6803	2.50979	Up	0	0
CCM_08960	2304	73	11	8.91424	1.56555	2.50945	Up	3.68498e-07	1.11181e-06
CCM_04182	1551	292	44	52.9682	9.30243	2.50945	Up	7.21644e-14	6.07053e-13
CCM_08565	1224	987	149	226.871	39.9172	2.50679	Up	3.20854e-13	1.99683e-12
CCM_08731	1158	225	34	54.6661	9.62777	2.50537	Up	1.36557e-13	1.02489e-12
CCM_02854	1836	344	52	52.7145	9.28723	2.50488	Up	3.10862e-14	2.92637e-13
CCM_06916	4242	516	78	34.2234	6.02947	2.50488	Up	0	0
CCM_08596	1413	66	10	13.1415	2.32067	2.50152	Up	7.28728e-07	2.14052e-06
CCM_02901	1596	231	35	40.7214	7.19102	2.50152	Up	1.04805e-13	8.24389e-13
CCM_06616	1215	33	5	7.64155	1.34943	2.50152	Up	3.89908e-05	9.46267e-05
CCM_09672	690	33	5	13.4558	2.37616	2.50152	Up	3.89908e-05	9.46514e-05
CCM_02840	3399	145	22	12.0022	2.1224	2.49953	Up	1.57306e-10	6.26068e-10
CCM_01070	966	184	28	53.5901	9.50466	2.49526	Up	2.39452e-12	1.14205e-11
CCM_07322	2205	92	14	11.7388	2.08197	2.49526	Up	4.60966e-08	1.51368e-07
CCM_04424	1602	59	9	10.3618	1.84219	2.49177	Up	1.43507e-06	4.0742e-06
CCM_03761	4047	740	113	51.4449	9.15589	2.49026	Up	2.4647e-13	1.62611e-12
CCM_08980	4161	2612	399	176.612	31.4435	2.48975	Up	0	0
CCM_02696	1692	176	27	29.2655	5.23262	2.4836	Up	4.68536e-12	2.14053e-11
CCM_01004	750	26	4	9.7534	1.74886	2.47949	Up	0.000218334	0.000481294
CCM_00196	342	52	8	42.7781	7.67043	2.47949	Up	2.84668e-06	7.84077e-06
CCM_08572	1494	26	4	4.89629	0.87794	2.47949	Up	0.000218334	0.000481181
CCM_06036	1029	52	8	14.2178	2.54935	2.47949	Up	2.84668e-06	7.83845e-06
CCM_02691	3861	1149	177	83.7267	15.0324	2.47761	Up	0	0
CCM_07993	975	188	29	54.2497	9.75324	2.47566	Up	1.30052e-12	6.44661e-12
CCM_05990	1284	84	13	18.4059	3.31997	2.47093	Up	9.2635e-08	2.95652e-07
CCM_01606	1926	336	52	49.0825	8.85325	2.47093	Up	3.10862e-14	2.92932e-13
CCM_06364	1074	226	35	59.2036	10.6861	2.46995	Up	1.04805e-13	8.25085e-13
CCM_05989	3303	206	32	17.547	3.17685	2.46555	Up	2.86216e-13	1.82759e-12
CCM_07073	2997	1105	172	103.734	18.819	2.46262	Up	1.59428e-13	1.17203e-12
CCM_05218	2370	128	20	15.1952	2.76718	2.45713	Up	6.56162e-10	2.50464e-09
CCM_07729	717	32	5	12.5567	2.28669	2.45713	Up	5.18676e-05	0.000124197
CCM_07690	516	32	5	17.4479	3.17743	2.45713	Up	5.18676e-05	0.000124229
CCM_02190	3309	1701	266	144.628	26.3597	2.45594	Up	2.2582e-13	1.51559e-12
CCM_06144	1500	51	8	9.56583	1.74886	2.45148	Up	2.89664e-06	7.96896e-06
CCM_06971	681	102	16	42.1402	7.70422	2.45148	Up	1.1285e-08	3.9064e-08
CCM_03054	1587	51	8	9.04143	1.65298	2.45148	Up	2.89664e-06	7.97131e-06
CCM_06097	1380	108	17	22.0185	4.03948	2.44648	Up	5.55806e-09	1.97981e-08
CCM_04297	1416	495	78	98.3526	18.0629	2.44494	Up	0	0
CCM_07910	2655	1438	227	152.384	28.0361	2.44235	Up	1.23901e-13	9.59229e-13
CCM_09642	708	38	6	15.1006	2.7789	2.44202	Up	1.6113e-05	4.09474e-05
CCM_09060	1572	57	9	10.2016	1.87735	2.44202	Up	1.45026e-06	4.11605e-06
CCM_09390	4524	1259	199	78.2974	14.424	2.44049	Up	6.10622e-14	5.3893e-13
CCM_08231	3813	196	31	14.4622	2.66594	2.43957	Up	4.28324e-13	2.50837e-12
CCM_08023	837	688	109	231.263	42.7028	2.43713	Up	0	0
CCM_03901	3267	1766	280	152.085	28.1038	2.43604	Up	0	0
CCM_05495	1677	227	36	38.0835	7.03923	2.43568	Up	9.10382e-14	7.34685e-13
CCM_04251	5946	289	46	13.6747	2.53681	2.43042	Up	6.9278e-14	5.90223e-13
CCM_03052	1536	50	8	9.15847	1.70787	2.42291	Up	2.9771e-06	8.16624e-06
CCM_06534	1500	837	134	156.992	29.2934	2.42205	Up	0	0
CCM_08687	5238	1159	186	62.2532	11.644	2.41856	Up	6.52146e-13	3.5599e-12
CCM_07393	699	558	90	224.595	42.2203	2.41132	Up	0	0
CCM_03667	1749	31	5	4.98673	0.937423	2.41132	Up	7.2645e-05	0.000171267
CCM_06706	3651	353	57	27.2024	5.11939	2.40969	Up	3.77476e-14	3.50047e-13
CCM_07797	1320	68	11	14.4937	2.73259	2.40708	Up	3.69788e-07	1.11534e-06
CCM_01258	1839	228	37	34.8817	6.59744	2.40249	Up	8.34888e-14	6.83217e-13
CCM_08678	411	117	19	80.0918	15.1589	2.40149	Up	1.33949e-09	4.97456e-09
CCM_00717	1272	178	29	39.371	7.47595	2.39681	Up	1.30052e-12	6.43976e-12
CCM_04092	1440	49	8	9.57365	1.82173	2.39376	Up	3.1063e-06	8.50812e-06
CCM_07164	4098	556	91	38.1722	7.28157	2.3902	Up	0	0
CCM_02857	2262	2225	365	276.746	52.9122	2.38689	Up	7.09654e-13	3.80044e-12
CCM_06928	6708	1787	294	74.9507	14.3718	2.3827	Up	0	0
CCM_06924	1374	322	53	65.9346	12.6487	2.38205	Up	1.53211e-14	1.52703e-13
CCM_06912	1623	103	17	17.8551	3.43468	2.37809	Up	5.55816e-09	1.97909e-08
CCM_08538	2277	551	91	68.082	13.1049	2.37717	Up	0	0
CCM_08299	2031	484	80	67.047	12.9162	2.37599	Up	0	0
CCM_01482	597	169	28	79.6446	15.3794	2.37258	Up	2.39452e-12	1.14322e-11
CCM_04494	1518	78	13	14.4566	2.80819	2.36402	Up	9.27598e-08	2.95949e-07
CCM_08997	1239	30	5	6.8123	1.32329	2.36402	Up	0.000106032	0.000243879
CCM_07641	729	36	6	13.8937	2.69885	2.36402	Up	2.595e-05	6.42824e-05
CCM_04867	1323	30	5	6.37978	1.23927	2.36402	Up	0.000106032	0.000243819
CCM_00711	3345	60	10	5.0466	0.980301	2.36402	Up	7.46952e-07	2.19198e-06
CCM_09673	1584	228	38	40.4971	7.86654	2.36402	Up	7.81598e-14	6.46986e-13
CCM_07852	1581	48	8	8.54188	1.65926	2.36402	Up	3.31324e-06	9.05632e-06
CCM_03511	918	30	5	9.19438	1.78601	2.36402	Up	0.000106032	0.000243939
CCM_06133	1182	1916	320	456.06	88.7745	2.36101	Up	0	0
CCM_01930	1650	2343	392	399.514	77.9036	2.35848	Up	1.21902e-13	9.45326e-13
CCM_04470	1941	2489	418	360.781	70.6165	2.35304	Up	9.9587e-13	5.07399e-12
CCM_08802	936	125	21	37.5732	7.35697	2.35252	Up	3.21228e-10	1.25229e-09
CCM_05953	1206	660	111	153.972	30.1808	2.35096	Up	0	0
CCM_08516	1305	624	105	134.53	26.3836	2.35021	Up	0	0
CCM_09489	879	368	62	117.789	23.1291	2.34842	Up	0	0
CCM_04126	1701	71	12	11.7435	2.3133	2.34384	Up	1.86354e-07	5.80466e-07
CCM_03377	1167	71	12	17.1171	3.37183	2.34384	Up	1.86354e-07	5.80273e-07
CCM_07584	3120	124	21	11.1818	2.20709	2.34093	Up	3.21228e-10	1.25334e-09
CCM_06309	4311	1452	246	94.7616	18.7117	2.34036	Up	4.01678e-13	2.39594e-12
CCM_06005	606	289	49	134.174	26.5142	2.33927	Up	2.0206e-14	1.99262e-13
CCM_04508	885	1231	209	391.344	77.4388	2.33731	Up	4.5297e-14	4.12269e-13
CCM_09321	1500	394	67	73.9008	14.6467	2.33502	Up	0	0
CCM_08039	1491	141	24	26.6064	5.27824	2.33364	Up	3.79196e-11	1.59061e-10
CCM_09098	912	286	49	88.2298	17.618	2.32421	Up	2.0206e-14	1.98423e-13
CCM_09105	5064	105	18	5.83364	1.16556	2.32337	Up	2.73116e-09	9.92946e-09
CCM_03370	1266	239	41	53.1139	10.6195	2.32237	Up	1.30118e-13	9.98251e-13
CCM_02351	2952	734	126	69.9558	13.9962	2.32141	Up	1.85407e-13	1.31533e-12
CCM_06999	762	768	132	283.563	56.8034	2.31962	Up	2.15384e-13	1.46665e-12
CCM_05541	3435	814	140	66.6717	13.3646	2.31866	Up	6.28386e-14	5.49926e-13
CCM_01502	5025	622	107	34.8256	6.98238	2.31836	Up	0	0
CCM_07512	600	93	16	43.609	8.74428	2.31821	Up	1.12887e-08	3.90624e-08
CCM_09455	3150	116	20	10.3608	2.08197	2.31511	Up	6.5617e-10	2.49853e-09
CCM_04158	1590	58	10	10.263	2.06233	2.31511	Up	7.77104e-07	2.27617e-06
CCM_08130	3945	377	65	26.8867	5.40284	2.31511	Up	0	0
CCM_01607	1341	29	5	6.08434	1.22263	2.31511	Up	0.00015945	0.000358869
CCM_02176	1815	359	62	55.6496	11.2014	2.3127	Up	0	0
CCM_04985	4419	202	35	12.8609	2.59717	2.30798	Up	1.04805e-13	8.2648e-13
CCM_05390	1395	98	17	19.765	3.99604	2.3063	Up	5.5592e-09	1.9787e-08
CCM_07704	414	92	16	62.5218	12.6729	2.30262	Up	1.12909e-08	3.90557e-08
CCM_06732	1470	115	20	22.0102	4.46137	2.30262	Up	6.56176e-10	2.49754e-09
CCM_09251	753	207	36	77.3427	15.677	2.30262	Up	9.10382e-14	7.33416e-13
CCM_06568	2511	1721	300	192.832	39.1769	2.29927	Up	2.6179e-13	1.69365e-12
CCM_00708	1044	281	49	75.7268	15.3904	2.29877	Up	2.0206e-14	1.99052e-13
CCM_02909	348	229	40	185.14	37.6909	2.29633	Up	9.19264e-14	7.38658e-13
CCM_02756	2328	624	109	75.4129	15.3532	2.29627	Up	0	0
CCM_07553	8826	566	99	18.0425	3.67813	2.29435	Up	6.90558e-14	5.91029e-13
CCM_05344	3543	200	35	15.8819	3.23931	2.29363	Up	1.04805e-13	8.25782e-13
CCM_05153	1173	74	13	17.7492	3.63413	2.28807	Up	9.34864e-08	2.98166e-07
CCM_04507	2238	1684	296	211.702	43.3698	2.28728	Up	3.89244e-13	2.34124e-12
CCM_00261	7470	1164	205	43.8406	8.99889	2.28445	Up	3.86358e-13	2.32989e-12
CCM_05659	963	34	6	9.93337	2.04306	2.28155	Up	5.1069e-05	0.000122474
CCM_09114	4143	82707	14634	5616.57	1158.25	2.27774	Up	0	0
CCM_08208	1698	469	83	77.7104	16.0286	2.27746	Up	1.7053e-13	1.23707e-12
CCM_02722	1419	434	77	86.0501	17.7936	2.27382	Up	3.77476e-15	3.95671e-14
CCM_08213	1698	101	18	16.7351	3.47608	2.26734	Up	2.73192e-09	9.92835e-09
CCM_01371	621	296	53	134.105	27.9859	2.26059	Up	1.53211e-14	1.53194e-13
CCM_04761	1437	67	12	13.1178	2.73829	2.26018	Up	1.92403e-07	5.98109e-07
CCM_07167	411	134	24	91.7291	19.1481	2.26018	Up	3.79196e-11	1.5899e-10
CCM_06976	525	39	7	20.9001	4.37214	2.2571	Up	1.73598e-05	4.39364e-05
CCM_02931	2979	117	21	11.0499	2.31156	2.2571	Up	3.21244e-10	1.25027e-09
CCM_01284	1914	89	16	13.0825	2.74116	2.25479	Up	1.1309e-08	3.91037e-08
CCM_07072	1842	50	9	7.63703	1.60217	2.25298	Up	2.09252e-06	5.8464e-06
CCM_08838	558	61	11	30.7567	6.46419	2.25036	Up	4.0607e-07	1.22004e-06
CCM_08216	1755	133	24	21.3215	4.48425	2.24937	Up	3.79196e-11	1.58847e-10
CCM_06397	999	676	122	190.382	40.0451	2.2492	Up	1.4011e-13	1.04317e-12
CCM_01803	2289	238	43	29.2533	6.15996	2.24761	Up	1.20126e-13	9.33104e-13
CCM_07397	1944	1319	239	190.894	40.3141	2.24342	Up	7.7427e-13	4.07858e-12
CCM_04515	1191	33	6	7.79554	1.65194	2.23848	Up	7.55428e-05	0.00017783
CCM_06671	2604	407	74	43.9741	9.31851	2.23848	Up	2.9532e-14	2.81414e-13
CCM_02796	858	55	10	18.0351	3.8218	2.23848	Up	9.26878e-07	2.69204e-06
CCM_06258	1716	126	23	20.6584	4.39507	2.23277	Up	7.71002e-11	3.14503e-10
CCM_09594	519	104	19	56.378	12.0044	2.23157	Up	1.34017e-09	4.97511e-09
CCM_09584	522	470	86	253.321	54.0236	2.22931	Up	0	0
CCM_06978	2820	251	46	25.042	5.3489	2.22703	Up	6.9278e-14	5.90763e-13
CCM_09025	1503	98	18	18.3447	3.92707	2.22384	Up	2.73456e-09	9.93408e-09
CCM_04943	846	490	90	162.956	34.8841	2.22384	Up	0	0
CCM_00492	1482	136	25	25.8187	5.53156	2.22266	Up	1.87061e-11	8.04933e-11
CCM_05755	1179	125	23	29.8291	6.3969	2.22128	Up	7.71014e-11	3.1437e-10
CCM_01454	1365	358	66	73.7895	15.855	2.21847	Up	0	0
CCM_02829	1323	179	33	38.066	8.17918	2.21847	Up	2.00062e-13	1.3949e-12
CCM_04946	1683	5031	928	841.035	180.809	2.2177	Up	1.42708e-12	7.00696e-12
CCM_03884	3006	168	31	15.724	3.38165	2.21717	Up	4.28324e-13	2.50523e-12
CCM_08616	3297	54	10	4.60807	0.994573	2.21201	Up	1.04309e-06	3.01922e-06
CCM_08383	966	27	5	7.86377	1.69726	2.21201	Up	0.000379342	0.000809813
CCM_01902	1422	27	5	5.34205	1.15299	2.21201	Up	0.000379342	0.000809627
CCM_02004	3789	178	33	13.2172	2.85591	2.21039	Up	2.00062e-13	1.39804e-12
CCM_06270	5478	167	31	8.57706	1.85565	2.20856	Up	4.28324e-13	2.5068e-12
CCM_06149	4383	237	44	15.2132	3.29183	2.20836	Up	7.21644e-14	6.07601e-13
CCM_07608	2244	1157	215	145.062	31.4175	2.20703	Up	0	0
CCM_04597	1779	43	8	6.80043	1.47458	2.20532	Up	8.41582e-06	2.20723e-05
CCM_08703	2364	145	27	17.257	3.74517	2.20407	Up	4.68536e-12	2.13739e-11
CCM_05799	1485	359	67	68.0161	14.7946	2.2008	Up	0	0
CCM_07716	975	75	14	21.6422	4.70846	2.20052	Up	4.77282e-08	1.5656e-07
CCM_06558	486	466	87	269.77	58.7001	2.2003	Up	0	0
CCM_08542	306	91	17	83.6689	18.2173	2.19939	Up	5.58688e-09	1.9878e-08
CCM_00699	2205	182	34	23.2224	5.05622	2.19939	Up	1.36557e-13	1.02325e-12
CCM_06961	297	107	20	101.361	22.0815	2.19859	Up	6.5668e-10	2.49844e-09
CCM_09604	414	6917	1293	4700.69	1024.13	2.19848	Up	5.74096e-12	2.58108e-11
CCM_07453	7461	1934	362	72.9295	15.9099	2.19658	Up	1.24012e-12	6.18006e-12
CCM_06459	1560	80	15	14.4281	3.15299	2.19409	Up	2.33404e-08	7.84375e-08
CCM_02699	1710	144	27	23.6925	5.17754	2.19409	Up	4.68536e-12	2.13531e-11
CCM_02970	1371	714	134	146.523	32.0496	2.19274	Up	0	0
CCM_05186	1242	6441	1209	1459.07	319.198	2.19252	Up	4.04232e-12	1.86042e-11
CCM_07380	1461	490	92	94.3604	20.6487	2.19213	Up	6.63914e-14	5.77766e-13
CCM_02406	4734	2177	409	129.382	28.3303	2.19122	Up	5.26024e-13	2.95619e-12
CCM_04067	1740	1666	313	269.383	58.9862	2.19121	Up	0	0
CCM_04134	2340	463	87	55.6684	12.1916	2.19098	Up	0	0
CCM_01505	1830	149	28	22.9076	5.01721	2.19087	Up	2.39452e-12	1.14147e-11
CCM_06139	1362	149	28	30.7789	6.74119	2.19087	Up	2.39452e-12	1.14439e-11
CCM_07897	3381	7789	1467	648.157	142.279	2.18762	Up	7.85572e-12	3.46998e-11
CCM_02705	864	122	23	39.7274	8.7291	2.18623	Up	7.71124e-11	3.14278e-10
CCM_05663	1371	970	183	199.057	43.7693	2.18519	Up	3.64598e-13	2.226e-12
CCM_05862	1635	53	10	9.12015	2.00557	2.18505	Up	1.22578e-06	3.52399e-06
CCM_01911	1815	90	17	13.9511	3.07134	2.18344	Up	5.6034e-09	1.99291e-08
CCM_07980	1584	95	18	16.8738	3.72626	2.17898	Up	2.7448e-09	9.9674e-09
CCM_08756	1833	364	69	55.8705	12.3436	2.17832	Up	0	0
CCM_07874	360	5676	1076	4435.92	980.089	2.17825	Up	5.84288e-12	2.62437e-11
CCM_06995	1470	1408	267	269.482	59.5593	2.17779	Up	7.13208e-13	3.80854e-12
CCM_01163	732	842	160	323.627	71.6745	2.1748	Up	1.39222e-13	1.03904e-12
CCM_03826	1536	242	46	44.327	9.82024	2.17435	Up	6.9278e-14	5.87007e-13
CCM_06458	804	142	27	49.6908	11.0119	2.17391	Up	4.68536e-12	2.13844e-11
CCM_08045	3345	105	20	8.83155	1.9606	2.17137	Up	6.57438e-10	2.5003e-09
CCM_08258	1410	189	36	37.7126	8.37219	2.17137	Up	9.10382e-14	7.32783e-13
CCM_06407	2181	545	104	70.3048	15.6363	2.16873	Up	0	0
CCM_04625	2019	513	98	71.4867	15.9164	2.16716	Up	4.06342e-14	3.74581e-13
CCM_08624	555	245	47	124.199	27.769	2.1611	Up	0	0
CCM_01634	2124	516	99	68.3501	15.284	2.16092	Up	6.90558e-14	5.91572e-13
CCM_06804	1056	135	26	35.9678	8.07356	2.15543	Up	9.33408e-12	4.09392e-11
CCM_00706	1614	4522	871	788.263	176.958	2.15527	Up	5.00488e-13	2.84872e-12
CCM_07563	1992	83	16	11.7228	2.63382	2.15409	Up	1.16534e-08	4.02795e-08
CCM_05037	876	891	172	286.166	64.3843	2.15207	Up	1.59428e-13	1.17295e-12
CCM_02612	1713	409	79	67.1753	15.1226	2.15123	Up	0	0
CCM_02417	507	150	29	83.2391	18.7562	2.14989	Up	1.30052e-12	6.45003e-12
CCM_07435	1914	305	59	44.8334	10.108	2.14908	Up	7.77156e-15	8.0023e-14
CCM_00543	1290	248	48	54.0886	12.2013	2.14829	Up	9.57012e-14	7.65036e-13
CCM_07298	405	31	6	21.5353	4.85794	2.14829	Up	0.000174961	0.000391981
CCM_03784	570	227	44	112.046	25.3124	2.14617	Up	7.21644e-14	6.087e-13
CCM_07472	1311	304	59	65.2401	14.7572	2.14434	Up	7.77156e-15	7.97589e-14
CCM_06931	2424	1489	289	172.825	39.095	2.14426	Up	0	0
CCM_03342	1134	36	7	8.93169	2.02414	2.14162	Up	5.32798e-05	0.000127448
CCM_03897	279	41	8	41.3451	9.40246	2.13661	Up	1.68365e-05	4.26699e-05
CCM_05307	3579	41	8	3.22304	0.732966	2.13661	Up	1.68365e-05	4.26584e-05
CCM_08414	2712	461	90	47.825	10.882	2.13582	Up	0	0
CCM_07399	783	46	9	16.5288	3.76909	2.13269	Up	5.57884e-06	1.48658e-05
CCM_02984	2007	301	59	42.1952	9.63963	2.13003	Up	7.77156e-15	7.99348e-14
CCM_04159	969	51	10	14.8078	3.38401	2.12955	Up	1.95989e-06	5.49227e-06
CCM_06463	1947	102	20	14.7393	3.36837	2.12955	Up	6.61048e-10	2.51198e-09
CCM_06375	3567	107	21	8.43965	1.93051	2.1282	Up	3.22714e-10	1.25494e-09
CCM_08521	5595	642	126	32.2834	7.38458	2.1282	Up	1.85407e-13	1.31433e-12
CCM_08219	4368	214	42	13.784	3.15299	2.1282	Up	1.01252e-13	7.99817e-13
CCM_01139	1515	341	67	63.3265	14.5017	2.12659	Up	0	0
CCM_09102	1206	295	58	68.8206	15.7702	2.12564	Up	0	0
CCM_03895	2400	142	28	16.6464	3.82562	2.12145	Up	2.39476e-12	1.141e-11
CCM_03678	777	218	43	78.9368	18.1469	2.12097	Up	1.20126e-13	9.33881e-13
CCM_07408	1155	81	16	19.7309	4.54249	2.1189	Up	1.21865e-08	4.19823e-08
CCM_01006	537	167	33	87.4956	20.1509	2.11836	Up	2.00062e-13	1.39386e-12
CCM_01855	1293	606	120	131.862	30.4325	2.11534	Up	0	0
CCM_02405	1203	212	42	49.5809	11.4483	2.11466	Up	1.01252e-13	8.00495e-13
CCM_05800	1827	1028	204	158.306	36.614	2.11225	Up	1.77858e-13	1.27633e-12
CCM_01918	4629	166	33	10.0894	2.33767	2.1097	Up	2.00062e-13	1.39594e-12
CCM_02725	1350	171	34	35.6374	8.25849	2.10944	Up	1.36557e-13	1.02407e-12
CCM_05985	1482	397	79	75.3679	17.4797	2.10827	Up	0	0
CCM_06679	2025	201	40	27.9264	6.47725	2.10818	Up	9.19264e-14	7.38022e-13
CCM_04543	435	95	19	61.4438	14.3225	2.10098	Up	1.37857e-09	5.10546e-09
CCM_01547	1431	60	12	11.7966	2.74978	2.10098	Up	3.56906e-07	1.07963e-06
CCM_03375	360	115	23	89.8751	20.9498	2.10098	Up	7.74322e-11	3.15443e-10
CCM_00599	411	40	8	27.3818	6.38269	2.10098	Up	2.48584e-05	6.16602e-05
CCM_08612	636	35	7	15.483	3.60908	2.10098	Up	8.0764e-05	0.000189404
CCM_08879	567	45	9	22.3292	5.20493	2.10098	Up	7.93754e-06	2.08766e-05
CCM_08271	2319	155	31	18.8051	4.38345	2.10098	Up	4.28324e-13	2.50366e-12
CCM_07902	1257	65	13	14.5486	3.39128	2.10098	Up	1.44083e-07	4.53644e-07
CCM_06822	1047	65	13	17.4667	4.07148	2.10098	Up	1.44083e-07	4.53797e-07
CCM_09419	945	50	10	14.8861	3.46995	2.10098	Up	2.65752e-06	7.36105e-06
CCM_00308	2220	120	24	15.208	3.54498	2.10098	Up	3.80216e-11	1.58989e-10
CCM_07086	1734	35	7	5.67888	1.32375	2.10098	Up	8.0764e-05	0.000189451
CCM_04518	1800	437	88	68.3051	16.0312	2.09111	Up	6.75016e-14	5.85244e-13
CCM_05102	951	1136	229	336.079	78.9606	2.0896	Up	3.85026e-13	2.33241e-12
CCM_06564	165	377	76	642.838	151.038	2.08955	Up	2.39808e-14	2.32554e-13
CCM_02577	1719	1347	272	220.463	51.8858	2.08712	Up	7.06324e-13	3.78913e-12
CCM_06726	1248	203	41	45.7642	10.7727	2.08684	Up	1.30118e-13	9.93349e-13
CCM_05388	1317	703	142	150.18	35.3556	2.08669	Up	3.37952e-13	2.07965e-12
CCM_01310	2364	99	20	11.7823	2.7742	2.08648	Up	6.74624e-10	2.56044e-09
CCM_07949	3477	573	116	46.3654	10.9398	2.08346	Up	1.85851e-13	1.31548e-12
CCM_03582	5445	242	49	12.5044	2.95089	2.08321	Up	2.0206e-14	1.98214e-13
CCM_06389	2616	69	14	7.42088	1.75487	2.08022	Up	7.01908e-08	2.27207e-07
CCM_08330	1722	2311	469	377.582	89.309	2.07991	Up	0	0
CCM_02122	372	3823	776	2891.38	684.029	2.07963	Up	8.72192e-13	4.53044e-12
CCM_06768	1302	335	68	72.3899	17.1259	2.07961	Up	0	0
CCM_01954	1437	123	25	24.082	5.70478	2.07771	Up	1.8781e-11	8.07409e-11
CCM_05940	1380	54	11	11.0093	2.61378	2.07451	Up	1.26487e-06	3.62072e-06
CCM_01648	2775	132	27	13.383	3.19048	2.06856	Up	4.69602e-12	2.13703e-11
CCM_02544	2124	483	99	63.9789	15.284	2.06558	Up	6.90558e-14	5.93206e-13
CCM_04496	1914	117	24	17.1984	4.11173	2.06446	Up	3.83014e-11	1.60087e-10
CCM_00985	4980	375	77	21.1858	5.0701	2.06301	Up	3.77476e-15	3.96116e-14
CCM_06774	2628	2334	480	249.873	59.8924	2.06075	Up	8.40438e-13	4.38014e-12
CCM_07457	1698	2280	469	377.782	90.5713	2.06043	Up	0	0
CCM_02071	819	34	7	11.6799	2.80266	2.05916	Up	0.000123517	0.000281595
CCM_08755	2505	2064	425	231.817	55.6335	2.05896	Up	1.96665e-12	9.4914e-12
CCM_05702	609	267	55	123.35	29.6143	2.05839	Up	0	0
CCM_07851	1080	97	20	25.2692	6.07242	2.05704	Up	7.00604e-10	2.65365e-09
CCM_00382	804	189	39	66.1378	15.9061	2.05589	Up	8.83738e-14	7.15659e-13
CCM_01332	1578	344	71	61.3332	14.7539	2.05557	Up	0	0
CCM_09649	423	184	38	122.383	29.4577	2.05469	Up	7.81598e-14	6.48712e-13
CCM_07152	1410	329	68	65.6479	15.8141	2.05353	Up	0	0
CCM_00063	1581	29	6	5.16072	1.24444	2.05207	Up	0.000418044	0.000887761
CCM_03966	975	58	12	16.7366	4.03582	2.05207	Up	6.0167e-07	1.78473e-06
CCM_01973	1638	478	99	82.1028	19.8188	2.05056	Up	6.90558e-14	5.943e-13
CCM_00331	321	101	21	88.5239	21.4521	2.04495	Up	3.42136e-10	1.32715e-09
CCM_06555	1041	101	21	27.297	6.61491	2.04495	Up	3.42136e-10	1.3277e-09
CCM_08469	1290	48	10	10.4688	2.54194	2.04209	Up	5.41922e-06	1.44611e-05
CCM_09026	1650	72	15	12.277	2.98101	2.04209	Up	4.03354e-08	1.33341e-07
CCM_05562	1740	48	10	7.76133	1.88454	2.04209	Up	5.41922e-06	1.44652e-05
CCM_01014	2889	2503	522	243.757	59.2487	2.04059	Up	0	0
CCM_02748	1470	115	24	22.0102	5.35364	2.03958	Up	3.8833e-11	1.62163e-10
CCM_07395	2319	110	23	13.3455	3.25224	2.03685	Up	8.0093e-11	3.25572e-10
CCM_02356	555	43	9	21.7981	5.31747	2.03539	Up	1.72781e-05	4.37414e-05
CCM_06334	3870	1178	247	85.6403	20.9287	2.03281	Up	5.77316e-14	5.10985e-13
CCM_03340	1611	157	33	27.4188	6.71698	2.02928	Up	2.00062e-13	1.38971e-12
CCM_06878	603	195	41	90.9832	22.2958	2.02883	Up	1.30118e-13	9.96611e-13
CCM_05889	2619	95	20	10.2054	2.50409	2.02698	Up	7.62442e-10	2.88319e-09
CCM_01296	1902	57	12	8.43157	2.06884	2.02698	Up	8.3128e-07	2.42723e-06
CCM_04621	2763	665	140	67.715	16.6151	2.02698	Up	6.28386e-14	5.50443e-13
CCM_06970	441	1072	226	683.912	168.045	2.02496	Up	1.52101e-13	1.1217e-12
CCM_05846	1533	147	31	26.9786	6.63094	2.02453	Up	4.2899e-13	2.50441e-12
CCM_09546	1650	327	69	55.7581	13.7126	2.02368	Up	0	0
CCM_01167	2619	341	72	36.6322	9.01473	2.02276	Up	0	0
CCM_07179	2334	71	15	8.55857	2.1074	2.02191	Up	4.99096e-08	1.63485e-07
CCM_08215	1005	52	11	14.5573	3.58907	2.02006	Up	2.53292e-06	7.03681e-06
CCM_03762	4308	661	140	43.1688	10.6563	2.01828	Up	6.28386e-14	5.5096e-13
CCM_00122	561	217	46	108.828	26.8875	2.01704	Up	6.9278e-14	5.89685e-13
CCM_01290	2598	66	14	7.14741	1.76703	2.01609	Up	1.35991e-07	4.28745e-07
CCM_04374	2331	683	145	82.437	20.3977	2.01489	Up	5.15144e-14	4.61207e-13
CCM_05404	3435	47	10	3.8496	0.954616	2.01171	Up	8.00848e-06	2.10513e-05
CCM_00307	732	1044	223	401.267	99.8963	2.00606	Up	3.35288e-14	3.13731e-13
CCM_04338	699	505	108	203.263	50.6643	2.00431	Up	0	0
CCM_04478	4713	243	52	14.5062	3.61794	2.00343	Up	3.10862e-14	2.92342e-13
CCM_00260	771	448	96	163.481	40.8293	2.00145	Up	0	0
CCM_09393	2190	84	18	10.7914	2.69516	2.00145	Up	4.51054e-09	1.61283e-08
CCM_03107	636	56	12	24.7728	6.18699	2.00145	Up	1.18476e-06	3.41026e-06
CCM_01529	3663	102	22	7.83443	1.96943	1.99205	Up	1.93262e-10	7.65254e-10
CCM_06063	1368	51	11	10.4889	2.63671	1.99205	Up	3.71696e-06	1.01183e-05
CCM_02517	2058	1676	362	229.125	57.6791	1.99001	Up	1.24012e-12	6.18337e-12
CCM_01189	1329	310	67	65.6267	16.5312	1.98909	Up	0	0
CCM_08992	537	74	16	38.7705	9.77015	1.98851	Up	3.0714e-08	1.02223e-07
CCM_08967	2178	578	125	74.6645	18.8195	1.98819	Up	7.61612e-14	6.37799e-13
CCM_05842	879	4039	874	1292.79	326.045	1.98735	Up	2.71338e-13	1.74093e-12
CCM_04452	888	568	123	179.961	45.4201	1.98629	Up	0	0
CCM_02246	1482	300	65	56.9531	14.382	1.9855	Up	0	0
CCM_03805	1857	309	67	46.8156	11.8309	1.98443	Up	0	0
CCM_07884	1857	189	41	28.6348	7.23982	1.98374	Up	1.30118e-13	9.95794e-13
CCM_05753	420	46	10	30.8143	7.8074	1.98069	Up	1.19899e-05	3.08561e-05
CCM_04446	588	322	70	154.072	39.037	1.98069	Up	0	0
CCM_08075	6981	431	94	17.3702	4.41536	1.97601	Up	0	0
CCM_01867	1509	55	12	10.2546	2.60764	1.97545	Up	1.72732e-06	4.87127e-06
CCM_08648	2277	527	115	65.1166	16.5611	1.97522	Up	5.39568e-14	4.80767e-13
CCM_09670	765	142	31	52.2241	13.2879	1.9746	Up	4.35208e-13	2.53437e-12
CCM_05833	1527	64	14	11.7919	3.00638	1.9717	Up	2.59776e-07	7.96663e-07
CCM_01355	756	32	7	11.9089	3.03621	1.9717	Up	0.000291706	0.000632866
CCM_06975	801	32	7	11.2399	2.86564	1.9717	Up	0.000291706	0.000633014
CCM_09572	1482	237	52	44.9929	11.5056	1.96736	Up	3.10862e-14	2.93229e-13
CCM_00916	558	41	9	20.6725	5.28888	1.96668	Up	3.94818e-05	9.57934e-05
CCM_06956	3648	706	155	54.4495	13.9326	1.96645	Up	4.24772e-13	2.49855e-12
CCM_01353	1233	1629	358	371.708	95.2085	1.96501	Up	5.20028e-13	2.93487e-12
CCM_04339	1614	464	102	80.8832	20.723	1.96461	Up	0	0
CCM_02075	3459	268	59	21.7986	5.59316	1.9625	Up	7.77156e-15	7.95838e-14
CCM_04925	1788	77	17	12.1162	3.11772	1.95838	Up	1.94307e-08	6.59398e-08
CCM_06045	2391	7067	1561	831.571	214.081	1.95768	Up	7.46448e-12	3.30499e-11
CCM_00140	1179	407	90	97.1236	25.0313	1.95609	Up	0	0
CCM_05335	732	208	46	79.9459	20.6064	1.95593	Up	6.9278e-14	5.88611e-13
CCM_02463	1212	104	23	24.1421	6.22273	1.95593	Up	1.16649e-10	4.69669e-10
CCM_03676	1008	104	23	29.028	7.48209	1.95593	Up	1.16649e-10	4.69466e-10
CCM_08717	945	140	31	41.6812	10.7569	1.95414	Up	4.44756e-13	2.5739e-12
CCM_09024	1092	36	8	9.27521	2.40228	1.94898	Up	0.000132102	0.000300142
CCM_07169	1785	72	16	11.3485	2.93926	1.94898	Up	5.71146e-08	1.86301e-07
CCM_04893	711	90	20	35.6137	9.22393	1.94898	Up	1.56789e-09	5.78594e-09
CCM_06529	1722	449	100	73.3596	19.0424	1.94577	Up	6.90558e-14	5.95399e-13
CCM_00044	1971	202	45	28.8343	7.48655	1.94541	Up	3.9968e-15	4.18006e-14
CCM_03291	591	269	60	128.059	33.2904	1.94363	Up	0	0
CCM_01877	1116	103	23	25.9667	6.75802	1.94199	Up	1.37566e-10	5.50796e-10
CCM_00084	477	85	19	50.1354	13.0614	1.94052	Up	4.33592e-09	1.55278e-08
CCM_09422	909	76	17	23.5231	6.13254	1.93952	Up	2.68066e-08	8.96983e-08
CCM_08797	384	371	83	271.823	70.8765	1.93929	Up	1.7053e-13	1.239e-12
CCM_08870	2205	3096	693	395.036	103.058	1.93853	Up	2.31082e-12	1.10779e-11
CCM_05939	1644	134	30	22.9323	5.98377	1.93825	Up	8.04024e-13	4.20681e-12
CCM_04586	2031	134	30	18.5626	4.84358	1.93825	Up	8.04024e-13	4.20917e-12
CCM_00804	816	125	28	43.0987	11.2518	1.93748	Up	2.97384e-12	1.40045e-11
CCM_06216	675	165	37	68.774	17.9744	1.93592	Up	8.34888e-14	6.8202e-13
CCM_04844	3156	107	24	9.53873	2.49362	1.93556	Up	6.6149e-11	2.71852e-10
CCM_02273	738	147	33	56.0409	14.6627	1.93433	Up	2.05614e-13	1.41667e-12
CCM_09315	414	80	18	54.3668	14.257	1.93106	Up	1.25897e-08	4.33072e-08
CCM_03862	4284	511	115	33.5595	8.80246	1.93074	Up	5.39568e-14	4.78937e-13
CCM_08993	702	71	16	28.4554	7.47375	1.9288	Up	8.14314e-08	2.62047e-07
CCM_04458	1131	31	7	7.71157	2.02951	1.92589	Up	0.000448046	0.000946732
CCM_08758	255	221	50	243.835	64.2962	1.9231	Up	1.39888e-14	1.40931e-13
CCM_09459	1266	296	67	65.7812	17.3539	1.92242	Up	0	0
CCM_09335	543	106	24	54.9225	14.4933	1.92201	Up	8.09648e-11	3.28972e-10
CCM_00049	558	75	17	37.8156	9.99011	1.92041	Up	3.80328e-08	1.25952e-07
CCM_05036	1710	75	17	12.3398	3.25993	1.92041	Up	3.80328e-08	1.25908e-07
CCM_06457	1737	322	73	52.1555	13.7809	1.92015	Up	0	0
CCM_01531	2484	238	54	26.9569	7.12849	1.91898	Up	6.66134e-15	6.88954e-14
CCM_01245	10572	185	42	4.92333	1.30271	1.91812	Up	1.01252e-13	8.01174e-13
CCM_00489	6894	352	80	14.3653	3.80517	1.91656	Up	0	0
CCM_01186	1863	132	30	19.9345	5.28037	1.91656	Up	9.14158e-13	4.7091e-12
CCM_00578	699	123	28	49.5076	13.1352	1.91421	Up	3.73878e-12	1.72754e-11
CCM_03996	1392	57	13	11.5207	3.06238	1.9115	Up	1.76309e-06	4.96914e-06
CCM_09020	546	70	16	36.0703	9.6091	1.90834	Up	1.18397e-07	3.74544e-07
CCM_04686	4713	153	35	9.13352	2.43515	1.90716	Up	1.0747e-13	8.42507e-13
CCM_04591	3468	3125	715	253.522	67.6056	1.90689	Up	4.30322e-13	2.51062e-12
CCM_03496	1506	87	20	16.2532	4.35472	1.90007	Up	3.89404e-09	1.40044e-08
CCM_05003	5310	400	92	21.1938	5.68131	1.89935	Up	6.63914e-14	5.77228e-13
CCM_05952	1935	656	151	95.3821	25.5889	1.8982	Up	4.88498e-14	4.41161e-13
CCM_00340	1011	152	35	42.2996	11.352	1.8977	Up	1.09024e-13	8.53976e-13
CCM_07053	795	521	120	184.38	49.496	1.8973	Up	0	0
CCM_01023	6642	178	41	7.53989	2.02414	1.89723	Up	1.30118e-13	9.94978e-13
CCM_08713	1629	143	33	24.6978	6.64276	1.89453	Up	2.30038e-13	1.54058e-12
CCM_03847	981	78	18	22.3702	6.01671	1.89453	Up	2.56476e-08	8.60052e-08
CCM_05386	924	39	9	11.8751	3.19394	1.89453	Up	9.1416e-05	0.000213045
CCM_02126	966	198	46	57.6676	15.6148	1.88485	Up	6.9278e-14	5.89147e-13
CCM_04526	4467	185	43	11.652	3.15652	1.88417	Up	1.20126e-13	9.3544e-13
CCM_07295	1485	1230	286	233.036	63.1532	1.88362	Up	6.66134e-14	5.78619e-13
CCM_07123	828	43	10	14.6111	3.96027	1.88339	Up	4.15508e-05	0.000100552
CCM_06998	1725	288	67	46.9729	12.7362	1.88289	Up	0	0
CCM_06972	2931	202	47	19.3901	5.25821	1.88268	Up	0	0
CCM_07892	1077	219	51	57.2101	15.5278	1.88141	Up	0	0
CCM_04437	1038	3550	829	962.221	261.886	1.87743	Up	5.16476e-13	2.92367e-12
CCM_01325	1806	137	32	21.3426	5.81016	1.87709	Up	4.3321e-13	2.52431e-12
CCM_01894	1533	428	100	78.5499	21.3901	1.87666	Up	6.90558e-14	5.9266e-13
CCM_09376	2253	739	173	92.2842	25.1791	1.87386	Up	4.452e-13	2.57009e-12
CCM_02197	2610	3074	722	331.366	90.7094	1.8691	Up	0	0
CCM_06678	6330	1387	326	61.6477	16.8877	1.86808	Up	7.69384e-13	4.05972e-12
CCM_05343	3630	136	32	10.5409	2.89067	1.86652	Up	5.08704e-13	2.88668e-12
CCM_04529	1347	34	8	7.10158	1.9475	1.86652	Up	0.000308024	0.0006661
CCM_05109	1740	221	52	35.7344	9.79963	1.86652	Up	3.10862e-14	2.93823e-13
CCM_02137	2973	85	20	8.04392	2.20592	1.86652	Up	8.11898e-09	2.84744e-08
CCM_02070	753	34	8	12.7036	3.48378	1.86652	Up	0.000308024	0.000666255
CCM_01359	1278	89	21	19.5931	5.3882	1.86247	Up	3.78046e-09	1.36117e-08
CCM_07456	1338	381	90	80.1148	22.0568	1.86085	Up	0	0
CCM_08078	2682	110	26	11.5393	3.17885	1.85997	Up	5.88754e-11	2.4303e-10
CCM_00259	1431	717	170	140.969	38.9551	1.85549	Up	4.35208e-13	2.52963e-12
CCM_04987	1089	935	222	241.561	66.8468	1.85346	Up	1.53211e-14	1.5303e-13
CCM_06669	2301	501	119	61.2583	16.9584	1.8529	Up	0	0
CCM_01939	1914	223	53	32.7798	9.08008	1.85203	Up	1.53211e-14	1.53523e-13
CCM_00479	2070	122	29	16.5819	4.59392	1.85181	Up	6.30874e-12	2.81465e-11
CCM_08913	2253	122	29	15.235	4.22078	1.85181	Up	6.30874e-12	2.81599e-11
CCM_04341	2742	63	15	6.46423	1.79382	1.84944	Up	8.39676e-07	2.45098e-06
CCM_04038	912	84	20	25.9136	7.19102	1.84944	Up	1.19511e-08	4.12323e-08
CCM_00292	1788	676	161	106.371	29.5266	1.84902	Up	0	0
CCM_07994	2115	3434	819	456.808	126.978	1.84701	Up	6.62582e-13	3.58748e-12
CCM_05880	840	201	48	67.3226	18.7378	1.84514	Up	9.57012e-14	7.64381e-13
CCM_08346	1029	314	75	85.8535	23.9002	1.84486	Up	0	0
CCM_09442	2664	426	102	44.9903	12.5551	1.84134	Up	0	0
CCM_01255	1194	71	17	16.7301	4.66874	1.84134	Up	1.78693e-07	5.58844e-07
CCM_06988	1581	735	176	130.797	36.5037	1.84122	Up	0	0
CCM_02475	2094	313	75	42.0544	11.7447	1.84025	Up	0	0
CCM_05492	1728	200	48	32.5634	9.10863	1.83795	Up	9.57012e-14	7.63727e-13
CCM_01947	6522	75	18	3.23537	0.904997	1.83795	Up	8.2605e-08	2.65732e-07
CCM_09606	2256	125	30	15.5889	4.36051	1.83795	Up	4.24016e-12	1.94572e-11
CCM_07514	2208	50	12	6.37111	1.78212	1.83795	Up	1.30669e-05	3.34802e-05
CCM_03919	3456	454	109	36.9595	10.3421	1.83742	Up	0	0
CCM_03880	372	108	26	81.6817	22.9185	1.8335	Up	1.22137e-10	4.90916e-10
CCM_02556	8898	834	201	26.3705	7.40729	1.83191	Up	0	0
CCM_04197	2403	2168	523	253.834	71.368	1.83054	Up	7.08988e-13	3.79905e-12
CCM_07933	1623	58	14	10.0543	2.82856	1.82968	Up	2.74036e-06	7.58375e-06
CCM_00023	1098	232	56	59.447	16.724	1.82968	Up	1.55431e-15	1.65716e-14
CCM_01299	1701	87	21	14.3899	4.04828	1.82968	Up	8.21692e-09	2.87854e-08
CCM_08457	549	1933	468	990.612	279.53	1.82531	Up	8.11574e-13	4.23918e-12
CCM_00232	2157	223	54	29.087	8.20917	1.82507	Up	6.66134e-15	6.89719e-14
CCM_01150	2325	421	102	50.9452	14.3858	1.8243	Up	0	0
CCM_08517	711	99	24	39.175	11.0687	1.82345	Up	8.24866e-10	3.11168e-09
CCM_02530	1497	66	16	12.4041	3.50472	1.82345	Up	5.79374e-07	1.72243e-06
CCM_01227	3540	713	173	56.667	16.025	1.82218	Up	4.452e-13	2.5685e-12
CCM_04644	2004	309	75	43.3815	12.2721	1.8217	Up	0	0
CCM_06148	198	70	17	99.4665	28.1539	1.82087	Up	2.67058e-07	8.17115e-07
CCM_04566	3000	827	201	77.5583	21.97	1.81975	Up	0	0
CCM_02980	2352	148	36	17.7039	5.01904	1.81858	Up	1.45439e-13	1.0794e-12
CCM_02702	1854	567	138	86.0433	24.4076	1.81773	Up	2.15606e-13	1.46283e-12
CCM_07861	1128	267	65	66.5957	18.8956	1.81738	Up	0	0
CCM_01394	1542	41	10	7.48072	2.12653	1.81468	Up	9.52726e-05	0.000221811
CCM_06141	1317	262	64	55.9705	15.9349	1.81248	Up	0	0
CCM_02821	2217	139	34	17.6398	5.02885	1.81053	Up	5.12478e-13	2.90456e-12
CCM_02581	1554	94	23	17.0185	4.85325	1.81008	Up	2.62876e-09	9.57583e-09
CCM_00294	2592	380	93	41.247	11.7653	1.80975	Up	9.74776e-14	7.7525e-13
CCM_00639	1347	98	24	20.4693	5.84251	1.8088	Up	1.22137e-09	4.55947e-09
CCM_01423	3072	843	207	77.2059	22.0955	1.80496	Up	1.25011e-13	9.63826e-13
CCM_04344	3459	566	139	46.0373	13.1771	1.80477	Up	2.13606e-13	1.45774e-12
CCM_03167	4125	1095	269	74.6851	21.3838	1.80431	Up	4.37428e-14	4.01255e-13
CCM_05402	2202	69	17	8.81608	2.53155	1.80011	Up	3.99522e-07	1.20153e-06
CCM_07279	3525	982	242	78.3784	22.5119	1.79977	Up	5.20694e-13	2.93508e-12
CCM_03423	1725	2795	689	455.865	130.974	1.79933	Up	7.87148e-13	4.12777e-12
CCM_02116	2313	880	217	107.041	30.7638	1.79886	Up	2.67342e-13	1.72121e-12
CCM_04661	492	85	21	48.6069	13.9962	1.79613	Up	1.81949e-08	6.19037e-08
CCM_04146	735	283	70	108.329	31.2296	1.79443	Up	0	0
CCM_03152	252	129	32	144.023	41.6395	1.79028	Up	4.16778e-12	1.91722e-11
CCM_09619	732	310	77	119.15	34.4933	1.78839	Up	3.77476e-15	3.96562e-14
CCM_03938	1440	752	188	146.926	42.8106	1.77905	Up	2.8888e-13	1.83706e-12
CCM_02885	657	84	21	35.9714	10.4812	1.77905	Up	2.71274e-08	9.07066e-08
CCM_03528	951	68	17	20.1174	5.86171	1.77905	Up	5.9755e-07	1.77307e-06
CCM_03208	2004	36	9	5.05416	1.47265	1.77905	Up	0.000318612	0.00068804
CCM_03588	723	80	20	31.1312	9.07083	1.77905	Up	5.86604e-08	1.91076e-07
CCM_01200	2535	80	20	8.87884	2.58707	1.77905	Up	5.86604e-08	1.9101e-07
CCM_01005	972	76	19	21.9984	6.40978	1.77905	Up	1.26995e-07	4.00654e-07
CCM_06621	2124	60	15	7.94769	2.31575	1.77905	Up	2.82932e-06	7.79525e-06
CCM_04727	1164	60	15	14.5025	4.22565	1.77905	Up	2.82932e-06	7.79756e-06
CCM_03116	939	44	11	13.1835	3.84134	1.77905	Up	6.51234e-05	0.000154275
CCM_07461	2043	351	88	48.3373	14.1244	1.77495	Up	6.75016e-14	5.85788e-13
CCM_06849	2868	4606	1155	451.844	132.056	1.77467	Up	5.10748e-12	2.31075e-11
CCM_05571	4974	756	190	42.7622	12.5257	1.77144	Up	3.70814e-13	2.25657e-12
CCM_02280	1686	381	96	63.5787	18.6711	1.76774	Up	0	0
CCM_01904	3087	1070	270	97.5194	28.6802	1.76563	Up	4.44978e-13	2.57359e-12
CCM_03680	825	511	129	174.265	51.2733	1.76501	Up	0	0
CCM_00596	2352	2450	619	293.071	86.2996	1.76382	Up	3.32844e-13	2.05636e-12
CCM_03659	1452	178	45	34.4903	10.1625	1.76293	Up	4.4409e-15	4.63413e-14
CCM_00164	4842	399	101	23.1842	6.83994	1.76109	Up	0	0
CCM_09097	1341	154	39	32.3099	9.53655	1.76044	Up	1.50546e-13	1.11376e-12
CCM_09400	2436	449	114	51.8577	15.3456	1.75673	Up	1.33893e-13	1.01634e-12
CCM_03433	1503	181	46	33.8816	10.0359	1.75534	Up	6.95e-14	5.88353e-13
CCM_02973	900	165	42	51.5805	15.3025	1.75306	Up	1.10356e-13	8.63685e-13
CCM_03542	2253	55	14	6.86824	2.03762	1.75306	Up	9.24456e-06	2.4144e-05
CCM_03954	2808	821	209	82.2602	24.4065	1.75293	Up	4.5297e-14	4.13479e-13
CCM_07612	1431	106	27	20.8406	6.18699	1.75209	Up	5.9798e-10	2.29381e-09
CCM_04292	3519	157	40	12.5523	3.72732	1.75175	Up	1.35225e-13	1.01982e-12
CCM_00749	465	412	105	249.28	74.0443	1.75131	Up	0	0
CCM_02493	1572	149	38	26.6672	7.92659	1.75029	Up	2.76224e-13	1.76984e-12
CCM_09043	5262	490	125	26.1993	7.78959	1.74991	Up	7.61612e-14	6.37227e-13
CCM_01378	240	47	12	55.0973	16.3955	1.74868	Up	4.44176e-05	0.000107156
CCM_03359	1302	141	36	30.4686	9.06665	1.74868	Up	9.99644e-13	5.08766e-12
CCM_04065	1956	497	127	71.4877	21.2907	1.74747	Up	2.05614e-13	1.42087e-12
CCM_03783	1932	219	56	31.8919	9.50466	1.74649	Up	1.55431e-15	1.65906e-14
CCM_04995	1188	43	11	10.1835	3.03621	1.74589	Up	9.77992e-05	0.00022741
CCM_01636	1479	383	98	72.8576	21.7277	1.74554	Up	4.06342e-14	3.75323e-13
CCM_08360	1161	250	64	60.5831	18.076	1.74484	Up	0	0
CCM_08882	2433	3544	908	409.822	122.377	1.74367	Up	1.33005e-12	6.56509e-12
CCM_07978	2070	507	130	68.9099	20.5934	1.74253	Up	0	0
CCM_01962	4245	351	90	23.2634	6.95217	1.74253	Up	0	0
CCM_02062	1857	39	10	5.90876	1.76581	1.74253	Up	0.000216136	0.000477013
CCM_05620	1584	70	18	12.4333	3.72626	1.73841	Up	6.1278e-07	1.8148e-06
CCM_09517	1587	171	44	30.3154	9.09141	1.73747	Up	7.66054e-14	6.36945e-13
CCM_06964	321	744	192	652.096	196.133	1.73325	Up	5.24026e-14	4.6826e-13
CCM_09575	2793	727	188	73.2331	22.072	1.73028	Up	2.8888e-13	1.83331e-12
CCM_00302	2175	174	45	22.5078	6.78436	1.73014	Up	6.88338e-15	7.09559e-14
CCM_00720	522	598	155	322.311	97.3681	1.72693	Up	4.24772e-13	2.49226e-12
CCM_01285	14283	189	49	3.72294	1.12495	1.72659	Up	2.0206e-14	1.98842e-13
CCM_03995	666	108	28	45.624	13.786	1.72659	Up	6.125e-10	2.34662e-09
CCM_00467	1176	81	21	19.3786	5.85555	1.72659	Up	8.9551e-08	2.87383e-07
CCM_08891	1377	902	234	184.296	55.7234	1.72567	Up	5.82646e-13	3.22582e-12
CCM_00744	570	150	39	74.039	22.436	1.72247	Up	3.9102e-13	2.34738e-12
CCM_04979	627	6993	1820	3137.91	951.83	1.72103	Up	1.4575e-12	7.1488e-12
CCM_07464	3231	1475	384	128.44	38.9717	1.72059	Up	1.09379e-12	5.51865e-12
CCM_07347	3126	1855	483	166.955	50.6657	1.72038	Up	0	0
CCM_04694	2649	211	55	22.4101	6.80826	1.71879	Up	0	0
CCM_01294	2400	211	55	24.7352	7.51462	1.71879	Up	0	0
CCM_03515	1692	234	61	38.9098	11.8218	1.71868	Up	3.04202e-14	2.88405e-13
CCM_05456	2844	138	36	13.6519	4.15077	1.71765	Up	3.06288e-12	1.43875e-11
CCM_09187	1185	516	135	122.511	37.3569	1.71346	Up	2.51798e-13	1.64038e-12
CCM_06716	1530	149	39	27.3993	8.35851	1.71282	Up	5.3646e-13	3.01121e-12
CCM_06021	1206	42	11	9.79819	2.99089	1.71194	Up	0.000146369	0.000330944
CCM_06967	2997	477	125	44.7791	13.6766	1.71111	Up	7.61612e-14	6.36656e-13
CCM_04128	6831	435	114	17.9163	5.47238	1.71103	Up	1.33893e-13	1.01387e-12
CCM_03724	414	103	27	69.9972	21.3855	1.71067	Up	1.95282e-09	7.1752e-09
CCM_05815	1959	183	48	26.2821	8.03456	1.70979	Up	9.65894e-14	7.69498e-13
CCM_02337	2703	385	101	40.0736	12.2527	1.70956	Up	0	0
CCM_03960	7095	1852	486	73.44	22.4615	1.70911	Up	1.11022e-14	1.12702e-13
CCM_07170	2184	796	209	102.543	31.3797	1.70832	Up	4.5297e-14	4.13884e-13
CCM_04261	252	179	47	199.846	61.1579	1.70828	Up	0	0
CCM_05707	1806	133	35	20.7194	6.35486	1.70505	Up	9.53216e-12	4.17883e-11
CCM_02944	1305	38	10	8.19251	2.51273	1.70505	Up	0.000323744	0.00069783
CCM_08864	486	391	103	226.352	69.4955	1.70358	Up	0	0
CCM_06984	3123	637	168	57.3867	17.6398	1.70189	Up	2.00062e-13	1.39282e-12
CCM_03415	7125	288	76	11.3724	3.49771	1.70105	Up	2.39808e-14	2.32312e-13
CCM_08671	405	53	14	36.8184	11.3352	1.69962	Up	2.05678e-05	5.1414e-05
CCM_04659	1536	106	28	19.4159	5.97754	1.69962	Up	1.34305e-09	4.9838e-09
CCM_00306	1575	140	37	25.0087	7.7033	1.69888	Up	3.11818e-12	1.46178e-11
CCM_03525	2193	488	129	62.6073	19.2889	1.69856	Up	0	0
CCM_01604	219	310	82	398.255	122.779	1.69763	Up	3.55272e-15	3.74078e-14
CCM_05035	1029	355	94	97.0637	29.9549	1.69614	Up	0	0
CCM_04861	3186	1031	273	91.0452	28.0978	1.69612	Up	2.0739e-13	1.42575e-12
CCM_08706	3186	253	67	22.3418	6.8958	1.69596	Up	0	0
CCM_01228	1956	234	62	33.6582	10.3939	1.69522	Up	0	0
CCM_01887	3600	562	149	43.9216	13.5719	1.69431	Up	3.20854e-13	1.9995e-12
CCM_00701	1095	132	35	33.9159	10.4812	1.69416	Up	1.40363e-11	6.07915e-11
CCM_07746	1530	98	26	18.021	5.57234	1.69332	Up	6.22094e-09	2.20331e-08
CCM_02870	882	245	65	78.1522	24.1658	1.69332	Up	0	0
CCM_01965	930	192	51	58.0848	17.9822	1.69159	Up	0	0
CCM_07679	2832	621	165	61.6939	19.105	1.69118	Up	8.17124e-14	6.72218e-13
CCM_04453	1623	630	168	109.211	33.9427	1.68594	Up	2.00062e-13	1.38867e-12
CCM_00090	1281	45	12	9.88342	3.07176	1.68594	Up	9.90052e-05	0.000229985
CCM_03109	2481	1759	470	199.473	62.1193	1.68308	Up	1.35514e-12	6.67128e-12
CCM_04967	4545	494	132	30.58	9.52348	1.68303	Up	2.15384e-13	1.46559e-12
CCM_08277	702	116	31	46.4906	14.4804	1.68284	Up	2.95328e-10	1.15422e-09
CCM_07215	1512	1641	439	305.352	95.2069	1.68134	Up	0	0
CCM_04931	816	127	34	43.7882	13.6629	1.68028	Up	4.41938e-11	1.83809e-10
CCM_03971	297	366	98	346.712	108.199	1.68004	Up	4.06342e-14	3.75695e-13
CCM_02620	3222	138	37	12.0503	3.76558	1.67812	Up	6.68732e-12	2.97359e-11
CCM_03692	939	123	33	36.8539	11.524	1.67717	Up	9.46574e-11	3.8294e-10
CCM_07038	3426	559	150	45.9059	14.3569	1.67694	Up	6.37268e-14	5.57176e-13
CCM_05276	1386	447	120	90.7378	28.3905	1.67629	Up	0	0
CCM_08222	1932	67	18	9.7569	3.05507	1.67522	Up	2.00514e-06	5.61403e-06
CCM_08384	1986	621	167	87.9744	27.5736	1.6738	Up	2.4647e-13	1.62381e-12
CCM_03558	2202	78	21	9.96601	3.12721	1.67214	Up	2.91176e-07	8.87126e-07
CCM_06520	6318	1285	346	57.2226	17.9578	1.67198	Up	3.58158e-13	2.19099e-12
CCM_01883	5694	308	83	15.2187	4.77987	1.6708	Up	1.7053e-13	1.23419e-12
CCM_06950	606	141	38	65.4622	20.5621	1.67068	Up	4.62098e-12	2.11319e-11
CCM_06474	522	141	38	75.9963	23.8709	1.67068	Up	4.62098e-12	2.11216e-11
CCM_03239	3759	538	145	40.2674	12.6489	1.67061	Up	5.15144e-14	4.63431e-13
CCM_07200	2478	115	31	13.0569	4.10219	1.67035	Up	4.35142e-10	1.67745e-09
CCM_08487	1263	664	179	147.914	46.4735	1.67028	Up	1.5099e-14	1.51624e-13
CCM_08940	846	89	24	29.5981	9.30243	1.66982	Up	4.26618e-08	1.40733e-07
CCM_01495	582	63	17	30.4552	9.57815	1.66887	Up	4.35758e-06	1.17831e-05
CCM_07478	2316	389	105	47.2558	14.8664	1.66843	Up	0	0
CCM_03125	11532	911	246	22.2258	6.99497	1.66785	Up	4.01678e-13	2.39288e-12
CCM_06061	1707	396	107	65.2688	20.5544	1.66694	Up	0	0
CCM_05704	4974	111	30	6.27858	1.97775	1.66658	Up	9.33924e-10	3.51597e-09
CCM_05345	1599	85	23	14.956	4.71666	1.66488	Up	9.20352e-08	2.94848e-07
CCM_08783	561	765	207	383.656	120.994	1.66488	Up	1.25011e-13	9.64623e-13
CCM_03849	1515	277	75	51.4412	16.2332	1.66398	Up	0	0
CCM_04669	1563	240	65	43.2012	13.6367	1.66358	Up	0	0
CCM_04796	2445	203	55	23.3594	7.37631	1.66303	Up	0	0
CCM_09538	1056	107	29	28.5078	9.00512	1.66254	Up	2.00556e-09	7.3574e-09
CCM_04247	1773	391	106	62.0457	19.6044	1.66216	Up	0	0
CCM_09630	2499	383	104	43.1198	13.6465	1.65981	Up	0	0
CCM_04210	1425	103	28	20.336	6.44316	1.6582	Up	4.30918e-09	1.54438e-08
CCM_08184	2322	217	59	26.2931	8.33192	1.65796	Up	7.77156e-15	7.98468e-14
CCM_09091	2031	522	142	72.311	22.9263	1.65721	Up	3.37952e-13	2.08103e-12
CCM_08698	3327	580	158	49.0478	15.5726	1.65518	Up	6.21724e-14	5.46145e-13
CCM_01317	1602	2270	619	398.664	126.702	1.65373	Up	3.32844e-13	2.05772e-12
CCM_09319	1458	77	21	14.8586	4.72299	1.65352	Up	4.2947e-07	1.28827e-06
CCM_06186	954	55	15	16.2203	5.15583	1.65352	Up	2.06844e-05	5.16639e-05
CCM_05752	900	66	18	20.6322	6.55821	1.65352	Up	2.962e-06	8.12721e-06
CCM_07662	927	44	12	13.3542	4.2448	1.65352	Up	0.000147011	0.000332154
CCM_07278	981	44	12	12.6191	4.01114	1.65352	Up	0.000147011	0.000332074
CCM_06955	1935	865	236	125.771	39.9932	1.65297	Up	5.78204e-13	3.20884e-12
CCM_09570	792	128	35	45.4704	14.491	1.64977	Up	6.55434e-11	2.69482e-10
CCM_07443	2130	263	72	34.7392	11.0843	1.64805	Up	0	0
CCM_07521	2454	420	115	48.1525	15.3666	1.64781	Up	5.39568e-14	4.7985e-13
CCM_07462	3960	781	214	55.4881	17.7204	1.64677	Up	0	0
CCM_02766	672	186	51	77.8731	24.8861	1.64579	Up	0	0
CCM_06041	1230	474	130	108.422	34.6572	1.64543	Up	0	0
CCM_02979	3201	102	28	8.96517	2.86832	1.64412	Up	6.33292e-09	2.23872e-08
CCM_07455	1098	677	186	173.472	55.5477	1.64291	Up	6.52146e-13	3.55574e-12
CCM_02856	252	353	97	394.111	126.22	1.64266	Up	9.28146e-14	7.43872e-13
CCM_07301	3000	5478	1507	513.742	164.72	1.64102	Up	8.96284e-12	3.94593e-11
CCM_06767	1671	229	63	38.557	12.3629	1.64098	Up	0	0
CCM_03844	3177	243	67	21.5195	6.91533	1.63778	Up	0	0
CCM_06949	2205	1479	408	188.714	60.6746	1.63703	Up	1.24389e-12	6.19556e-12
CCM_08601	861	116	32	37.9052	12.1872	1.63703	Up	6.43216e-10	2.45925e-09
CCM_01328	2274	384	106	47.51	15.2852	1.6361	Up	0	0
CCM_00395	981	105	29	30.1137	9.69359	1.63532	Up	4.327e-09	1.55018e-08
CCM_00960	969	76	21	22.0665	7.10642	1.63466	Up	6.31914e-07	1.8685e-06
CCM_08257	858	123	34	40.3331	12.9941	1.6341	Up	2.05512e-10	8.11351e-10
CCM_07903	1374	311	86	63.6821	20.5242	1.63356	Up	0	0
CCM_02127	1074	47	13	12.3123	3.96912	1.6332	Up	9.89996e-05	0.000230029
CCM_04340	1458	112	31	21.6125	6.97204	1.63221	Up	1.37838e-09	5.1068e-09
CCM_01136	7692	1250	346	45.7209	14.75	1.63214	Up	3.58158e-13	2.19386e-12
CCM_05754	699	177	49	71.2426	22.9866	1.63195	Up	4.30766e-14	3.95533e-13
CCM_04623	1599	695	193	122.287	39.579	1.62747	Up	1.67644e-13	1.2247e-12
CCM_06349	1407	162	45	32.394	10.4875	1.62705	Up	3.29736e-13	2.04121e-12
CCM_03800	330	54	15	46.0388	14.905	1.62705	Up	3.05196e-05	7.49256e-05
CCM_02175	1299	72	20	15.5944	5.04866	1.62705	Up	1.36637e-06	3.89932e-06
CCM_03170	441	72	20	45.9344	14.8712	1.62705	Up	1.36637e-06	3.89812e-06
CCM_03252	2451	180	50	20.662	6.68932	1.62705	Up	2.9532e-14	2.81701e-13
CCM_07081	7914	324	90	11.5184	3.72908	1.62705	Up	0	0
CCM_06552	1563	237	66	42.6612	13.8465	1.6234	Up	0	0
CCM_08082	531	1510	421	800.067	259.982	1.62171	Up	7.80708e-13	4.10785e-12
CCM_04891	1674	448	125	75.2951	24.4856	1.62062	Up	7.61612e-14	6.35517e-13
CCM_08090	1539	68	19	12.4312	4.04828	1.61859	Up	2.95756e-06	8.11741e-06
CCM_08578	1947	261	73	37.7154	12.2945	1.61713	Up	0	0
CCM_01197	1446	318	89	61.8732	20.1826	1.6162	Up	2.4647e-14	2.38271e-13
CCM_00296	1317	353	99	75.4107	24.6493	1.61322	Up	6.90558e-14	5.94849e-13
CCM_03735	2598	788	221	85.3358	27.8939	1.6132	Up	1.33671e-13	1.01714e-12
CCM_06504	1362	164	46	33.8774	11.0748	1.61304	Up	3.95018e-13	2.36226e-12
CCM_04234	1074	467	131	122.337	39.9966	1.61291	Up	1.803e-13	1.28693e-12
CCM_08022	4185	57	16	3.83198	1.25366	1.61194	Up	2.06028e-05	5.14877e-05
CCM_01816	4647	666	187	40.3223	13.1955	1.61154	Up	4.90274e-13	2.7957e-12
CCM_03552	375	146	41	109.538	35.8516	1.61133	Up	6.8705e-12	3.05214e-11
CCM_05331	981	1581	444	453.426	148.412	1.61126	Up	1.03317e-12	5.244e-12
CCM_05540	1203	64	18	14.9678	4.90639	1.60913	Up	6.40914e-06	1.7015e-05
CCM_09329	1689	1422	400	236.872	77.6579	1.6089	Up	4.583e-13	2.63269e-12
CCM_08868	2724	952	268	98.3272	32.2614	1.60778	Up	1.38334e-13	1.03407e-12
CCM_03606	2262	252	71	31.3438	10.2925	1.60659	Up	0	0
CCM_03158	507	117	33	64.9265	21.3433	1.60502	Up	9.39174e-10	3.53288e-09
CCM_04447	2112	156	44	20.7814	6.83147	1.60502	Up	1.55165e-12	7.56682e-12
CCM_07592	1110	46	13	11.6595	3.8404	1.60218	Up	0.000145911	0.000330068
CCM_04545	1515	92	26	17.0852	5.62751	1.60218	Up	6.2693e-08	2.03431e-07
CCM_02238	2550	53	15	5.84763	1.92889	1.60008	Up	4.48778e-05	0.000108182
CCM_03585	231	53	15	64.5517	21.2929	1.60008	Up	4.48778e-05	0.000108154
CCM_08716	1464	385	109	73.9884	24.4141	1.59958	Up	0	0
CCM_06153	807	113	32	39.3957	13.0027	1.59923	Up	2.00878e-09	7.36632e-09
CCM_08803	885	932	264	296.29	97.8174	1.59885	Up	8.5043e-14	6.91688e-13
CCM_04373	651	60	17	25.9307	8.56295	1.59848	Up	1.39064e-05	3.55336e-05
CCM_07389	2091	1581	448	212.727	70.2554	1.59832	Up	0	0
CCM_07882	1242	141	40	31.9405	10.5607	1.59668	Up	2.10286e-11	8.99889e-11
CCM_01441	2802	162	46	16.2664	5.38326	1.59534	Up	7.6028e-13	4.02306e-12
CCM_05655	957	183	52	53.8001	17.8175	1.59431	Up	5.37348e-14	4.79247e-13
CCM_07331	1428	109	31	21.4754	7.11851	1.59304	Up	4.29764e-09	1.54084e-08
CCM_00601	432	116	33	75.5472	25.0487	1.59264	Up	1.36879e-09	5.07328e-09
CCM_04511	1422	776	221	153.535	50.9622	1.59106	Up	1.33671e-13	1.01797e-12
CCM_08107	9693	186	53	5.39882	1.79297	1.59029	Up	3.08642e-14	2.9202e-13
CCM_04443	1986	407	116	57.6579	19.1529	1.58996	Up	1.85851e-13	1.31648e-12
CCM_04607	1512	687	196	127.835	42.5069	1.58851	Up	1.93845e-13	1.36276e-12
CCM_04398	747	4194	1197	1579.62	525.447	1.58796	Up	2.81552e-12	1.33195e-11
CCM_07744	1572	70	20	12.5282	4.17189	1.58641	Up	2.9314e-06	8.05272e-06
CCM_04365	495	126	36	71.6159	23.848	1.58641	Up	2.97692e-10	1.16297e-09
CCM_02346	1644	133	38	22.7611	7.57944	1.58641	Up	9.52098e-11	3.84841e-10
CCM_08440	3027	154	44	14.3137	4.76646	1.58641	Up	3.20232e-12	1.49672e-11
CCM_07714	1407	77	22	15.3972	5.12725	1.58641	Up	9.19618e-07	2.67179e-06
CCM_03956	573	70	20	34.3706	11.4454	1.58641	Up	2.9314e-06	8.05509e-06
CCM_08801	1215	157	45	36.3553	12.1448	1.58182	Up	2.1405e-12	1.03038e-11
CCM_07208	2733	293	84	30.1628	10.0785	1.58149	Up	2.06502e-14	2.02147e-13
CCM_02712	375	143	41	107.287	35.8516	1.58137	Up	2.09012e-11	8.94848e-11
CCM_07108	3756	401	115	30.0374	10.0399	1.58102	Up	5.39568e-14	4.79393e-13
CCM_00474	1494	223	64	41.9951	14.047	1.57995	Up	0	0
CCM_00069	1230	2016	579	461.136	154.358	1.57891	Up	1.08979e-12	5.50443e-12
CCM_02464	2622	94	27	10.0865	3.37665	1.57875	Up	6.20968e-08	2.01566e-07
CCM_09561	2544	661	190	73.1018	24.4902	1.5777	Up	3.70814e-13	2.2551e-12
CCM_05450	1431	226	65	44.4337	14.8946	1.57686	Up	0	0
CCM_01722	507	5440	1566	3018.8	1012.84	1.57558	Up	1.91891e-12	9.27539e-12
CCM_06049	1698	59	17	9.77593	3.28297	1.57423	Up	2.03464e-05	5.08742e-05
CCM_00739	1515	1072	309	199.079	66.8808	1.57368	Up	7.66054e-13	4.04673e-12
CCM_01984	624	829	239	373.778	125.594	1.57341	Up	7.7427e-13	4.08088e-12
CCM_01508	5472	274	79	14.088	4.73409	1.5733	Up	0	0
CCM_05959	543	104	30	53.8862	18.1166	1.5726	Up	1.33759e-08	4.59103e-08
CCM_04797	2076	232	67	31.4416	10.5829	1.57095	Up	0	0
CCM_03754	3786	502	145	37.305	12.5586	1.57069	Up	5.15144e-14	4.6165e-13
CCM_00813	417	45	13	30.3613	10.2226	1.57047	Up	0.000214186	0.000472933
CCM_04938	267	45	13	47.4182	15.9657	1.57047	Up	0.000214186	0.000473045
CCM_01421	2073	450	130	61.0741	20.5636	1.57047	Up	0	0
CCM_06673	1101	564	163	144.124	48.5463	1.56988	Up	2.76224e-13	1.76863e-12
CCM_02952	3453	591	171	48.1543	16.2388	1.56822	Up	4.2455e-13	2.50198e-12
CCM_02727	2658	653	189	69.1198	23.3164	1.56775	Up	3.39506e-13	2.08646e-12
CCM_06466	1608	190	55	33.2439	11.2159	1.56755	Up	0	0
CCM_09197	342	228	66	187.565	63.281	1.56755	Up	0	0
CCM_09636	1473	542	157	103.524	34.9504	1.56658	Up	4.06342e-14	3.76068e-13
CCM_09488	1116	649	188	163.616	55.2394	1.56654	Up	2.8888e-13	1.8358e-12
CCM_01704	1638	283	82	48.609	16.4156	1.56616	Up	3.55272e-15	3.73656e-14
CCM_02135	276	69	20	70.337	23.7616	1.56565	Up	4.27566e-06	1.1565e-05
CCM_05602	3507	376	109	30.1645	10.1917	1.56546	Up	0	0
CCM_00722	4194	131	38	8.78793	2.97106	1.56455	Up	2.00476e-10	7.93147e-10
CCM_01689	1239	62	18	14.0788	4.76384	1.56332	Up	1.37026e-05	3.50319e-05
CCM_00716	1095	86	25	22.0967	7.48655	1.56146	Up	2.85596e-07	8.70979e-07
CCM_04058	4056	756	220	52.4406	17.7861	1.55994	Up	5.49116e-13	3.07855e-12
CCM_01857	2367	79	23	9.39016	3.18629	1.55927	Up	9.0627e-07	2.63465e-06
CCM_06392	3495	2558	746	205.919	69.9918	1.55682	Up	4.6585e-13	2.66948e-12
CCM_08560	1410	48	14	9.57781	3.25585	1.55666	Up	0.000143345	0.000324499
CCM_08926	3786	274	80	20.3617	6.92891	1.55516	Up	0	0
CCM_00751	1338	236	69	49.6249	16.9102	1.55317	Up	0	0
CCM_04637	1779	164	48	25.9365	8.84751	1.55164	Up	1.51656e-12	7.41122e-12
CCM_04645	900	41	12	12.817	4.37214	1.55164	Up	0.000469554	0.00099016
CCM_03497	1548	181	53	32.8966	11.2269	1.55098	Up	1.15241e-13	8.99653e-13
CCM_03846	1593	338	99	59.696	20.3786	1.55058	Up	6.90558e-14	5.96501e-13
CCM_04687	3156	58	17	5.17053	1.76631	1.54957	Up	2.96702e-05	7.29748e-05
CCM_04571	1278	58	17	12.7685	4.36188	1.54957	Up	2.96702e-05	7.29555e-05
CCM_07870	3111	75	22	6.78274	2.31888	1.54844	Up	1.94825e-06	5.46131e-06
CCM_07600	7194	634	186	24.7949	8.47809	1.54823	Up	6.52146e-13	3.55366e-12
CCM_01154	2343	968	284	116.238	39.7467	1.54817	Up	1.35225e-13	1.019e-12
CCM_06933	2283	409	120	50.4036	17.2358	1.54812	Up	0	0
CCM_05006	1221	51	15	11.7516	4.02839	1.54459	Up	9.59902e-05	0.000223426
CCM_05829	933	51	15	15.3792	5.27188	1.54459	Up	9.59902e-05	0.000223371
CCM_02469	2019	231	68	32.1899	11.044	1.54334	Up	0	0
CCM_01065	6927	1460	430	59.2996	20.3554	1.54261	Up	1.03384e-12	5.23883e-12
CCM_07587	2700	224	66	23.3415	8.01559	1.54201	Up	0	0
CCM_08177	2391	224	66	26.358	9.05149	1.54201	Up	0	0
CCM_05820	2994	621	183	58.3558	20.0426	1.5418	Up	3.64598e-13	2.22746e-12
CCM_00903	462	78	23	47.5003	16.3246	1.54089	Up	1.31533e-06	3.7571e-06
CCM_06524	1842	217	64	33.1447	11.3932	1.5406	Up	0	0
CCM_03789	2676	244	72	25.6536	8.82271	1.53987	Up	0	0
CCM_07678	3405	1111	328	91.7996	31.5873	1.53914	Up	4.08562e-13	2.42306e-12
CCM_05997	1926	88	26	12.8549	4.42662	1.53805	Up	2.80216e-07	8.55971e-07
CCM_00462	864	176	52	57.3116	19.7354	1.53805	Up	3.36842e-13	2.07556e-12
CCM_08636	1239	88	26	19.9828	6.8811	1.53805	Up	2.80216e-07	8.56251e-07
CCM_08300	2049	733	217	100.648	34.7275	1.53517	Up	2.67342e-13	1.7224e-12
CCM_07623	2631	206	61	22.0288	7.60264	1.53482	Up	3.35288e-14	3.13103e-13
CCM_00978	1269	709	210	157.191	54.2642	1.53445	Up	0	0
CCM_00990	1038	189	56	51.2281	17.6907	1.53394	Up	4.70734e-14	4.26771e-13
CCM_02936	1395	54	16	10.8909	3.76098	1.53394	Up	6.43168e-05	0.000152558
CCM_07624	1389	172	51	34.8394	12.0399	1.53289	Up	6.34382e-13	3.47309e-12
CCM_01437	795	91	27	32.2046	11.1366	1.53196	Up	1.89506e-07	5.89498e-07
CCM_00475	1698	128	38	21.2088	7.3384	1.53113	Up	6.0536e-10	2.32117e-09
CCM_01931	330	2542	755	2167.23	750.22	1.53047	Up	8.53318e-13	4.43982e-12
CCM_09616	396	569	169	404.26	139.942	1.53046	Up	6.15064e-14	5.41826e-13
CCM_08306	1974	643	191	91.6448	31.7279	1.5303	Up	1.84297e-13	1.31045e-12
CCM_06613	1533	138	41	25.3268	8.76995	1.53003	Up	1.31705e-10	5.28234e-10
CCM_01745	1245	323	96	72.9923	25.2847	1.52948	Up	0	0
CCM_08495	1377	111	33	22.6795	7.85843	1.52908	Up	8.75994e-09	3.06188e-08
CCM_06448	1605	47	14	8.23885	2.86028	1.52629	Up	0.000208962	0.000462493
CCM_02532	1854	540	161	81.946	28.4755	1.52495	Up	0	0
CCM_08201	882	1438	429	458.706	159.494	1.52407	Up	2.0517e-13	1.4199e-12
CCM_06855	993	301	90	85.2828	29.72	1.52082	Up	0	0
CCM_09492	2118	625	187	83.0229	28.9515	1.51987	Up	4.90274e-13	2.79399e-12
CCM_08506	1371	374	112	76.75	26.7877	1.51859	Up	0	0
CCM_00705	858	484	145	158.709	55.4161	1.51801	Up	5.15144e-14	4.62984e-13
CCM_05838	270	267	80	278.222	97.1587	1.51782	Up	0	0
CCM_03986	2484	2262	678	256.203	89.5022	1.5173	Up	7.22756e-13	3.84412e-12
CCM_02097	1104	140	42	35.6782	12.4749	1.51602	Up	1.28732e-10	5.16532e-10
CCM_02782	1431	50	15	9.83047	3.43722	1.51602	Up	0.000139589	0.000316536
CCM_05957	246	50	15	57.1846	19.9946	1.51602	Up	0.000139589	0.000316459
CCM_01369	1161	120	36	29.0799	10.1678	1.51602	Up	2.7289e-09	9.93673e-09
CCM_00801	810	70	21	24.314	8.50139	1.51602	Up	6.06624e-06	1.61231e-05
CCM_06065	1824	739	222	113.989	39.9102	1.51407	Up	1.53211e-14	1.52216e-13
CCM_02823	1686	6861	2063	1144.92	401.234	1.51273	Up	0	0
CCM_03951	4779	1247	375	73.4131	25.7306	1.51255	Up	0	0
CCM_09417	1242	595	179	134.784	47.2593	1.51198	Up	1.5099e-14	1.51461e-13
CCM_08263	1527	392	118	72.2256	25.3395	1.51112	Up	9.32588e-15	9.52915e-14
CCM_01307	1131	365	110	90.7976	31.8923	1.50945	Up	0	0
CCM_02106	1215	544	164	125.97	44.2612	1.50896	Up	1.9007e-13	1.33824e-12
CCM_07031	699	63	19	25.3576	8.91317	1.50841	Up	1.94114e-05	4.87323e-05
CCM_02266	1278	116	35	25.5371	8.98034	1.50775	Up	5.79244e-09	2.05623e-08
CCM_08204	1077	116	35	30.303	10.6563	1.50775	Up	5.79244e-09	2.05701e-08
CCM_00018	969	1073	324	311.544	109.642	1.50664	Up	3.35288e-14	3.13417e-13
CCM_04148	3525	248	75	19.7941	6.97682	1.50443	Up	0	0
CCM_01535	3903	277	84	19.9676	7.05726	1.50048	Up	2.06502e-14	2.01935e-13
CCM_08586	792	244	74	86.6779	30.6381	1.50034	Up	2.9532e-14	2.8199e-13
CCM_07415	4446	201	61	12.7195	4.499	1.49937	Up	4.996e-14	4.49881e-13
CCM_05398	2151	224	68	29.2989	10.3663	1.49895	Up	0	0
CCM_02002	2094	56	17	7.52411	2.66212	1.49895	Up	6.24428e-05	0.000148339
CCM_04358	339	56	17	46.4764	16.4439	1.49895	Up	6.24428e-05	0.000148377
CCM_05766	1776	56	17	8.87134	3.13878	1.49895	Up	6.24428e-05	0.000148302
CCM_03555	753	214	65	79.9582	28.3057	1.49815	Up	0	0
CCM_06943	1173	158	48	37.8968	13.4183	1.49787	Up	1.26981e-11	5.52262e-11
CCM_04345	1086	204	62	52.8499	18.7205	1.49728	Up	0	0
CCM_01824	3645	1102	335	85.0605	30.1372	1.49694	Up	2.9532e-13	1.86277e-12
CCM_09264	1035	500	152	135.917	48.1569	1.49691	Up	1.66755e-13	1.22108e-12
CCM_01761	1611	894	272	156.13	55.3642	1.49572	Up	7.06324e-13	3.78695e-12
CCM_04445	1077	46	14	12.0167	4.26253	1.49526	Up	0.000303352	0.000657216
CCM_04472	1227	82	25	18.8024	6.68115	1.49275	Up	1.24701e-06	3.57401e-06
CCM_06751	840	59	18	19.7614	7.02666	1.49177	Up	4.18104e-05	0.000101128
CCM_03616	3435	285	87	23.3433	8.30516	1.49093	Up	0	0
CCM_07473	3717	704	215	53.2873	18.9671	1.49029	Up	0	0
CCM_03858	1335	239	73	50.3687	17.9307	1.4901	Up	0	0
CCM_07524	828	108	33	36.6976	13.0689	1.48955	Up	2.60788e-08	8.7357e-08
CCM_01620	1302	324	99	70.0129	24.9333	1.48955	Up	6.90558e-14	5.90487e-13
CCM_09363	657	602	184	257.795	91.835	1.48911	Up	4.1478e-13	2.45526e-12
CCM_04799	195	124	38	178.909	63.9005	1.48532	Up	2.58096e-09	9.40906e-09
CCM_06710	2190	509	156	65.3909	23.358	1.48517	Up	2.16938e-13	1.46229e-12
CCM_06936	495	398	122	226.215	80.8184	1.48494	Up	1.4011e-13	1.044e-12
CCM_03197	2706	75	23	7.7979	2.78712	1.48431	Up	3.95702e-06	1.07374e-05
CCM_02799	993	75	23	21.2499	7.59511	1.48431	Up	3.95702e-06	1.07405e-05
CCM_07617	1167	365	112	87.9966	31.4704	1.48345	Up	0	0
CCM_03366	1014	290	89	80.4644	28.7811	1.48323	Up	2.4647e-14	2.38519e-13
CCM_09617	1896	303	93	44.9623	16.0842	1.48307	Up	9.74776e-14	7.73931e-13
CCM_00759	3609	1104	339	86.0649	30.8013	1.48244	Up	2.98872e-13	1.88263e-12
CCM_03756	2028	153	47	21.226	7.59951	1.48185	Up	3.79988e-11	1.58964e-10
CCM_03358	702	436	134	174.74	62.5926	1.48115	Up	0	0
CCM_03586	1620	784	241	136.159	48.7818	1.48087	Up	3.71258e-13	2.25633e-12
CCM_09396	723	91	28	35.4117	12.6992	1.47949	Up	3.81926e-07	1.15046e-06
CCM_06968	1692	91	28	15.1316	5.42642	1.47949	Up	3.81926e-07	1.15009e-06
CCM_00718	837	52	16	17.4792	6.2683	1.47949	Up	0.000134903	0.000306355
CCM_01345	1134	65	20	16.1267	5.78326	1.47949	Up	1.87828e-05	4.72178e-05
CCM_09132	2025	208	64	28.899	10.3636	1.47949	Up	0	0
CCM_06159	1737	185	57	29.9651	10.7605	1.47754	Up	4.2455e-13	2.49882e-12
CCM_01447	1716	344	106	56.4008	20.2556	1.4774	Up	0	0
CCM_06464	1038	159	49	43.0967	15.4794	1.47723	Up	1.75209e-11	7.55325e-11
CCM_02220	735	81	25	31.0057	11.1534	1.47505	Up	1.79119e-06	5.04529e-06
CCM_07661	2847	378	117	37.355	13.4758	1.47093	Up	1.95843e-13	1.37164e-12
CCM_06572	1056	268	83	71.4027	25.7733	1.4701	Up	1.7053e-13	1.23611e-12
CCM_00344	3651	410	127	31.5948	11.4064	1.46985	Up	2.05614e-13	1.41982e-12
CCM_06160	2673	184	57	19.367	6.99248	1.46973	Up	5.89528e-13	3.25426e-12
CCM_05483	867	213	66	69.1201	24.9621	1.46937	Up	0	0
CCM_07883	285	613	190	605.145	218.607	1.46894	Up	3.70814e-13	2.25952e-12
CCM_05852	1827	913	283	140.597	50.793	1.46887	Up	0	0
CCM_09680	2262	2193	680	272.766	98.5762	1.46835	Up	8.79518e-13	4.56596e-12
CCM_05683	486	1048	325	606.693	219.282	1.46818	Up	1.76748e-13	1.27228e-12
CCM_05136	3456	419	130	34.1102	12.3346	1.46749	Up	0	0
CCM_07872	1446	87	27	16.9276	6.12281	1.46711	Up	8.1202e-07	2.3762e-06
CCM_03738	1650	87	27	14.8347	5.36581	1.46711	Up	8.1202e-07	2.37546e-06
CCM_04676	2865	599	186	58.8229	21.2884	1.46631	Up	6.52146e-13	3.53919e-12
CCM_06042	2025	190	59	26.3981	9.55394	1.46627	Up	2.62456e-13	1.6956e-12
CCM_03975	900	103	32	32.1987	11.659	1.46555	Up	7.91446e-08	2.55304e-07
CCM_04266	1998	193	60	27.1773	9.84717	1.46462	Up	1.19682e-13	9.3354e-13
CCM_08677	1503	119	37	22.2757	8.07232	1.46442	Up	7.79874e-09	2.73925e-08
CCM_05556	1719	402	125	65.7952	23.8446	1.46432	Up	7.61612e-14	6.34382e-13
CCM_06703	1689	1816	565	302.503	109.692	1.46349	Up	8.87068e-13	4.58983e-12
CCM_00293	1131	392	122	97.5141	35.3714	1.46303	Up	1.4011e-13	1.04233e-12
CCM_06846	936	106	33	31.8621	11.561	1.46258	Up	5.34314e-08	1.74715e-07
CCM_00452	1524	244	76	45.0452	16.3525	1.46186	Up	2.39808e-14	2.33281e-13
CCM_00149	2670	61	19	6.4278	2.33345	1.46186	Up	4.02954e-05	9.77166e-05
CCM_07713	1680	154	48	25.7902	9.36888	1.46088	Up	5.2607e-11	2.17927e-10
CCM_06624	624	218	68	98.2915	35.7339	1.45977	Up	0	0
CCM_08811	1953	1574	491	226.75	82.4394	1.45969	Up	4.46088e-13	2.57045e-12
CCM_05516	4908	1311	409	75.1523	27.3259	1.45955	Up	5.26024e-13	2.95797e-12
CCM_05808	1362	442	138	91.3039	33.2244	1.45843	Up	2.15606e-13	1.46389e-12
CCM_02014	1863	1556	486	234.985	85.5419	1.45787	Up	1.11022e-14	1.12947e-13
CCM_01466	3147	160	50	14.3043	5.20989	1.45713	Up	2.4138e-11	1.02777e-10
CCM_09286	651	64	20	27.6594	10.0741	1.45713	Up	2.698e-05	6.67276e-05
CCM_03955	1128	416	130	103.76	37.7911	1.45713	Up	0	0
CCM_00438	1584	959	300	170.336	62.1043	1.45562	Up	2.6179e-13	1.69247e-12
CCM_02279	600	102	32	47.8292	17.4886	1.45148	Up	1.1301e-07	3.58107e-07
CCM_06935	2193	255	80	32.7149	11.9621	1.45148	Up	0	0
CCM_03368	1461	395	124	76.066	27.8309	1.45057	Up	2.16938e-13	1.46018e-12
CCM_05643	1257	860	270	192.49	70.4343	1.45043	Up	4.44978e-13	2.5704e-12
CCM_07774	3375	901	283	75.1095	27.4959	1.44978	Up	0	0
CCM_05045	3687	347	109	26.4789	9.69413	1.44966	Up	0	0
CCM_06228	1308	522	164	112.281	41.1142	1.44941	Up	1.9007e-13	1.33925e-12
CCM_01843	1839	70	22	10.7093	3.9228	1.4489	Up	1.21204e-05	3.1175e-05
CCM_09015	993	70	22	19.8332	7.26489	1.4489	Up	1.21204e-05	3.11664e-05
CCM_02272	4260	299	94	19.7472	7.23559	1.44847	Up	0	0
CCM_07694	1455	159	50	30.7453	11.2684	1.44808	Up	3.43294e-11	1.44521e-10
CCM_08337	975	801	252	231.138	84.7523	1.44743	Up	2.1183e-13	1.44986e-12
CCM_02739	1737	89	28	14.4156	5.28584	1.44743	Up	7.81598e-07	2.28862e-06
CCM_07780	1998	314	99	44.2159	16.2478	1.44432	Up	6.90558e-14	5.93753e-13
CCM_00724	513	352	111	193.05	70.9514	1.44407	Up	0	0
CCM_01448	4257	2340	738	154.652	56.8471	1.44387	Up	1.81188e-13	1.28933e-12
CCM_07760	1572	168	53	30.0677	11.0555	1.44345	Up	1.06961e-11	4.67811e-11
CCM_06297	4179	415	131	27.9396	10.2791	1.4426	Up	1.803e-13	1.2889e-12
CCM_07418	2751	1235	390	126.305	46.4868	1.44202	Up	7.33858e-13	3.90095e-12
CCM_08887	3234	76	24	6.61177	2.43347	1.44202	Up	5.4585e-06	1.45617e-05
CCM_04683	1569	57	18	10.2211	3.76188	1.44202	Up	8.64508e-05	0.000202282
CCM_05847	2349	57	18	6.82709	2.51273	1.44202	Up	8.64508e-05	0.000202333
CCM_03036	5772	402	127	19.5949	7.21494	1.44142	Up	2.05614e-13	1.41563e-12
CCM_01480	1719	117	37	19.1493	7.058	1.43996	Up	1.58358e-08	5.41343e-08
CCM_01621	573	572	181	280.857	103.581	1.43908	Up	2.31148e-13	1.54579e-12
CCM_08110	567	224	71	111.15	41.0611	1.43666	Up	0	0
CCM_03000	1689	82	26	13.6593	5.04777	1.43617	Up	2.46358e-06	6.85643e-06
CCM_01001	5904	498	158	23.7316	8.77539	1.43527	Up	6.21724e-14	5.45632e-13
CCM_05934	2583	148	47	16.1206	5.96663	1.43392	Up	2.22768e-10	8.76879e-10
CCM_03452	2196	107	34	13.7087	5.07694	1.43306	Up	7.32228e-08	2.36529e-07
CCM_07045	1551	214	68	38.8191	14.3765	1.43306	Up	0	0
CCM_07581	2100	1485	472	198.953	73.7018	1.43266	Up	0	0
CCM_08839	261	5578	1773	6012.87	2227.53	1.43261	Up	3.26338e-12	1.51992e-11
CCM_05048	2871	151	48	14.7975	5.48231	1.4325	Up	1.50914e-10	6.02431e-10
CCM_02835	2544	88	28	9.73217	3.60908	1.43113	Up	1.11402e-06	3.21258e-06
CCM_00480	1638	135	43	23.188	8.60816	1.4296	Up	1.50884e-09	5.57465e-09
CCM_08729	2424	135	43	15.6691	5.8169	1.4296	Up	1.50884e-09	5.57686e-09
CCM_09248	678	317	101	131.545	48.8481	1.42918	Up	0	0
CCM_04228	591	2090	666	994.953	369.524	1.42896	Up	9.52572e-14	7.62793e-13
CCM_09578	1224	1236	394	284.106	105.553	1.42846	Up	6.4193e-13	3.50824e-12
CCM_02077	3276	1066	340	91.5498	34.0322	1.42765	Up	2.90212e-13	1.83801e-12
CCM_02437	4749	47	15	2.78445	1.03573	1.42675	Up	0.000418918	0.000889212
CCM_03371	1104	72	23	18.3488	6.83147	1.42542	Up	1.16055e-05	2.98916e-05
CCM_08292	1881	410	131	61.3252	22.8369	1.42511	Up	1.803e-13	1.28595e-12
CCM_09474	375	244	78	183.064	68.2054	1.42439	Up	0	0
CCM_00669	216	75	24	97.6903	36.4345	1.42291	Up	7.78362e-06	2.04891e-05
CCM_03003	1932	150	48	21.8438	8.14685	1.42291	Up	2.13836e-10	8.43143e-10
CCM_06841	720	50	16	19.5381	7.2869	1.42291	Up	0.00027855	0.000606298
CCM_05481	2295	178	57	21.8213	8.14419	1.4219	Up	4.56346e-12	2.08894e-11
CCM_07256	2502	153	49	17.2047	6.42191	1.42173	Up	1.44678e-10	5.78279e-10
CCM_02294	888	128	41	40.5547	15.14	1.4215	Up	4.68204e-09	1.67352e-08
CCM_05821	1059	340	109	90.3289	33.751	1.42026	Up	0	0
CCM_01032	1374	343	110	70.2346	26.2519	1.41976	Up	0	0
CCM_09208	1077	374	120	97.7012	36.536	1.41906	Up	0	0
CCM_05330	3747	514	165	38.5943	14.4396	1.41836	Up	8.17124e-14	6.71034e-13
CCM_00374	1416	109	35	21.6574	8.10514	1.41795	Up	7.01194e-08	2.27054e-07
CCM_03180	2358	504	162	60.1355	22.5282	1.41648	Up	0	0
CCM_03082	1269	205	66	45.4502	17.0545	1.41414	Up	0	0
CCM_08709	2166	649	209	84.3005	31.6405	1.41377	Up	4.5297e-14	4.13075e-13
CCM_04762	951	118	38	34.9096	13.1026	1.41377	Up	2.15354e-08	7.2844e-08
CCM_00524	5220	540	174	29.105	10.9304	1.41293	Up	2.08944e-13	1.43432e-12
CCM_08566	243	210	68	243.14	91.761	1.40584	Up	4.996e-14	4.50316e-13
CCM_08241	1014	352	114	97.6672	36.8657	1.40559	Up	1.33893e-13	1.01552e-12
CCM_06413	924	142	46	43.2375	16.3246	1.40524	Up	9.34478e-10	3.51664e-09
CCM_02923	2667	213	69	22.4699	8.48363	1.40524	Up	2.93098e-14	2.80442e-13
CCM_01737	2628	617	200	66.0547	24.9552	1.40432	Up	0	0
CCM_04166	9609	330	107	9.66228	3.65141	1.40391	Up	0	0
CCM_03570	717	74	24	29.0373	10.9761	1.40354	Up	1.10669e-05	2.85516e-05
CCM_03337	354	225	73	178.823	67.62	1.40301	Up	0	0
CCM_09186	636	4942	1607	2186.2	828.542	1.39978	Up	4.80504e-12	2.18345e-11
CCM_00420	1443	178	58	34.7054	13.1801	1.39681	Up	8.624e-12	3.80214e-11
CCM_01992	975	804	262	232.004	88.1155	1.39668	Up	1.34781e-13	1.01811e-12
CCM_01262	1221	190	62	43.7806	16.6507	1.39471	Up	1.68021e-12	8.16816e-12
CCM_05859	3495	144	47	11.592	4.40967	1.39439	Up	8.91472e-10	3.35886e-09
CCM_05644	1500	144	47	27.0094	10.2745	1.39439	Up	8.91472e-10	3.36022e-09
CCM_03512	2190	487	159	62.5646	23.8072	1.39395	Up	1.33449e-13	1.01794e-12
CCM_05415	300	49	16	45.9535	17.4886	1.39376	Up	0.000397788	0.000847252
CCM_05165	1833	49	16	7.52103	2.86229	1.39376	Up	0.000397788	0.000847059
CCM_02120	702	98	32	39.2765	14.9475	1.39376	Up	4.59558e-07	1.37631e-06
CCM_00172	2805	202	66	20.2611	7.71555	1.39287	Up	1.57874e-13	1.16243e-12
CCM_07734	1086	101	33	26.1659	9.96414	1.39287	Up	3.09402e-07	9.40505e-07
CCM_05211	2091	254	83	34.1762	13.0161	1.3927	Up	1.7053e-13	1.23804e-12
CCM_07577	342	306	100	251.732	95.8803	1.39258	Up	6.90558e-14	5.89946e-13
CCM_06401	1473	52	17	9.93218	3.78444	1.39203	Up	0.000264522	0.000576168
CCM_05002	4338	55	18	3.56711	1.36063	1.39049	Up	0.000176135	0.000394517
CCM_04930	1359	171	56	35.4014	13.5121	1.38955	Up	2.6488e-11	1.12526e-10
CCM_08503	4113	351	115	24.01	9.16842	1.38889	Up	5.39568e-14	4.78482e-13
CCM_04145	1602	119	39	20.8991	7.98284	1.38847	Up	2.90234e-08	9.68381e-08
CCM_00807	957	61	20	17.9334	6.85289	1.38786	Up	7.83654e-05	0.000184149
CCM_03242	621	186	61	84.2685	32.2102	1.38747	Up	3.8043e-12	1.75608e-11
CCM_03944	567	125	41	62.0256	23.7114	1.38729	Up	1.32185e-08	4.54202e-08
CCM_00554	984	567	186	162.118	61.9831	1.3871	Up	6.52146e-13	3.53713e-12
CCM_00955	1461	64	21	12.3246	4.7133	1.38674	Up	5.23514e-05	0.000125291
CCM_02362	3363	198	65	16.5647	6.33785	1.38604	Up	7.87592e-13	4.12778e-12
CCM_04469	2136	1093	359	143.967	55.1123	1.38529	Up	0	0
CCM_03356	3717	1391	457	105.288	40.3162	1.38491	Up	1.4635e-12	7.17067e-12
CCM_02720	1308	505	166	108.624	41.6156	1.38415	Up	2.56906e-13	1.66667e-12
CCM_04499	1161	158	52	38.2885	14.6868	1.38239	Up	1.77634e-10	7.0547e-10
CCM_06500	1626	3599	1185	622.738	238.975	1.38176	Up	3.12594e-12	1.46469e-11
CCM_03513	1551	164	54	29.7492	11.4166	1.38172	Up	8.13202e-11	3.30273e-10
CCM_06997	2097	85	28	11.4042	4.3784	1.38109	Up	3.17692e-06	8.69389e-06
CCM_05916	3372	255	84	21.2763	8.16859	1.38109	Up	2.08722e-14	2.03466e-13
CCM_02832	1440	94	31	18.3658	7.05919	1.37945	Up	9.6457e-07	2.79716e-06
CCM_04412	1068	191	63	50.316	19.343	1.3792	Up	2.39674e-12	1.14136e-11
CCM_07735	4827	291	96	16.9613	6.52153	1.37897	Up	0	0
CCM_06982	330	1411	466	1202.98	463.05	1.37737	Up	1.68754e-13	1.22993e-12
CCM_07510	918	218	72	66.8125	25.7185	1.37731	Up	5.39568e-14	4.80308e-13
CCM_00644	1806	469	155	73.0633	28.1429	1.37637	Up	4.24772e-13	2.49697e-12
CCM_02451	2181	363	120	46.8268	18.0419	1.37599	Up	0	0
CCM_01352	1887	121	40	18.0409	6.95094	1.37599	Up	2.75852e-08	9.22043e-08
CCM_06190	1062	372	123	98.5513	37.9784	1.3757	Up	0	0
CCM_03722	1512	127	42	23.6318	9.10863	1.37542	Up	1.25639e-08	4.32503e-08
CCM_01383	3327	127	42	10.7398	4.13954	1.37542	Up	1.25639e-08	4.32663e-08
CCM_05708	1704	130	43	21.4643	8.27474	1.37516	Up	8.48232e-09	2.96706e-08
CCM_07637	1806	798	264	124.317	47.9338	1.3749	Up	8.5043e-14	6.92292e-13
CCM_00249	3336	133	44	11.2168	4.32496	1.3749	Up	5.72804e-09	2.03569e-08
CCM_08494	1656	344	114	58.4443	22.5736	1.37243	Up	1.33893e-13	1.01305e-12
CCM_04692	4101	407	135	27.9221	10.7944	1.37112	Up	2.51798e-13	1.64153e-12
CCM_00853	1515	208	69	38.6273	14.9345	1.37097	Up	2.99982e-13	1.88707e-12
CCM_04296	3303	425	141	36.2013	13.998	1.37082	Up	2.4869e-14	2.3992e-13
CCM_07285	3780	437	145	32.5262	12.5786	1.37063	Up	5.15144e-14	4.62094e-13
CCM_07043	1452	223	74	43.2098	16.7117	1.3705	Up	7.66054e-14	6.36377e-13
CCM_03347	2712	960	319	99.5922	38.5706	1.36853	Up	0	0
CCM_07888	810	794	264	275.791	106.875	1.36765	Up	8.5043e-14	6.92896e-13
CCM_03729	2748	1325	441	135.657	52.6232	1.3662	Up	3.9102e-13	2.34587e-12
CCM_05656	2238	261	87	32.8114	12.7472	1.36402	Up	0	0
CCM_01900	843	168	56	56.0694	21.7829	1.36402	Up	7.3373e-11	3.00745e-10
CCM_09206	1275	264	88	58.2556	22.6323	1.36402	Up	6.75016e-14	5.847e-13
CCM_04112	1539	51	17	9.32343	3.62215	1.36402	Up	0.00037574	0.00080249
CCM_09522	1563	387	129	69.662	27.0636	1.36402	Up	0	0
CCM_01782	450	51	17	31.8861	12.3877	1.36402	Up	0.00037574	0.000802307
CCM_08899	3000	81	27	7.5964	2.9512	1.36402	Up	6.67758e-06	1.76874e-05
CCM_01616	2601	186	62	20.1195	7.8164	1.36402	Up	6.93068e-12	3.07741e-11
CCM_07622	1377	672	224	137.303	53.342	1.36402	Up	3.22852e-13	2.00392e-12
CCM_07131	2088	833	278	112.243	43.6586	1.36228	Up	1.74527e-13	1.26116e-12
CCM_06488	792	572	191	203.196	79.0795	1.3615	Up	1.84297e-13	1.30945e-12
CCM_00097	1902	338	113	49.9977	19.4815	1.35975	Up	2.4647e-13	1.62726e-12
CCM_00652	357	332	111	261.646	101.955	1.35968	Up	0	0
CCM_06780	2742	556	186	57.0494	22.2434	1.35884	Up	6.52146e-13	3.54125e-12
CCM_08310	1572	275	92	49.218	19.1907	1.35878	Up	6.63914e-14	5.78306e-13
CCM_07427	1785	197	66	31.0507	12.1244	1.35671	Up	1.85807e-12	8.99997e-12
CCM_07889	1191	170	57	40.1588	15.6935	1.35555	Up	6.95796e-11	2.85448e-10
CCM_07308	2277	143	48	17.6692	6.91248	1.35396	Up	2.34906e-09	8.57706e-09
CCM_00634	2892	253	85	24.6131	9.63776	1.35266	Up	2.22044e-15	2.35392e-14
CCM_00144	936	125	42	37.5732	14.7139	1.35252	Up	2.47652e-08	8.31359e-08
CCM_08048	834	497	167	167.662	65.6608	1.35245	Up	2.4647e-13	1.62152e-12
CCM_07875	588	357	120	170.818	66.9205	1.35194	Up	0	0
CCM_06654	3915	2921	982	209.915	82.2499	1.35172	Up	1.92801e-12	9.31457e-12
CCM_03288	927	104	35	31.5644	12.3807	1.35021	Up	3.91452e-07	1.17764e-06
CCM_02777	1656	101	34	17.1595	6.73247	1.3498	Up	5.81476e-07	1.72813e-06
CCM_00138	2010	294	99	41.1524	16.1508	1.34937	Up	6.90558e-14	5.9595e-13
CCM_07270	1773	552	186	87.594	34.4001	1.34842	Up	6.52146e-13	3.54952e-12
CCM_01718	2856	77	26	7.58537	2.98518	1.3454	Up	1.40155e-05	3.57926e-05
CCM_05581	3300	77	26	6.56479	2.58354	1.3454	Up	1.40155e-05	3.57828e-05
CCM_06695	1446	219	74	42.6108	16.781	1.34439	Up	2.10276e-13	1.44134e-12
CCM_07314	1788	68	23	10.7	4.21809	1.34295	Up	4.66898e-05	0.000112405
CCM_06753	1551	396	134	71.8336	28.3301	1.34232	Up	0	0
CCM_03933	5388	257	87	13.4199	5.29477	1.34173	Up	0	0
CCM_08861	1611	384	130	67.0625	26.4608	1.34165	Up	0	0
CCM_04460	4839	192	65	11.1632	4.40467	1.34165	Up	5.9932e-12	2.68414e-11
CCM_08733	1551	1506	510	273.185	107.824	1.34121	Up	0	0
CCM_00134	1641	794	269	136.131	53.7526	1.34059	Up	4.37428e-14	4.00861e-13
CCM_09577	1383	227	77	46.1793	18.2568	1.33882	Up	8.26006e-14	6.77732e-13
CCM_07049	1944	56	19	8.10468	3.20489	1.33848	Up	0.000235174	0.000515857
CCM_07242	267	112	38	118.019	46.6689	1.33848	Up	1.6765e-07	5.25011e-07
CCM_00516	2133	215	73	28.359	11.2224	1.33742	Up	2.74004e-13	1.75683e-12
CCM_07639	750	103	35	38.6385	15.3025	1.33627	Up	5.48522e-07	1.63488e-06
CCM_08790	543	103	35	53.3681	21.136	1.33627	Up	5.48522e-07	1.6354e-06
CCM_00121	2019	206	70	28.7061	11.3689	1.33627	Up	1.14131e-12	5.72434e-12
CCM_06704	1308	353	120	75.9296	30.0835	1.33569	Up	0	0
CCM_08059	5301	679	231	36.0376	14.2893	1.33457	Up	2.20934e-13	1.48494e-12
CCM_01990	1797	382	130	59.808	23.722	1.33411	Up	0	0
CCM_06301	1872	235	80	35.3188	14.0133	1.33364	Up	0	0
CCM_08212	867	531	181	172.314	68.4566	1.33178	Up	2.31148e-13	1.54468e-12
CCM_06856	678	88	30	36.5172	14.5093	1.33159	Up	3.98724e-06	1.08131e-05
CCM_03286	1347	261	89	54.5151	21.666	1.33123	Up	2.57572e-14	2.48232e-13
CCM_01158	4284	598	204	39.2731	15.6148	1.33063	Up	1.77858e-13	1.27535e-12
CCM_03148	3489	82	28	6.61237	2.63156	1.32925	Up	8.84618e-06	2.3136e-05
CCM_02249	1299	287	98	62.1608	24.7384	1.32925	Up	4.06342e-14	3.74952e-13
CCM_02374	7638	82	28	3.0205	1.20208	1.32925	Up	8.84618e-06	2.31295e-05
CCM_00983	5121	1030	352	56.5883	22.5395	1.32805	Up	6.83232e-13	3.68645e-12
CCM_00384	2544	433	148	47.8867	19.0766	1.32782	Up	3.17524e-14	2.98006e-13
CCM_09306	1473	117	40	22.3474	8.90457	1.32749	Up	1.06489e-07	3.38133e-07
CCM_03344	3147	538	184	48.0983	19.1724	1.32695	Up	4.1478e-13	2.4537e-12
CCM_06757	2328	111	38	13.4148	5.35249	1.32554	Up	2.34332e-07	7.23629e-07
CCM_03704	3003	73	25	6.8393	2.72986	1.32502	Up	2.93676e-05	7.23259e-05
CCM_02938	2652	1635	560	173.456	69.2421	1.32485	Up	4.52748e-13	2.604e-12
CCM_01018	3576	1010	346	79.4635	31.7274	1.32456	Up	3.58158e-13	2.18955e-12
CCM_00034	597	1836	629	865.251	345.487	1.32449	Up	1.10423e-12	5.55628e-12
CCM_05569	2514	248	85	27.7543	11.0869	1.32386	Up	9.992e-15	1.01986e-13
CCM_04375	543	70	24	36.2696	14.4933	1.32337	Up	4.3872e-05	0.000105867
CCM_06142	387	70	24	50.8898	20.3355	1.32337	Up	4.3872e-05	0.000105894
CCM_02774	5466	1154	396	59.3991	23.7564	1.32212	Up	5.64216e-13	3.14056e-12
CCM_01243	1518	265	91	49.1154	19.6574	1.32111	Up	0	0
CCM_00468	312	163	56	146.986	58.8558	1.32043	Up	3.89642e-10	1.50704e-09
CCM_06317	2364	96	33	11.4253	4.57743	1.31962	Up	1.69363e-06	4.78348e-06
CCM_07644	798	64	22	22.5643	9.04014	1.31962	Up	9.8152e-05	0.000228173
CCM_08520	2121	1590	547	210.912	84.5673	1.31847	Up	0	0
CCM_03040	2982	183	63	17.2658	6.92769	1.31747	Up	3.528e-11	1.48389e-10
CCM_04391	1587	148	51	26.2379	10.5378	1.31608	Up	2.75242e-09	9.99118e-09
CCM_03179	852	58	20	19.1528	7.69743	1.31511	Up	0.000220426	0.000485562
CCM_02523	363	197	68	152.688	61.4268	1.31364	Up	6.96576e-12	3.09004e-11
CCM_03932	1074	391	135	102.427	41.2178	1.31326	Up	2.51798e-13	1.63923e-12
CCM_05468	3234	307	106	26.7081	10.7478	1.31323	Up	0	0
CCM_00113	486	362	125	209.564	84.3392	1.31311	Up	7.61612e-14	6.34949e-13
CCM_07697	5526	359	124	18.278	7.35811	1.3127	Up	2.16938e-13	1.46335e-12
CCM_03292	993	688	238	194.932	78.5929	1.3105	Up	8.11796e-13	4.2356e-12
CCM_05422	1188	1084	375	256.718	103.507	1.31046	Up	0	0
CCM_02221	2520	604	209	67.4342	27.1958	1.3101	Up	4.5297e-14	4.1429e-13
CCM_08796	2649	1887	653	200.417	80.8326	1.30999	Up	1.08891e-12	5.50293e-12
CCM_04069	831	277	96	93.7827	37.8814	1.30783	Up	0	0
CCM_05066	1479	225	78	42.8014	17.2935	1.30743	Up	2.01838e-13	1.39788e-12
CCM_06973	3636	1921	666	148.644	60.0628	1.30732	Up	9.52572e-14	7.62139e-13
CCM_03160	1446	539	187	104.873	42.4062	1.3063	Up	4.90274e-13	2.79741e-12
CCM_04198	2862	1086	377	106.759	43.1944	1.30544	Up	5.78648e-13	3.20559e-12
CCM_03943	1482	723	251	137.257	55.5368	1.30536	Up	2.47802e-13	1.62914e-12
CCM_03182	1773	72	25	11.4253	4.62367	1.30512	Up	4.11046e-05	9.95237e-05
CCM_09542	1218	308	107	71.1455	28.8066	1.30437	Up	0	0
CCM_07040	1578	118	41	21.0387	8.51986	1.30414	Up	1.39423e-07	4.39419e-07
CCM_01257	4008	141	49	9.89772	4.00889	1.30389	Up	8.37236e-09	2.9308e-08
CCM_04823	1488	328	114	62.0176	25.1222	1.30372	Up	1.33893e-13	1.018e-12
CCM_05610	1971	276	96	39.3973	15.9713	1.30262	Up	0	0
CCM_05631	2370	365	127	43.33	17.5716	1.30212	Up	2.05614e-13	1.41877e-12
CCM_00322	1167	181	63	43.6367	17.7021	1.30162	Up	6.79938e-11	2.79311e-10
CCM_05539	1209	135	47	31.416	12.7476	1.30128	Up	1.83361e-08	6.23615e-08
CCM_04246	924	359	125	109.312	44.3602	1.30111	Up	7.61612e-14	6.33816e-13
CCM_03854	738	112	39	42.6978	17.3286	1.30101	Up	3.06606e-07	9.3231e-07
CCM_03502	366	425	148	326.702	132.598	1.30092	Up	3.17524e-14	2.98306e-13
CCM_04548	2340	172	60	20.6803	8.40797	1.29843	Up	2.18912e-10	8.62428e-10
CCM_09047	1926	149	52	21.7658	8.85325	1.29778	Up	3.5903e-09	1.2947e-08
CCM_08692	1752	441	154	70.8188	28.8232	1.2969	Up	2.66454e-13	1.71905e-12
CCM_07135	2721	764	267	78.9967	32.1765	1.29579	Up	7.13208e-13	3.8129e-12
CCM_05011	1446	206	72	40.0814	16.3275	1.29563	Up	3.91998e-12	1.80769e-11
CCM_07628	2289	123	43	15.1183	6.15996	1.2953	Up	8.81826e-08	2.83089e-07
CCM_05056	2682	143	50	15.001	6.11317	1.29507	Up	7.85252e-09	2.7571e-08
CCM_07766	1890	4387	1534	653.055	266.145	1.29499	Up	2.87392e-12	1.35545e-11
CCM_01302	2958	1224	428	116.42	47.4462	1.29497	Up	5.54668e-13	3.09665e-12
CCM_04668	5148	1252	438	68.4242	27.8992	1.29429	Up	8.43548e-13	4.39144e-12
CCM_04268	717	180	63	70.6313	28.8122	1.29363	Up	9.41922e-11	3.81223e-10
CCM_07121	1047	180	63	48.3693	19.731	1.29363	Up	9.41922e-11	3.81388e-10
CCM_02751	1467	428	150	82.0838	33.5287	1.2917	Up	6.37268e-14	5.56134e-13
CCM_01985	1029	97	34	26.5216	10.8348	1.2915	Up	2.21162e-06	6.17361e-06
CCM_00658	1803	4005	1404	624.958	255.345	1.29131	Up	2.28174e-12	1.09498e-11
CCM_08268	1665	5483	1923	926.505	378.722	1.29066	Up	0	0
CCM_00602	711	57	20	22.5553	9.22393	1.29002	Up	0.000308806	0.000667636
CCM_01195	1800	604	212	94.4079	38.6206	1.28954	Up	0	0
CCM_00868	1083	94	33	24.4199	9.99174	1.28925	Up	3.28726e-06	8.98794e-06
CCM_06535	2694	495	174	51.6954	21.1791	1.28739	Up	2.08944e-13	1.43537e-12
CCM_02140	1521	475	167	87.8635	36.0033	1.28713	Up	2.4647e-13	1.63072e-12
CCM_02499	3627	273	96	21.1767	8.67919	1.28685	Up	0	0
CCM_04002	789	571	201	203.612	83.5362	1.28535	Up	0	0
CCM_01864	1608	474	167	82.9347	34.0554	1.28409	Up	2.4647e-13	1.62267e-12
CCM_01318	3450	122	43	9.94912	4.087	1.28353	Up	1.22273e-07	3.8641e-07
CCM_02526	4125	224	79	15.2781	6.27999	1.28263	Up	6.30606e-13	3.45445e-12
CCM_05238	249	1397	493	1578.49	649.237	1.28173	Up	3.33734e-13	2.05777e-12
CCM_00305	3174	323	114	28.6312	11.7775	1.28155	Up	1.33893e-13	1.01717e-12
CCM_01083	1707	85	30	14.0097	5.76293	1.28155	Up	1.08238e-05	2.79479e-05
CCM_00453	1614	527	186	91.8652	37.789	1.28155	Up	6.52146e-13	3.54538e-12
CCM_04982	5136	3286	1160	180.006	74.0608	1.28126	Up	4.7633e-12	2.16659e-11
CCM_00560	1251	572	202	128.642	52.948	1.28071	Up	4.68514e-14	4.25172e-13
CCM_00513	897	116	41	36.3839	14.9881	1.27948	Up	2.68474e-07	8.21178e-07
CCM_08041	1308	4831	1709	1039.14	428.44	1.27822	Up	9.21486e-13	4.74423e-12
CCM_09516	2112	308	109	41.0299	16.9234	1.27766	Up	0	0
CCM_05119	1284	579	205	126.87	52.3533	1.27699	Up	3.86358e-13	2.33441e-12
CCM_08425	921	302	107	92.2553	38.096	1.27599	Up	0	0
CCM_07779	1239	231	82	52.4547	21.7019	1.27325	Up	4.12336e-13	2.44389e-12
CCM_03785	1341	414	147	86.8591	35.9455	1.27287	Up	1.4988e-13	1.11059e-12
CCM_07402	2322	591	210	71.6093	29.656	1.27182	Up	0	0
CCM_08996	1221	256	91	58.9886	24.4389	1.27126	Up	0	0
CCM_04678	1659	135	48	22.8945	9.48747	1.27091	Up	3.29044e-08	1.09357e-07
CCM_03333	6975	959	341	38.6828	16.0312	1.27081	Up	4.28768e-13	2.50468e-12
CCM_04527	1104	104	37	26.5038	10.9898	1.27004	Up	1.29875e-06	3.71202e-06
CCM_07530	3342	1200	427	101.023	41.8964	1.26978	Up	1.31517e-12	6.49853e-12
CCM_01626	2301	427	152	52.2102	21.6612	1.26922	Up	1.66755e-13	1.22204e-12
CCM_05582	3672	2191	780	167.874	69.6542	1.2691	Up	1.66511e-12	8.1032e-12
CCM_03285	2514	219	78	24.5088	10.1738	1.26844	Up	1.84941e-12	8.96267e-12
CCM_00580	1212	146	52	33.8918	14.0688	1.26844	Up	9.50244e-09	3.31519e-08
CCM_06057	3858	522	186	38.0673	15.8091	1.2678	Up	6.52146e-13	3.55782e-12
CCM_09551	1539	101	36	18.464	7.67043	1.26734	Up	1.92763e-06	5.40837e-06
CCM_06409	972	286	102	82.7835	34.4104	1.2665	Up	0	0
CCM_03942	561	451	161	226.182	94.1063	1.26512	Up	0	0
CCM_01797	3627	70	25	5.42993	2.26021	1.26448	Up	7.97518e-05	0.000187218
CCM_01826	456	112	40	69.103	28.7641	1.26448	Up	5.50446e-07	1.64009e-06
CCM_02579	300	98	35	91.907	38.2562	1.26448	Up	2.86202e-06	7.87837e-06
CCM_01653	1851	56	20	8.51188	3.54307	1.26448	Up	0.00043091	0.00091259
CCM_04205	3357	812	290	68.0532	28.3271	1.26448	Up	3.1175e-13	1.9532e-12
CCM_03993	1161	168	60	40.7119	16.9463	1.26448	Up	7.97886e-10	3.01233e-09
CCM_01469	1056	56	20	14.92	6.21043	1.26448	Up	0.00043091	0.000912797
CCM_01715	675	1438	514	599.376	249.698	1.26328	Up	3.0309e-13	1.90278e-12
CCM_09265	4482	165	59	10.3575	4.31654	1.26273	Up	1.17773e-09	4.39832e-09
CCM_07657	4392	467	167	29.9157	12.4684	1.26263	Up	2.4647e-13	1.62957e-12
CCM_03267	1467	95	34	18.2195	7.59984	1.26145	Up	4.25094e-06	1.15048e-05
CCM_02650	1689	1872	670	311.832	130.077	1.2614	Up	5.86198e-13	3.24164e-12
CCM_04792	771	176	63	64.2247	26.7943	1.2612	Up	3.42018e-10	1.32779e-09
CCM_04130	1128	226	81	56.3694	23.5468	1.25938	Up	1.23013e-12	6.13683e-12
CCM_00177	9576	2039	731	59.9069	25.0316	1.25897	Up	2.4536e-13	1.62453e-12
CCM_00337	870	683	245	220.874	92.3427	1.25816	Up	4.88054e-13	2.78815e-12
CCM_02698	1299	354	127	76.6722	32.059	1.25797	Up	2.05614e-13	1.42192e-12
CCM_00055	1929	142	51	20.711	8.66949	1.25638	Up	1.93593e-08	6.57217e-08
CCM_04284	1575	167	60	29.8318	12.4918	1.25587	Up	1.09838e-09	4.11022e-09
CCM_05322	1233	228	82	52.0254	21.8075	1.25439	Up	1.06715e-12	5.39881e-12
CCM_07350	1680	214	77	35.8384	15.0292	1.25373	Up	5.36216e-12	2.42245e-11
CCM_06511	1710	858	309	141.168	59.254	1.25242	Up	7.66054e-13	4.04902e-12
CCM_00441	2013	538	194	75.1939	31.6019	1.2506	Up	6.71462e-13	3.62714e-12
CCM_05780	3069	122	44	11.1843	4.70123	1.25036	Up	2.1757e-07	6.73204e-07
CCM_03322	1479	183	66	34.8118	14.6329	1.25036	Up	2.01436e-10	7.9627e-10
CCM_05095	966	1045	377	304.357	127.973	1.24992	Up	5.78648e-13	3.2094e-12
CCM_00432	3195	360	130	31.7012	13.3422	1.24854	Up	0	0
CCM_02844	516	299	108	163.029	68.6325	1.24817	Up	0	0
CCM_08708	1902	191	69	28.2531	11.8958	1.24796	Up	8.64636e-11	3.50856e-10
CCM_07383	1923	678	245	99.196	41.7775	1.24756	Up	4.88054e-13	2.78986e-12
CCM_06813	2571	166	60	18.1656	7.65252	1.2472	Up	1.50977e-09	5.57588e-09
CCM_03451	1242	130	47	29.4487	12.4089	1.24683	Up	9.24744e-08	2.96051e-07
CCM_03365	1764	94	34	14.9925	6.32027	1.24618	Up	5.87126e-06	1.56226e-05
CCM_01214	4869	1979	716	114.354	48.2202	1.24579	Up	0	0
CCM_01072	1569	362	131	64.9127	27.3781	1.24548	Up	1.803e-13	1.28792e-12
CCM_00763	2412	431	156	50.2741	21.2082	1.2452	Up	2.16938e-13	1.46124e-12
CCM_06183	1080	58	21	15.1094	6.37604	1.24472	Up	0.000399368	0.000850035
CCM_08795	990	58	21	16.483	6.95568	1.24472	Up	0.000399368	0.000850229
CCM_05359	1053	196	71	52.3687	22.1098	1.24402	Up	5.45646e-11	2.25735e-10
CCM_00533	462	218	79	132.757	56.0713	1.24346	Up	4.5961e-12	2.10285e-11
CCM_04798	2688	860	312	90.0146	38.0611	1.24184	Up	2.43582e-13	1.6162e-12
CCM_08214	1656	179	65	30.4114	12.8709	1.2405	Up	4.07928e-10	1.57645e-09
CCM_01204	1443	132	48	25.7366	10.9076	1.23848	Up	8.59732e-08	2.76186e-07
CCM_03988	2184	209	76	26.9239	11.4108	1.23848	Up	1.48606e-11	6.4242e-11
CCM_04585	3084	467	170	42.6036	18.0755	1.23694	Up	4.35208e-13	2.53121e-12
CCM_02956	4149	2046	745	138.741	58.8801	1.23655	Up	0	0
CCM_09555	1422	950	346	187.961	79.787	1.23621	Up	3.58158e-13	2.19243e-12
CCM_01045	3360	214	78	17.9192	7.61221	1.23512	Up	9.3039e-12	4.09222e-11
CCM_08925	2325	2760	1006	333.987	141.883	1.23509	Up	4.8086e-12	2.184e-11
CCM_01662	2847	1555	567	153.669	65.3057	1.23455	Up	0	0
CCM_07221	1302	211	77	45.5948	19.3926	1.23337	Up	1.3805e-11	5.9845e-11
CCM_05570	1956	907	331	130.462	55.49	1.23332	Up	0	0
CCM_08728	1167	137	50	33.0289	14.0493	1.23323	Up	5.40426e-08	1.76652e-07
CCM_03663	6477	337	123	14.6386	6.22711	1.23314	Up	0	0
CCM_00746	951	219	80	64.7899	27.5845	1.23191	Up	5.8804e-12	2.63995e-11
CCM_09295	837	145	53	48.7401	20.7638	1.23104	Up	2.30112e-08	7.73591e-08
CCM_08810	1125	93	34	23.2581	9.91019	1.23075	Up	8.08834e-06	2.12433e-05
CCM_05115	1398	186	68	37.4326	15.9499	1.23075	Up	2.39318e-10	9.3925e-10
CCM_04200	1077	672	246	175.549	74.8988	1.22886	Up	4.01678e-13	2.39136e-12
CCM_01890	1140	721	264	177.94	75.9372	1.22851	Up	8.5043e-14	6.93502e-13
CCM_09502	3483	71	26	5.7352	2.4478	1.22836	Up	0.000102333	0.000235953
CCM_04428	2880	71	26	6.93601	2.9603	1.22836	Up	0.000102333	0.000236011
CCM_05127	2424	191	70	22.1689	9.46937	1.2272	Up	1.50952e-10	6.02324e-10
CCM_09184	564	90	33	44.896	19.1863	1.22651	Up	1.20104e-05	3.09006e-05
CCM_02235	1752	379	139	60.8624	26.0157	1.22617	Up	2.13606e-13	1.45988e-12
CCM_03649	2190	79	29	10.1491	4.3422	1.22485	Up	4.26416e-05	0.000102951
CCM_08525	1791	414	152	65.0352	27.8294	1.22461	Up	1.66755e-13	1.22013e-12
CCM_09438	1731	1021	375	165.948	71.0378	1.22407	Up	0	0
CCM_07465	1110	373	137	94.5431	40.4719	1.22405	Up	3.41282e-13	2.096e-12
CCM_08959	1107	696	256	176.891	75.8312	1.222	Up	0	0
CCM_05584	3357	375	138	31.4285	13.4798	1.22128	Up	2.15606e-13	1.46176e-12
CCM_05817	510	201	74	110.884	47.5792	1.22065	Up	6.01252e-11	2.47751e-10
CCM_08411	5814	494	182	23.9054	10.2648	1.21963	Up	0	0
CCM_09305	6993	1514	558	60.9125	26.1653	1.21908	Up	6.23502e-13	3.42963e-12
CCM_05735	813	103	38	35.6443	15.3267	1.21763	Up	3.15368e-06	8.63283e-06
CCM_06940	2562	943	348	103.556	44.5406	1.21722	Up	9.88098e-14	7.83841e-13
CCM_08243	3489	149	55	12.0152	5.16913	1.21686	Up	1.9802e-08	6.71512e-08
CCM_02750	2652	5978	2207	634.2	272.888	1.21663	Up	0	0
CCM_02716	1011	650	240	180.887	77.8423	1.21646	Up	0	0
CCM_09127	954	130	48	38.3388	16.4987	1.21646	Up	1.61569e-07	5.06478e-07
CCM_07708	423	983	363	653.818	281.399	1.21628	Up	7.59392e-14	6.36511e-13
CCM_07293	1830	238	88	36.5906	15.7684	1.21444	Up	1.35669e-12	6.67541e-12
CCM_02090	750	119	44	44.6406	19.2374	1.21444	Up	5.6312e-07	1.67571e-06
CCM_05970	1554	100	37	18.1048	7.8074	1.21346	Up	4.67316e-06	1.25891e-05
CCM_05836	339	316	117	262.26	113.173	1.21247	Up	1.95843e-13	1.37061e-12
CCM_04042	2262	278	103	34.5777	14.9314	1.21149	Up	1.68754e-14	1.67124e-13
CCM_00086	1995	1449	537	204.348	88.2647	1.21112	Up	5.50226e-13	3.07553e-12
CCM_04439	4095	955	354	65.6135	28.3469	1.2108	Up	8.12684e-14	6.70339e-13
CCM_00147	663	1187	440	503.711	217.618	1.2108	Up	0	0
CCM_00245	2559	89	33	9.78506	4.22863	1.21039	Up	1.64951e-05	4.185e-05
CCM_05380	1329	124	46	26.2507	11.3498	1.20969	Up	3.5261e-07	1.06698e-06
CCM_06096	2235	97	36	12.2106	5.28178	1.20904	Up	6.92656e-06	1.83105e-05
CCM_08409	3882	97	36	7.03008	3.0409	1.20904	Up	6.92656e-06	1.83157e-05
CCM_04739	726	113	42	43.7911	18.97	1.20691	Up	1.23146e-06	3.53594e-06
CCM_06626	1086	981	365	254.146	110.209	1.20541	Up	7.09654e-13	3.79826e-12
CCM_00001	984	1110	413	317.374	137.629	1.2054	Up	8.84404e-13	4.58622e-12
CCM_02287	1890	473	176	70.4115	30.5356	1.20532	Up	0	0
CCM_08151	2142	908	338	119.264	51.7431	1.20472	Up	2.32258e-13	1.54656e-12
CCM_04974	1299	94	35	20.3593	8.83516	1.20436	Up	1.02693e-05	2.65453e-05
CCM_07048	1662	435	162	73.638	31.9624	1.20407	Up	0	0
CCM_07460	1494	341	127	64.2167	27.8746	1.204	Up	2.05614e-13	1.41772e-12
CCM_03362	2679	1192	444	125.184	54.3458	1.20381	Up	1.03317e-12	5.24686e-12
CCM_05608	1857	400	149	60.6027	26.3105	1.20374	Up	3.20854e-13	1.99816e-12
CCM_03906	972	161	60	46.6019	20.2414	1.20308	Up	7.23938e-09	2.54853e-08
CCM_07477	294	866	323	828.733	360.256	1.20189	Up	2.49578e-13	1.6339e-12
CCM_02131	1512	319	119	59.3585	25.8078	1.20165	Up	0	0
CCM_06896	1845	260	97	39.648	17.2397	1.20151	Up	2.8244e-13	1.80471e-12
CCM_06494	1401	5636	2104	1131.82	492.451	1.20059	Up	0	0
CCM_03835	1104	83	31	21.1521	9.20764	1.1999	Up	3.63758e-05	8.84645e-05
CCM_05356	897	257	96	80.6092	35.0941	1.19972	Up	2.01616e-13	1.39738e-12
CCM_05142	2151	190	71	24.8518	10.8236	1.19916	Up	3.55148e-10	1.37648e-09
CCM_05444	2817	190	71	18.9763	8.2647	1.19916	Up	3.55148e-10	1.37705e-09
CCM_01121	4788	666	249	39.1349	17.053	1.19843	Up	1.28342e-13	9.86244e-13
CCM_05881	891	147	55	46.4177	20.2414	1.19737	Up	3.68768e-08	1.22211e-07
CCM_06137	4569	195	73	12.0076	5.23911	1.19656	Up	2.23488e-10	8.79342e-10
CCM_01959	963	203	76	59.3081	25.8787	1.19646	Up	9.58002e-11	3.87059e-10
CCM_00104	3117	867	325	78.2576	34.1902	1.19465	Up	1.76748e-13	1.27327e-12
CCM_04896	1647	14831	5560	2533.5	1106.97	1.19451	Up	2.18802e-12	1.05217e-11
CCM_00319	252	96	36	107.18	46.8444	1.19409	Up	9.47702e-06	2.46889e-05
CCM_03838	2004	64	24	8.98517	3.92707	1.19409	Up	0.000313616	0.000677721
CCM_04781	792	112	42	39.7866	17.3892	1.19409	Up	1.68213e-06	4.75389e-06
CCM_00825	2142	96	36	12.6094	5.5111	1.19409	Up	9.47702e-06	2.46958e-05
CCM_00740	2460	493	185	56.384	24.6599	1.19312	Up	0	0
CCM_09185	1092	309	116	79.6122	34.833	1.19254	Up	1.87184e-13	1.3219e-12
CCM_05903	357	261	98	205.691	90.0147	1.19225	Up	2.7911e-13	1.78466e-12
CCM_09205	876	117	44	37.5773	16.4704	1.18999	Up	1.05049e-06	3.03971e-06
CCM_09535	3543	912	343	72.4215	31.7452	1.18988	Up	0	0
CCM_07376	1590	146	55	25.8345	11.3428	1.18752	Up	5.01936e-08	1.64358e-07
CCM_01340	2793	69	26	6.9506	3.05252	1.18714	Up	0.00019342	0.000430031
CCM_08308	738	414	156	157.829	69.3145	1.18714	Up	2.16938e-13	1.46441e-12
CCM_07390	1098	69	26	17.6803	7.76473	1.18714	Up	0.00019342	0.000430134
CCM_04818	3183	1295	488	114.466	50.2735	1.18705	Up	1.2168e-12	6.0736e-12
CCM_09647	1014	204	77	56.6026	24.9005	1.18469	Up	1.20237e-10	4.83696e-10
CCM_00765	3288	196	74	16.7714	7.37998	1.18431	Up	2.80726e-10	1.09807e-09
CCM_03594	1404	98	37	19.6383	8.64152	1.18431	Up	8.73546e-06	2.28528e-05
CCM_03786	513	127	48	69.6515	30.6817	1.18278	Up	4.10232e-07	1.23175e-06
CCM_02397	4062	164	62	11.3592	5.00504	1.18241	Up	8.40952e-09	2.9427e-08
CCM_09243	1233	74	28	16.8854	7.44647	1.18115	Up	0.000119467	0.000272897
CCM_04444	720	74	28	28.9163	12.7521	1.18115	Up	0.000119467	0.00027283
CCM_01605	7479	1410	534	53.042	23.4128	1.17984	Up	1.05471e-13	8.28233e-13
CCM_09107	4314	499	189	32.5435	14.366	1.17971	Up	3.39506e-13	2.08784e-12
CCM_09292	1662	829	314	140.335	61.9518	1.17966	Up	2.09388e-13	1.43631e-12
CCM_05107	2667	1189	451	125.43	55.451	1.1776	Up	1.88449e-12	9.11848e-12
CCM_09600	4392	142	54	9.09641	4.03169	1.17391	Up	1.00413e-07	3.19602e-07
CCM_03266	654	71	27	30.5439	13.5376	1.17391	Up	0.000177731	0.000397902
CCM_09446	918	71	27	21.76	9.64443	1.17391	Up	0.000177731	0.000397806
CCM_05181	11931	3991	1518	94.1128	41.7206	1.17363	Up	3.74434e-12	1.72925e-11
CCM_06566	579	113	43	54.909	24.3526	1.17297	Up	2.11144e-06	5.89749e-06
CCM_08146	1866	1670	636	251.796	111.764	1.1718	Up	1.19482e-12	5.97667e-12
CCM_09333	798	554	211	195.322	86.7032	1.1717	Up	2.50688e-13	1.63658e-12
CCM_06597	2610	252	96	27.1646	12.0611	1.17137	Up	1.1966e-12	5.97914e-12
CCM_01943	864	97	37	31.5865	14.0425	1.16951	Up	1.18979e-05	3.06364e-05
CCM_05228	882	679	259	216.593	96.2912	1.16951	Up	1.94067e-13	1.36329e-12
CCM_02456	3300	464	177	39.5592	17.5879	1.16943	Up	0	0
CCM_05195	1929	346	132	50.4647	22.4387	1.16929	Up	2.15384e-13	1.46452e-12
CCM_00189	576	364	139	177.796	79.1312	1.16791	Up	2.13606e-13	1.45881e-12
CCM_08193	2130	254	97	33.5504	14.933	1.16783	Up	1.26765e-12	6.3038e-12
CCM_09317	1170	123	47	29.5776	13.1725	1.16698	Up	8.21774e-07	2.40173e-06
CCM_00653	2118	123	47	16.3389	7.27658	1.16698	Up	8.21774e-07	2.40098e-06
CCM_08957	1890	486	186	72.3467	32.2706	1.16471	Up	6.52146e-13	3.55159e-12
CCM_08510	1083	128	49	33.2526	14.8362	1.16434	Up	5.13082e-07	1.53267e-06
CCM_08122	2304	94	36	11.4786	5.1236	1.16372	Up	1.76032e-05	4.45042e-05
CCM_01230	1008	133	51	37.1223	16.5907	1.16191	Up	3.20504e-07	9.72668e-07
CCM_03795	1224	1123	431	258.132	115.465	1.16065	Up	0	0
CCM_05352	2493	224	86	25.2796	11.3118	1.16014	Up	3.16492e-11	1.33419e-10
CCM_04248	750	182	70	68.2738	30.605	1.15756	Up	2.3884e-09	8.71729e-09
CCM_08066	1326	507	195	107.574	48.2222	1.15756	Up	3.28626e-13	2.03704e-12
CCM_05844	2079	260	100	35.1854	15.7725	1.15756	Up	9.88764e-13	5.04054e-12
CCM_02672	4647	156	60	9.44487	4.23384	1.15756	Up	3.3359e-08	1.10789e-07
CCM_05528	2232	377	145	47.5216	21.3024	1.15756	Up	5.15144e-14	4.62539e-13
CCM_05801	2658	330	127	34.9303	15.6677	1.15669	Up	2.0628e-13	1.41916e-12
CCM_08779	1860	200	77	30.2525	13.5748	1.15612	Up	4.02802e-10	1.55729e-09
CCM_00227	3348	961	370	80.7573	36.2386	1.15606	Up	0	0
CCM_01725	6072	1267	488	58.7069	26.3538	1.15552	Up	1.2168e-12	6.07685e-12
CCM_03855	1755	135	52	21.6422	9.71587	1.15543	Up	2.94742e-07	8.97405e-07
CCM_06694	3786	2100	809	156.057	70.0686	1.15523	Up	1.47415e-12	7.21531e-12
CCM_03520	897	122	47	38.2658	17.1815	1.1552	Up	1.11368e-06	3.21259e-06
CCM_00067	2532	532	205	59.1142	26.5489	1.15486	Up	3.86358e-13	2.33593e-12
CCM_06790	2166	267	103	34.6814	15.5932	1.15325	Up	5.31796e-13	2.98683e-12
CCM_07445	4641	565	218	34.2516	15.4028	1.15298	Up	2.9532e-14	2.82279e-13
CCM_02327	5208	264	102	14.2619	6.42221	1.15102	Up	6.11954e-13	3.37008e-12
CCM_01370	3621	836	323	64.9564	29.2502	1.15102	Up	2.49578e-13	1.63735e-12
CCM_07687	3843	388	150	28.4057	12.799	1.15015	Up	6.37268e-14	5.56655e-13
CCM_05825	519	1859	719	1007.76	454.273	1.14952	Up	1.45595e-12	7.14493e-12
CCM_01669	498	106	41	59.8853	26.9967	1.14942	Up	6.24072e-06	1.65774e-05
CCM_03911	1308	212	82	45.6008	20.5571	1.14942	Up	1.46239e-10	5.84265e-10
CCM_06996	945	548	212	163.152	73.563	1.14916	Up	0	0
CCM_07894	1902	168	65	24.8509	11.2062	1.149	Up	1.20344e-08	4.15041e-08
CCM_05418	1611	460	178	80.3353	36.231	1.14881	Up	1.96954e-13	1.37735e-12
CCM_04736	348	279	108	225.564	101.765	1.14829	Up	1.38556e-13	1.0349e-12
CCM_00118	1605	284	110	49.7837	22.4736	1.14744	Up	1.13465e-13	8.8727e-13
CCM_05482	669	475	184	199.761	90.1877	1.14728	Up	4.1478e-13	2.45214e-12
CCM_07707	2541	67	26	7.41847	3.35524	1.1447	Up	0.0003605	0.000772595
CCM_01952	912	304	118	93.7827	42.427	1.14434	Up	2.84218e-14	2.72505e-13
CCM_01224	453	322	125	199.987	90.4831	1.14419	Up	7.927e-14	6.55013e-13
CCM_02930	1821	85	33	13.1327	5.94237	1.14405	Up	5.7065e-05	0.000136293
CCM_08131	1047	443	172	119.042	53.8688	1.14395	Up	1.59428e-13	1.17018e-12
CCM_05814	2559	636	247	69.9247	31.6506	1.14357	Up	5.77316e-14	5.10501e-13
CCM_03414	2916	605	235	58.373	26.4263	1.14333	Up	5.55334e-13	3.09851e-12
CCM_01663	990	121	47	34.387	15.5675	1.14333	Up	1.50609e-06	4.26672e-06
CCM_03473	2160	175	68	22.7944	10.3231	1.1428	Up	6.92986e-09	2.44511e-08
CCM_00500	1071	175	68	45.9719	20.8197	1.1428	Up	6.92986e-09	2.44418e-08
CCM_07091	1887	72	28	10.7351	4.86566	1.14162	Up	0.000221882	0.000488423
CCM_05671	852	316	123	104.35	47.3392	1.14032	Up	0	0
CCM_09451	687	131	51	53.6486	24.3427	1.14005	Up	5.85724e-07	1.7402e-06
CCM_09514	1233	452	176	103.138	46.8064	1.1398	Up	0	0
CCM_01038	1752	113	44	18.1463	8.2352	1.1398	Up	3.56142e-06	9.70341e-06
CCM_06755	5352	113	44	5.94027	2.69583	1.1398	Up	3.56142e-06	9.70625e-06
CCM_03968	516	2270	884	1237.71	561.769	1.13963	Up	0	0
CCM_00222	2262	511	199	63.5583	28.848	1.13961	Up	6.10622e-14	5.39441e-13
CCM_08871	1773	77	30	12.2187	5.5484	1.13895	Up	0.000136805	0.0003106
CCM_01188	402	1029	401	720.167	327.095	1.13862	Up	3.16636e-13	1.97585e-12
CCM_06080	2082	1829	713	247.159	112.296	1.13813	Up	7.4718e-13	3.96273e-12
CCM_02325	2121	118	46	15.6526	7.11169	1.13813	Up	2.21734e-06	6.18773e-06
CCM_05626	5616	295	115	14.7788	6.7147	1.13813	Up	1.14353e-13	8.93467e-13
CCM_09085	2514	1054	411	117.956	53.6083	1.13772	Up	0	0
CCM_08841	1038	200	78	54.2097	24.6407	1.13751	Up	6.71976e-10	2.55247e-09
CCM_00082	2688	205	80	21.457	9.75925	1.13661	Up	4.21722e-10	1.62841e-09
CCM_05672	1884	640	250	95.5747	43.5126	1.1352	Up	3.91908e-13	2.34818e-12
CCM_04643	1665	197	77	33.2886	15.1646	1.13432	Up	9.83724e-10	3.696e-09
CCM_07168	996	527	206	148.866	67.8209	1.13421	Up	2.5957e-13	1.68162e-12
CCM_02232	1113	578	226	146.109	66.5838	1.1338	Up	1.52101e-13	1.12258e-12
CCM_03184	4185	340	133	22.8574	10.4211	1.13316	Up	1.74527e-13	1.26214e-12
CCM_07573	2580	1071	419	116.792	53.2537	1.13299	Up	2.79776e-14	2.68522e-13
CCM_04061	2046	69	27	9.48828	4.32727	1.13269	Up	0.000329506	0.000709594
CCM_04997	3237	184	72	15.9926	7.29366	1.13269	Up	3.66248e-09	1.32022e-08
CCM_00202	1692	92	36	15.2979	6.97682	1.13269	Up	3.23498e-05	7.92311e-05
CCM_01938	1713	120	47	19.7091	8.99697	1.13136	Up	2.03242e-06	5.6887e-06
CCM_06769	1698	337	132	55.8388	25.4913	1.13126	Up	2.16494e-13	1.46353e-12
CCM_02188	933	439	172	132.381	60.4508	1.13087	Up	1.59428e-13	1.17111e-12
CCM_09372	2097	352	138	47.2268	21.5792	1.12996	Up	2.15606e-13	1.4607e-12
CCM_03927	2742	1188	466	121.897	55.7281	1.12919	Up	1.68754e-13	1.23089e-12
CCM_07351	2673	576	226	60.6272	27.7246	1.1288	Up	1.52101e-13	1.12436e-12
CCM_07428	3009	191	75	17.8589	8.17325	1.12766	Up	2.10682e-09	7.71068e-09
CCM_01463	375	84	33	63.022	28.8561	1.12698	Up	7.72632e-05	0.000181742
CCM_03308	912	252	99	77.7409	35.5956	1.12698	Up	5.97344e-12	2.67657e-11
CCM_06373	837	1573	619	528.746	242.505	1.12456	Up	3.32844e-13	2.055e-12
CCM_05784	1044	1489	586	401.271	184.057	1.12442	Up	0	0
CCM_09191	1674	94	37	15.7985	7.24773	1.12419	Up	2.95942e-05	7.2807e-05
CCM_09089	873	696	274	224.305	102.918	1.12396	Up	1.87406e-13	1.32247e-12
CCM_05856	894	546	215	171.83	78.8599	1.12362	Up	0	0
CCM_05694	1695	386	152	64.071	29.4056	1.12358	Up	1.66755e-13	1.21917e-12
CCM_03965	1200	259	102	60.7243	27.8724	1.12344	Up	3.23918e-12	1.51092e-11
CCM_06966	576	434	171	211.988	97.3485	1.12275	Up	4.2455e-13	2.50356e-12
CCM_05974	2244	401	158	50.2766	23.0882	1.12273	Up	6.21724e-14	5.4666e-13
CCM_08273	2619	736	290	79.0654	36.3093	1.12271	Up	3.1175e-13	1.95058e-12
CCM_07296	2718	403	159	41.7157	19.1824	1.12081	Up	1.33449e-13	1.01711e-12
CCM_07207	387	114	45	82.8777	38.1291	1.12009	Up	4.3982e-06	1.18895e-05
CCM_01003	1884	418	165	62.4222	28.7183	1.12009	Up	8.17124e-14	6.71626e-13
CCM_02243	735	352	139	134.741	62.013	1.11954	Up	2.13828e-13	1.45712e-12
CCM_05141	1494	352	139	66.2882	30.5084	1.11954	Up	2.13828e-13	1.45819e-12
CCM_07030	6426	1879	742	82.2678	37.8633	1.11953	Up	2.43582e-13	1.61505e-12
CCM_07258	3171	81	32	7.18675	3.3091	1.1189	Up	0.000114273	0.000261544
CCM_06405	243	124	49	143.569	66.1219	1.11854	Up	1.7042e-06	4.80897e-06
CCM_03575	2820	124	49	12.3713	5.69774	1.11854	Up	1.7042e-06	4.81043e-06
CCM_05564	270	1953	772	2035.08	937.582	1.11807	Up	2.49156e-12	1.18409e-11
CCM_01740	765	86	34	31.6287	14.5738	1.11786	Up	7.05966e-05	0.000166649
CCM_09450	2982	733	290	69.1577	31.8894	1.11681	Up	3.1175e-13	1.95189e-12
CCM_09071	1110	321	127	81.3628	37.5177	1.1168	Up	2.17382e-13	1.46212e-12
CCM_01002	3933	556	220	39.7736	18.3423	1.11663	Up	5.49116e-13	3.07485e-12
CCM_04528	4599	806	319	49.3078	22.7448	1.11628	Up	0	0
CCM_04734	2667	336	133	35.4454	16.3525	1.11609	Up	1.76525e-13	1.27462e-12
CCM_06690	1626	288	114	49.8329	22.99	1.11609	Up	4.16112e-13	2.45846e-12
CCM_05405	1047	947	375	254.476	117.447	1.11553	Up	0	0
CCM_03067	1842	101	40	15.4268	7.12075	1.11534	Up	1.67744e-05	4.25357e-05
CCM_08902	1878	457	181	68.4644	31.6037	1.11526	Up	2.31148e-13	1.54358e-12
CCM_04224	2235	159	63	20.0154	9.24312	1.11466	Up	6.2917e-08	2.04086e-07
CCM_01211	2775	2566	1017	260.158	120.175	1.11425	Up	3.62532e-12	1.68011e-11
CCM_02485	381	946	375	698.57	322.747	1.114	Up	0	0
CCM_01720	3117	575	228	51.9009	23.9858	1.11358	Up	2.39142e-13	1.58787e-12
CCM_00707	414	290	115	197.08	91.0863	1.11347	Up	3.13526e-13	1.96038e-12
CCM_01514	1017	179	71	49.5195	22.8925	1.11312	Up	9.64872e-09	3.36497e-08
CCM_07778	3864	441	175	32.1104	14.851	1.11248	Up	4.37428e-13	2.53937e-12
CCM_05819	864	335	133	109.088	50.477	1.11179	Up	1.77636e-13	1.27572e-12
CCM_03151	1356	136	54	28.2178	13.0584	1.11163	Up	6.05898e-07	1.79556e-06
CCM_03118	258	68	27	74.1538	34.3162	1.11163	Up	0.000446268	0.000943402
CCM_05789	1485	1793	712	339.702	157.22	1.11148	Up	0	0
CCM_02548	3762	146	58	10.9189	5.05551	1.1109	Up	2.36016e-07	7.28588e-07
CCM_02442	2349	385	153	46.1128	21.3582	1.11038	Up	1.73195e-14	1.7134e-13
CCM_08935	2172	78	31	10.1037	4.68012	1.11026	Up	0.000169026	0.000379048
CCM_09463	1281	711	283	156.158	72.4424	1.1081	Up	0	0
CCM_05114	1236	103	41	23.4457	10.8773	1.108	Up	1.5325e-05	3.903e-05
CCM_02339	3216	515	205	45.0542	20.9023	1.108	Up	3.86358e-13	2.33139e-12
CCM_02586	2502	138	55	15.518	7.20827	1.10622	Up	5.54134e-07	1.65055e-06
CCM_01696	4593	143	57	8.75959	4.06943	1.10603	Up	3.45792e-07	1.04703e-06
CCM_01827	2364	291	116	34.6329	16.0904	1.10595	Up	5.02264e-13	2.85709e-12
CCM_05077	2220	316	126	40.0477	18.6111	1.10555	Up	2.16494e-13	1.46247e-12
CCM_05779	2457	198	79	22.6727	10.5433	1.10463	Up	1.98968e-09	7.30202e-09
CCM_04512	3138	471	188	42.2291	19.6454	1.10405	Up	2.8888e-13	1.83456e-12
CCM_00683	1518	4281	1709	793.446	369.17	1.10385	Up	9.21486e-13	4.74161e-12
CCM_02358	4218	799	319	53.2947	24.7993	1.10369	Up	0	0
CCM_05699	1452	1152	460	223.218	103.884	1.10349	Up	0	0
CCM_08569	1365	245	98	50.4984	23.5423	1.10098	Up	2.75726e-11	1.16974e-10
CCM_02713	312	90	36	81.1581	37.8358	1.10098	Up	5.87962e-05	0.000139997
CCM_00141	1122	320	128	80.2419	37.4087	1.10098	Up	1.20792e-13	9.37496e-13
CCM_06771	1257	252	101	56.4039	26.3476	1.09812	Up	1.58233e-11	6.82775e-11
CCM_08316	1557	207	83	37.4047	17.4801	1.0975	Up	1.04478e-09	3.91593e-09
CCM_05022	570	192	77	94.7699	44.2967	1.09723	Up	4.23972e-09	1.52124e-08
CCM_05080	2058	334	134	45.661	21.3508	1.09667	Up	5.10702e-15	5.31141e-14
CCM_01909	723	324	130	126.081	58.9604	1.09654	Up	0	0
CCM_05761	1242	750	301	169.896	79.4695	1.09618	Up	0	0
CCM_08370	2850	264	106	26.0617	12.196	1.09553	Up	5.67434e-12	2.55482e-11
CCM_04241	783	239	96	85.8776	40.2036	1.09496	Up	5.83532e-11	2.40981e-10
CCM_03936	4023	1038	417	72.5924	33.9892	1.09474	Up	1.8674e-13	1.32077e-12
CCM_06145	1113	229	92	57.8874	27.1049	1.0947	Up	1.48235e-10	5.91987e-10
CCM_07047	6597	779	313	33.2227	15.558	1.09451	Up	0	0
CCM_03298	4584	316	127	19.3949	9.08479	1.09415	Up	2.56018e-13	1.66323e-12
CCM_01986	1254	189	76	42.4041	19.8734	1.09337	Up	6.18696e-09	2.19211e-08
CCM_09528	555	92	37	46.6379	21.8607	1.09316	Up	5.35988e-05	0.000128113
CCM_08354	1479	174	70	33.0998	15.5198	1.09271	Up	2.52e-08	8.4565e-08
CCM_03563	801	251	101	88.1628	41.347	1.09239	Up	2.10846e-11	9.01872e-11
CCM_06974	2070	802	323	109.005	51.1667	1.09112	Up	2.49578e-13	1.6385e-12
CCM_01390	3159	1229	495	109.458	51.382	1.09104	Up	3.95018e-13	2.36377e-12
CCM_09374	2283	566	228	69.7516	32.748	1.09082	Up	2.39142e-13	1.589e-12
CCM_03410	1995	139	56	19.6027	9.20451	1.09064	Up	6.77406e-07	1.99795e-06
CCM_04213	2781	1253	505	126.763	59.5451	1.09008	Up	0	0
CCM_03261	1707	263	106	43.3477	20.3624	1.09005	Up	7.5715e-12	3.34761e-11
CCM_01282	7578	253	102	9.39312	4.41368	1.08962	Up	1.91269e-11	8.21146e-11
CCM_01968	1419	625	252	123.92	58.2336	1.08949	Up	2.1183e-13	1.45093e-12
CCM_08866	1818	186	75	28.7848	13.5277	1.08939	Up	9.02644e-09	3.15266e-08
CCM_07467	2301	781	315	95.4945	44.89	1.08902	Up	5.5933e-13	3.11708e-12
CCM_00460	1296	223	90	48.411	22.7716	1.0881	Up	3.14298e-10	1.22681e-09
CCM_02912	5934	1162	469	55.0938	25.9168	1.088	Up	0	0
CCM_08161	1674	733	296	123.195	57.9818	1.08727	Up	3.89244e-13	2.34275e-12
CCM_00957	912	99	40	30.5411	14.382	1.08648	Up	3.02446e-05	7.42896e-05
CCM_08020	948	94	38	27.8974	13.1441	1.08571	Up	4.88288e-05	0.000117312
CCM_06493	2889	324	131	31.5531	14.8689	1.08548	Up	2.15828e-13	1.46115e-12
CCM_06120	774	89	36	32.3514	15.2517	1.08486	Up	7.8929e-05	0.000185427
CCM_01008	1557	571	231	103.179	48.6496	1.08465	Up	2.20934e-13	1.48387e-12
CCM_01295	1371	131	53	26.883	12.6763	1.08456	Up	1.59031e-06	4.50121e-06
CCM_03517	537	304	123	159.273	75.108	1.08447	Up	1.7919e-13	1.28195e-12
CCM_04746	2808	79	32	7.91542	3.73687	1.08283	Up	0.000207112	0.000458833
CCM_01863	2715	498	202	51.6064	24.397	1.08084	Up	4.68514e-14	4.25586e-13
CCM_01128	1095	318	129	81.7066	38.6306	1.08071	Up	6.12844e-14	5.4038e-13
CCM_06708	942	212	86	63.3183	29.9366	1.08071	Up	1.06224e-09	3.97816e-09
CCM_05730	2598	106	43	11.4792	5.42731	1.08071	Up	1.70875e-05	4.32707e-05
CCM_01819	1620	138	56	23.9667	11.3352	1.08022	Up	9.0417e-07	2.63018e-06
CCM_08679	918	165	67	50.5691	23.9325	1.07929	Up	7.83736e-08	2.52992e-07
CCM_03284	2643	559	227	59.5057	28.1633	1.07921	Up	1.23901e-13	9.58433e-13
CCM_00190	4305	160	65	10.4566	4.95103	1.07861	Up	1.25356e-07	3.95618e-07
CCM_04697	732	160	65	61.4968	29.1178	1.07861	Up	1.25356e-07	3.95752e-07
CCM_07019	2958	150	61	14.2671	6.76219	1.07713	Up	3.21138e-07	9.74275e-07
CCM_02476	1860	435	177	65.7991	31.2044	1.07632	Up	0	0
CCM_06979	315	113	46	100.928	47.8854	1.07567	Up	9.66498e-06	2.51575e-05
CCM_02686	990	432	176	122.77	58.2952	1.07451	Up	0	0
CCM_04167	2937	1148	468	109.972	52.2513	1.0736	Up	8.11574e-13	4.24155e-12
CCM_03750	1173	412	168	98.8196	46.9642	1.07324	Up	2.00062e-13	1.39699e-12
CCM_06610	441	76	31	48.4863	23.0504	1.07278	Up	0.000305592	0.000661608
CCM_00357	1179	76	31	18.1361	8.62191	1.07278	Up	0.000305592	0.000661761
CCM_02342	1071	76	31	19.9649	9.49135	1.07278	Up	0.000305592	0.000661301
CCM_08595	867	76	31	24.6626	11.7246	1.07278	Up	0.000305592	0.000661454
CCM_06644	3006	456	186	42.6795	20.2899	1.07278	Up	6.52146e-13	3.54331e-12
CCM_05739	996	125	51	35.3097	16.7906	1.07241	Up	3.40578e-06	9.30381e-06
CCM_00742	1248	610	249	137.518	65.4245	1.07172	Up	1.28342e-13	9.85433e-13
CCM_04465	846	262	107	87.1314	41.4733	1.07101	Up	1.6289e-11	7.02542e-11
CCM_02546	4668	3832	1565	230.961	109.936	1.07099	Up	2.64966e-12	1.25539e-11
CCM_08186	585	142	58	68.293	32.5108	1.07082	Up	7.51324e-07	2.20273e-06
CCM_00019	1302	518	212	111.934	53.3925	1.06794	Up	0	0
CCM_09204	6402	481	197	21.1385	10.0903	1.06689	Up	3.64154e-14	3.3938e-13
CCM_05098	1884	376	154	56.1501	26.8037	1.06686	Up	2.6712e-13	1.72216e-12
CCM_00998	3231	1445	592	125.827	60.0814	1.06645	Up	7.04992e-13	3.7907e-12
CCM_08317	3081	288	118	26.2993	12.5587	1.06634	Up	1.95133e-12	9.42233e-12
CCM_03964	1998	405	166	57.03	27.2438	1.06579	Up	2.56906e-13	1.66783e-12
CCM_02603	1311	688	282	147.649	70.5346	1.06577	Up	7.05214e-13	3.78753e-12
CCM_09384	1914	222	91	32.6328	15.5903	1.06567	Up	6.72732e-10	2.5543e-09
CCM_02941	1986	156	64	22.0998	10.5671	1.06446	Up	2.43174e-07	7.49445e-07
CCM_03059	1653	117	48	19.9139	9.52191	1.06446	Up	8.0087e-06	2.1046e-05
CCM_09228	1788	156	64	24.5471	11.7373	1.06446	Up	2.43174e-07	7.49693e-07
CCM_00151	2319	251	103	30.4521	14.5644	1.0641	Up	5.4724e-11	2.26294e-10
CCM_06192	2064	782	321	106.596	50.9977	1.06365	Up	0	0
CCM_07566	3141	431	177	38.6059	18.4783	1.06299	Up	0	0
CCM_06365	3192	606	249	53.4138	25.5795	1.06223	Up	1.28342e-13	9.87057e-13
CCM_04414	1014	146	60	40.5097	19.403	1.06199	Up	6.2338e-07	1.84444e-06
CCM_00800	1473	180	74	34.3806	16.4734	1.06145	Up	3.09084e-08	1.02833e-07
CCM_07337	1203	107	44	25.0243	11.9934	1.06109	Up	2.07478e-05	5.18084e-05
CCM_07323	2013	761	313	106.362	50.9866	1.06079	Up	0	0
CCM_02776	3789	299	123	22.2019	10.6448	1.06054	Up	8.8085e-13	4.57033e-12
CCM_07522	660	209	86	89.0936	42.7278	1.06015	Up	2.48272e-09	9.05445e-09
CCM_05559	4227	1062	437	70.6865	33.9004	1.06013	Up	9.28368e-13	4.77439e-12
CCM_06646	420	170	70	113.879	54.6518	1.05916	Up	7.88924e-08	2.54579e-07
CCM_02209	1665	102	42	17.2357	8.27162	1.05916	Up	3.34418e-05	8.15204e-05
CCM_06744	2604	119	49	12.8573	6.17036	1.05916	Up	7.28552e-06	1.92105e-05
CCM_08799	4179	228	94	15.3499	7.37583	1.05735	Up	5.09934e-10	1.96091e-09
CCM_07194	690	80	33	32.6201	15.6827	1.05659	Up	0.00025181	0.000550149
CCM_04860	1284	80	33	17.5295	8.42761	1.05659	Up	0.00025181	0.00055002
CCM_02132	2541	1069	441	118.363	56.9101	1.05646	Up	3.9102e-13	2.34436e-12
CCM_00089	1761	92	38	14.6985	7.07587	1.05469	Up	8.7168e-05	0.000203654
CCM_03545	1707	138	57	22.7452	10.9496	1.05469	Up	1.45716e-06	4.13438e-06
CCM_02628	2070	915	378	124.364	59.8793	1.05444	Up	1.17262e-12	5.8719e-12
CCM_09140	3552	1159	479	91.8025	44.2199	1.05384	Up	0	0
CCM_03382	684	75	31	30.8496	14.8614	1.05368	Up	0.000408842	0.000869209
CCM_05998	1578	447	185	79.6975	38.4433	1.0518	Up	0	0
CCM_08168	1839	372	154	56.9122	27.4596	1.05143	Up	2.68896e-13	1.73002e-12
CCM_01781	1236	128	53	29.1364	14.0609	1.05113	Up	3.75014e-06	1.01997e-05
CCM_00582	1893	367	152	54.5456	26.3299	1.05076	Up	1.70308e-13	1.24029e-12
CCM_05429	2568	169	70	18.5155	8.93838	1.05065	Up	1.04522e-07	3.32002e-07
CCM_00352	1665	181	75	30.585	14.7708	1.05008	Up	3.72844e-08	1.23518e-07
[truncated: 713 more rows]
