# Supplementary material for: Genome-Wide Transcriptome and Proteome Analysis on Different Developmental Stages of Cordyceps militaris
Source: PLoS One. 2012 Dec 14;7(12):e51853. doi: 10.1371/journal.pone.0051853 (PMC3522581; doi:10.1371/journal.pone.0051853)
Supplement: Table S6 — The 100 top expressed genes in different developmental stages. PHI genes, pathogen-host interaction genes predicted by blastp against the PHI database (http://www.phi-base.org/) with a cut-off E value of 1e-5. GH genes, glycoside hydrolases genes predicted by blastp against CAZy database (http://www.cazy.org/) with a cut-off E value of 1e-20 and identity higher than 50%. (XLS) [file pone.0051853.s007.xls]

## Sheet: Sheet1
No.	Mycelium			Fruiting body
	Gene	Annotation	RPKM	Gene	Annotation	RPKM
1	CCM_00793	hypothetical protein	33042.2	CCM_03537	Hydrophobin 2	108491
2	CCM_06308	hypothetical protein	18485.2	CCM_07855	RNA binding protein	66857.7
3	CCM_02567	hypothetical protein	13409.7	CCM_02567	hypothetical protein	64007.1
4	CCM_05491	hypothetical protein	12069.7	CCM_03442	hypothetical protein	38837.7
5	CCM_00871	hypothetical protein	8172.2	CCM_09664	hypothetical protein	22857.7
6	CCM_07449	histone H3	6921.44	CCM_07260	hypothetical protein	21692.8
7	CCM_06117	hypothetical protein	6769.74	CCM_00871	hypothetical protein	18619.4
8	CCM_00809	elongation factor 1-alpha	6561.97	CCM_02805	hypothetical protein	17540.2
9	CCM_09602	hypothetical protein	6455	CCM_01492	BYS1 domain-containing protein	16838.5
10	CCM_08839	hypothetical protein	6012.87	CCM_07136	hypothetical protein	15057.9
11	CCM_09114	Di-copper centre-containing	5616.57	CCM_05491	hypothetical protein	9884.73
12	CCM_09604	hypothetical protein	4700.69	CCM_02561	hypothetical protein	9624.43
13	CCM_03832	Ricin B-related lectin	4473.22	CCM_03709	GPI-anchored cell wall organization protein Ecm33	9162.78
14	CCM_04249	hypothetical protein	4442.52	CCM_01998	clock-controlled protein 6	9087.1
15	CCM_07874	Cyanovirin-N	4435.92	CCM_02007	GTP-binding protein EsdC	7947.38
16	CCM_07116	hypothetical protein	4141.01	CCM_01597	hypothetical protein	6859.89
17	CCM_02671	60S ribosomal protein L10a	4129.02	CCM_06807	muramidase, putative	6012.55
18	CCM_09664	hypothetical protein	3929.34	CCM_02566	hypothetical protein	5626.89
19	CCM_07342	Glycoside hydrolase, family 25	3569.74	CCM_07342	Glycoside hydrolase, family 25	5348.25
20	CCM_06082	hypothetical protein	3520.82	CCM_02025	hypothetical protein	5330.88
21	CCM_07388	hypothetical protein	3365.14	CCM_02559	hypothetical protein	5038.93
22	CCM_04979	superoxide dismutase	3137.91	CCM_02671	60S ribosomal protein L10a	4703.56
23	CCM_03045	formate dehydrogenase	3040.51	CCM_06291	hypothetical protein	4583.02
24	CCM_01722	cyclophilin	3018.8	CCM_00277	stress response RCI peptide, putative	4200.65
25	CCM_00277	stress response RCI peptide, putative	2954.15	CCM_09557	hypothetical protein	4148.12
26	CCM_07136	hypothetical protein	2927.29	CCM_00809	elongation factor 1-alpha	4121.57
27	CCM_02122	hypothetical protein	2891.38	CCM_04385	hypothetical protein	4048.74
28	CCM_05290	L-PSP endoribonuclease family protein Brt1	2873.36	CCM_03832	Ricin B-related lectin	3721.4
29	CCM_04125	ThiJ/PfpI family protein	2638.12	CCM_07449	histone H3	3569.52
30	CCM_04896	sugar transporter, putative	2533.5	CCM_07653	hypothetical protein	3442.82
31	CCM_03442	hypothetical protein	2450.61	CCM_00290	speract/scavenger receptor domain-containing protein	3218.21
32	CCM_02852	cell wall serine-threonine-rich galactomannoprotein Mp1	2445.25	CCM_09641	phase-specific protein	2882.27
33	CCM_09186	mitochodrial matrix protein HMF1	2186.2	CCM_04125	ThiJ/PfpI family protein	2768.52
34	CCM_01931	60S ribosomal protein L30-2	2167.23	CCM_09237	GPI-anchored cell wall beta-1,3-endoglucanase	2610.38
35	CCM_02025	hypothetical protein	2148.64	CCM_04202	hypothetical protein	2530.75
36	CCM_02007	GTP-binding protein EsdC	2138.72	CCM_04804	heat shock 70 kDa protein	2518.97
37	CCM_03345	woronin body major protein	2100.11	CCM_07103	hypothetical protein	2360.26
38	CCM_05564	hypothetical protein	2035.08	CCM_02125	hypothetical protein	2356.04
39	CCM_02561	hypothetical protein	1989.7	CCM_09501	O-methyltransferase family 3	2291.93
40	CCM_09391	hypothetical protein	1982.15	CCM_06333	hypothetical protein	2281.85
41	CCM_00487	ubiquitin	1959.08	CCM_08839	hypothetical protein	2227.53
42	CCM_01530	cytochrome P450 oxidoreductase OrdA-like protein	1956.04	CCM_07013	hypothetical protein	2216.43
43	CCM_01998	clock-controlled protein 6	1842.97	CCM_08945	hypothetical protein	2203.97
44	CCM_00385	hypothetical protein	1811.66	CCM_05290	L-PSP endoribonuclease family protein Brt1	2197.84
45	CCM_01358	Ubiquitin-conjugating enzyme, E2	1798.86	CCM_05246	short chain dehydrogenase/reductase family oxidoreductase, putative	2193.07
46	CCM_02566	hypothetical protein	1794.72	CCM_00487	ubiquitin	2166.2
47	CCM_09660	hypothetical protein	1728.46	CCM_02564	integral membrane protein	2085.21
48	CCM_02959	Translation elongation factor, IF5A	1712.4	CCM_04757	Glycoside hydrolase	1969.32
49	CCM_05126	aldehyde dehydrogenase	1707.7	CCM_02569	MFS multidrug transporter	1936.36
50	CCM_01619	translationally-controlled tumor protein	1687.61	CCM_05117	1,3-beta-glucanosyltransferase Gel1	1921.92
51	CCM_01597	hypothetical protein	1592.43	CCM_07839	heat shock protein 90	1853.32
52	CCM_04398	hypothetical protein	1579.62	CCM_08530	endothiapepsin precursor	1751.47
53	CCM_05238	40S ribosomal protein S27	1578.49	CCM_01138	serine protease	1744.96
54	CCM_07172	hypothetical protein	1540.14	CCM_02328	cutinase G-box binding protein	1667.87
55	CCM_01408	hypothetical protein	1515.43	CCM_00385	hypothetical protein	1642.13
56	CCM_06333	hypothetical protein	1496.76	CCM_05638	C6 transcription factor RosA-like, putative	1627.6
57	CCM_07773	hypothetical protein	1470.09	CCM_03813	vacuolar protease A precursor	1621.61
58	CCM_05186	aldose 1-epimerase	1459.07	CCM_04131	RNP domain containing protein	1550.25
59	CCM_03787	actin	1377.06	CCM_03345	woronin body major protein	1509.91
60	CCM_05280	copper resistance protein Crd2	1368.22	CCM_03045	formate dehydrogenase	1477.88
61	CCM_05843	serine/threonine protein kinase, putative	1366.5	CCM_04871	SCP-like extracellular protein, putative	1450.69
62	CCM_07625	GPR/FUN34 family protein	1353.69	CCM_05126	aldehyde dehydrogenase	1439.43
63	CCM_05891	ADP-ribosylation factor	1331.82	CCM_08329	BTB/POZ fold domain containing protein	1430.98
64	CCM_06291	hypothetical protein	1312.96	CCM_03403	superoxide dismutase	1426.21
65	CCM_02883	beta-galactosidase	1298.19	CCM_05560	STF2-like protein	1288.58
66	CCM_01207	histone H2A	1295.16	CCM_05413	conserved lysine-rich protein, putative	1288.46
67	CCM_03917	tropomyosin, putative	1294.43	CCM_08422	hypothetical protein	1277.2
68	CCM_05246	short chain dehydrogenase/reductase family oxidoreductase, putative	1294.02	CCM_07625	GPR/FUN34 family protein	1238.64
69	CCM_05842	hypothetical protein	1292.79	CCM_05189	tubulin alpha chain	1213.76
70	CCM_06497	hypothetical protein	1280.19	CCM_01459	hypothetical protein	1205.38
71	CCM_09418	hypothetical protein	1272.02	CCM_02826	hypothetical protein	1199.46
72	CCM_03968	calmodulin	1237.71	CCM_07104	hypothetical protein	1180.48
73	CCM_01308	hypothetical protein	1223.64	CCM_00534	ZZ type zinc finger domain protein	1164.82
74	CCM_07964	Hydrophobin	1220.07	CCM_09114	Di-copper centre-containing	1158.25
75	CCM_07212	hypothetical protein	1217.85	CCM_06947	cell wall glucanase (Scw11), putative	1112.72
76	CCM_06982	60S ribosomal protein L33	1202.98	CCM_04896	sugar transporter, putative	1106.97
77	CCM_01048	elongation factor 1-beta	1198.29	CCM_06990	hypothetical protein	1087.75
78	CCM_02093	hypothetical protein	1190.76	CCM_07867	Ethyl tert-butyl ether degradation EthD	1085.61
79	CCM_07816	lysine decarboxylase-like protein	1180.13	CCM_06235	UTP-glucose-1-phosphate uridylyltransferase	1076.83
80	CCM_09281	hypothetical protein	1168.02	CCM_02959	Translation elongation factor, IF5A	1074.82
81	CCM_05839	60S ribosomal protein L23	1164.62	CCM_09196	hypothetical protein	1063.97
82	CCM_09475	ribosomal protein L34-like protein	1159.35	CCM_02236	40S ribosomal protein S13	1054.92
83	CCM_06031	hypothetical protein	1158.05	CCM_04549	glyceraldehyde 3-phosphate dehydrogenase (GAPDH)	1044.03
84	CCM_02823	Major facilitator superfamily transporter	1144.92	CCM_03787	actin	1039.26
85	CCM_05902	hypothetical protein	1135.96	CCM_09604	hypothetical protein	1024.13
86	CCM_06494	hypothetical protein	1131.82	CCM_01722	cyclophilin	1012.84
87	CCM_06952	protein disulfide-isomerase	1109.61	CCM_05843	serine/threonine protein kinase, putative	983.732
88	CCM_04563	cofilin, putative	1086.49	CCM_01358	Ubiquitin-conjugating enzyme, E2	982.94
89	CCM_00126	peptidyl-prolyl cis-trans isomerase	1079.53	CCM_07874	Cyanovirin-N	980.089
90	CCM_07983	hypothetical protein	1078.03	CCM_00323	hypothetical protein	978.344
91	CCM_02277	hypothetical protein	1074.85	CCM_06952	protein disulfide-isomerase	976.245
92	CCM_05413	conserved lysine-rich protein, putative	1055.77	CCM_03005	cell division control protein 3	974.702
93	CCM_04486	nuclear transport factor 2	1042.1	CCM_01028	40S ribosomal protein S20	973.456
94	CCM_08041	Glycoside hydrolase, family 16	1039.14	CCM_05855	40S ribosomal protein S18	964.935
95	CCM_07885	hypothetical protein	1035.52	CCM_07115	cytosolic Cu/Zn superoxide dismutase	964.214
96	CCM_04549	glyceraldehyde 3-phosphate dehydrogenase (GAPDH)	1030.78	CCM_04979	superoxide dismutase	951.83
97	CCM_00743	fructose-bisphosphate aldolase, class II	1029.01	CCM_07172	hypothetical protein	944.157
98	CCM_05638	C6 transcription factor RosA-like, putative	1016.58	CCM_01619	translationally-controlled tumor protein	941.225
99	CCM_05825	1,2-dihydroxy-3-keto-5-methylthiopentene dioxygenase	1007.76	CCM_05564	hypothetical protein	937.582
100	CCM_01138	serine protease	1002.23	CCM_09660	hypothetical protein	936.681
Number hypothetical proteins		44		36
Number of putative PHI genes		11		20
Number of GH genes		4		5
