# Supplementary material for: Genome-Wide Transcriptome and Proteome Analysis on Different Developmental Stages of Cordyceps militaris
Source: PLoS One. 2012 Dec 14;7(12):e51853. doi: 10.1371/journal.pone.0051853 (PMC3522581; doi:10.1371/journal.pone.0051853)
Supplement: Table S7 — Comparison of the expression levels of genes putatively involved in signal transduction and transcription controls in C. militaris. No significant expression difference between mycelium and fruiting body. (XLS) [file pone.0051853.s008.xls]

## Sheet: Sheet1
Class	Genes	Protein family	M_RPKM	F_RPKM	log2(M_RPKM/F_RPKM)	Up/down in mycelium
PLC	CCM_02309	Pospholipase C-like phosphodiesterase	55.0361	28.2014	0.964609	-
	CCM_02702	Pospholipase C -like phosphodiesterase	86.0433	24.4076	1.81773	Up
	CCM_07897	Pospholipase C -like phosphodiesterase	648.157	142.279	2.18762	Up
AC	CCM_06928	Adenylate cyclase	74.9507	14.3718	2.3827	Up
RGS	CCM_03274	Regulator of G protein signaling superfamily	10.1667	12.8166	-0.334157	-
	CCM_05532	Regulator of G protein signaling superfamily	38.7471	60.117	-0.633685	-
	CCM_09329	Regulator of G protein signaling superfamily	236.872	77.6579	1.6089	Up
	CCM_07203	Regulator of G protein signaling superfamily	51.7334	43.959	0.234936	-
G-protein coupled receptors	CCM_03015	Pth11-like GPCR	59.1339	76.1894	-0.365605	-
	CCM_05729	Pth11-like GPCR	21.6839	34.7497	-0.680378	-
	CCM_05852	Pth11-like GPCR	140.597	50.793	1.46887	Up
	CCM_02099	Pth11-like GPCR	16.579	8.652	0.938252	-
	CCM_01699	Pth11-like GPCR	10.1517	14.0855	-0.472485	-
	CCM_01499	Alpha-pheromone receptor PreA	1.43058	0.926301	0.62705	-
	CCM_06752	Alpha-pheromone receptor PreB	31.3377	64.4542	-1.04037	Down
	CCM_03309	STM1-like GPCR	14.4045	15.3597	-0.0926226	-
	CCM_07359	STM1-like GPCR	4.32178	0	12.0774	Up
Protein kinases	CCM_06085	Calcium/Calmodulin regulated kinase, CaMK	142.444	91.8769	0.632617	-
	CCM_03900	Cyclin dependent kinase, CDK7	61.5727	60.3555	0.0288062	-
	CCM_00321	Microtubule affinity regulating kinase, MARK	324.237	201.612	0.685467	-
	CCM_07349	SR protein kinase	101.608	51.0178	0.993942	-
	CCM_03423	MAPKKK, STE11	455.865	130.974	1.79933	Up
	CCM_03512	SR protein kinase	62.5646	23.8072	1.39395	Up
	CCM_02132	SR protein kinase	118.363	56.9101	1.05646	UP
	CCM_09637	Mitogen-activated protein kinase, ERK	243.79	149.146	0.708917	-
	CCM_01235	Mitogen-activated protein kinase, ERK	453.677	378.429	0.261643	-
	CCM_04200	Mitogen-activated protein kinase, ERK	175.549	74.8988	1.22886	Up
	CCM_09268	MAPKKKK, STE20	24.0828	40.5433	-0.751461	-
	CCM_02296	MAPKKK, STE11	75.3774	49.2071	0.615266	-
	CCM_03410	MAPKKKK, STE20	19.6027	9.20451	1.09064	Up
	CCM_03428	MAPKK, STE7	33.8497	45.9417	-0.44066	-
	CCM_03352	Protein kinase A	186.065	122.711	0.600536	-
	CCM_01778	Protein kinase A	18.5368	10.7223	0.78978	-
	CCM_00005	Protein kinase C	79.3546	47.9531	0.726689	-
	CCM_09293	Protein kinase B, Akt	155.934	95.0517	0.714151	-
	CCM_01421	Cell-cycle checkpoint protein kinase, Mek1	61.0741	20.5636	1.57047	Up
G proteins	CCM_09683	G protein alpha subunit (Gpa3)	166.227	110.532	0.588696	-
	CCM_00555	G-protein alpha subunit (Gpa2)	75.2381	110.23	-0.55098	-
	CCM_07236	G-protein alpha subunit (Gpa1)	116.254	110.105	0.0783947	-
	CCM_01794	G-protein gamma subunit	251.096	210.38	0.255239	-
Small GTPase	CCM_01391	Rap/ran-GAP	23.347	21.8213	0.0975008	-
	CCM_00444	Ras	188.463	175.722	0.100981	-
	CCM_08904	Ras	69.6156	110.144	-0.661913	-
	CCM_07750	Ras small GTPase, Rab type	127.927	120.446	0.0869311	-
	CCM_00665	Ras small GTPase, Rho type	58.7326	52.9957	0.148287	-
	CCM_00979	Ras small GTPase, CDC42	219.624	282.739	-0.364438	-
	CCM_01759	Ras small GTPase, Rho type	471.239	295.842	0.67163	-
	CCM_04768	Ras small GTPase, Rho type	40.4892	26.2167	0.62705	-
Transcription factor	CCM_01809	Zn2Cys6-type	93.6549	221.585	-1.24244	Down
	CCM_01638	Zn2Cys6-type	247.901	353.326	-0.511234	-
	CCM_09644	Zn2Cys6-type	29.4798	14.6024	1.01352	UP
	CCM_02196	Zn2Cys6-type	62.182	72.473	-0.220947	-
	CCM_04034	P53-like transcription factor	110.146	160.982	-0.547477	-
	CCM_01630	Zinc finger, GATA-type	113.135	139.376	-0.300946	-
	CCM_01750	Zinc finger, C3HC4 RING-type	67.7868	52.1589	0.378091	-
	CCM_07118	Fungal specific transcription factor	46.2725	24.9678	0.890085	-
	CCM_05133	Zinc finger, ZPR1-type	27.6289	31.7479	-0.200483	-
	CCM_09377	Transcription factor PAP1	129.752	166.922	-0.363422	-
	CCM_07030	Zinc finger, N-recognin	82.2678	37.8633	1.11953	Up
	CCM_07053	Zinc finger, MYND-type	184.38	49.496	1.8973	Up
	CCM_03011	Fungal specific transcription factor	99.9613	117.019	-0.227302	-
	CCM_01444	Transcription factor, STE-like	159.035	296.727	-0.899792	-
	CCM_09371	Zinc finger, C3HC4 RING-type	35.6787	31.0404	0.200912	-
	CCM_00653	Zn2Cys6-type	16.3389	7.27658	1.16698	Up
	CCM_02651	Zinc finger, CHCC-type	189.812	156.428	0.279066	-
	CCM_06666	Zinc finger, PHD-finger	93.1462	48.964	0.927774	-
	CCM_06226	bZIP transcription factor	562.364	350.158	0.683497	-
	CCM_08260	Zn2Cys6-type	127.984	72.1178	0.82754	-
