# Supplementary material for: Genome-Wide Transcriptome and Proteome Analysis on Different Developmental Stages of Cordyceps militaris
Source: PLoS One. 2012 Dec 14;7(12):e51853. doi: 10.1371/journal.pone.0051853 (PMC3522581; doi:10.1371/journal.pone.0051853)
Supplement: Table S8 — Detailed information of the proteins from mycelium and fruiting body identified by nESI-LC-MS/MS. Asterisks indicate the commonly identified proteins in mycelium and fruiting body of C. militaris. (XLS) [file pone.0051853.s009.xls]

## Sheet: Sheet1
Fraction	Gene name	Accession number	Protein name [Cordyceps militaris CM01]	Mascot score	Protein MW (Da)	Protein coverge(%)	Protein PI	Matched peptide count	Peptides
M-1	CCM_09673	gi|346318107	C6 zinc finger domain protein	28	60570	7.2	8.6	1	MDSSATSSASAAPNITPSK
M-1	CCM_09637	gi|346318071	Serine/threonine-protein kinase-like domain	32	47712	3.6	5.4	1	GDLQGR
M-1	CCM_09428	gi|346318202	glutamyl-tRNA synthetase	31	69957	9.3	9.21	1	MARAHAVMSLAR
M-1	CCM_09419	gi|346318193	hypothetical protein	33	35903	7.6	8.87	1	QMREDESLER
M-1	CCM_09292*	gi|346318553	glucose-6-phosphate isomerase	243	60959	9.9	6	1	NFLTDETLDLLVK
M-1	CCM_09287	gi|346318548	mannitol-1-phosphate 5-dehydrogenase	1718	49414	37.7	5.8	8	FIAPVIAR;TVYDALQDK;YLLDAIEMAFR;HGIDEAAQAAYVDK;RIGNPHLEDAVER;FVGPAAEIAENGGEIK;IVPAQDADAGLDVTLEK;KPLAVIACENAIGATDTLAEFIR
M-1	CCM_09237*	gi|346318498	GPI-anchored cell wall beta-1,3-endoglucanase	254	43125	3.6	4.94	1	AGVGADPEVIVSFIK
M-1	CCM_09163	gi|346318424	adaptor protein complex 3	29	53672	11.8	5.84	1	TSGKSGSLSSSSLK
M-1	CCM_09023*	gi|346319374	peroxidase/catalase 2	2714	91299	32.1	6.57	14	MLTTDLSLR;NYAGNGSIER;AILDTGLSTSK;SPAGAPQWVAK;VDLIFGSHAELR;GAGVDVTVPFTPGR;LVSTAWASAATFR;ALGEVYAQADNSQK;FLENPDQFADAFAR;NTEPFIPDAFDPSKK;VMNLDRFDVDVASKPR;VSIADLIVLAGAAGVEQAAK;AHLLTLTPPELAVLVGGLR;QHNPSSNPLGPDFDYAAAFK
M-1	CCM_08995*	gi|346319346	beta-hexosaminidase precursor	157	69045	16.1	5.86	3	GGLVVEQPVK;LYEQVDGLALSK;HVIGASAPLWSEQVDDAIISGK
M-1	CCM_08989	gi|346319340	flavin containing polyamine oxidase, putative	187	74511	1.8	6.26	1	LLAENLQDQTAR
M-1	CCM_08891	gi|346319243	O-acetylhomoserine-lyase	321	49257	21.2	6.21	5	AVYVESIGNPR;LISNLANVGDAK;YNVPDLEAIAK;FPQFVEPSEGYHGLK;TLAIHPWSTTHEQLSDEAK
M-1	CCM_08876	gi|346319228	Citrate synthase	208	52174	23.1	8.19	3	AIGVLPQLIIDR;SIGDDLSDANITK;FAELLPEKIDEIK
M-1	CCM_08873	gi|346319225	Plasma membrane ATPase (Proton pump)	902	100956	17	5.02	10	NCVAEFATR;VGLTEAEVIQR;YAVVEILQQR;SLEDFVVSLQR;VQAVVESPQGER;VVPEDMLQTDSR;ADTGIAVEGASDAAR;QLGLGTNVYNAER;LSAIESLAGVEILCSDK;LSAIESLAGVEILCSDKTGTLTK
M-1	CCM_08870	gi|346319222	acetyl-coenzyme A synthetase	124	81237	6.9	6.26	1	VLGSVGEPIAAEVWK
M-1	CCM_08835*	gi|346319187	FAD-dependent pyridine nucleotide-disulfide oxidoreductase	374	44589	20.1	6.42	3	NVLLVDSGVYR;NAFIINVPTEQASTLPK;TDYDAIIIGGGPSGLAALSGLAR
M-1	CCM_08784	gi|346319136	oxidoreductase, short chain dehydrogenase/reductase family	31	51232	1.5	8.76	1	RAGTATK
M-1	CCM_08772*	gi|346319124	FAD-binding, type 2	48	63803	2.7	6.23	1	LLNQEAFEDPK
M-1	CCM_08745	gi|346319097	hypothetical protein	212	22256	10.7	7.71	2	VLDSSATTSAK;ITLSDVGSGSYSIR
M-1	CCM_08733	gi|346319085	mannosidase MsdS	1826	57081	23.6	4.82	8	QVDALLTQAAR;AAFETAWSGYYK;YLGGLLSAYDLLK;LSDLTGNPVYAELAAK;KEEETISLFETTIR;YLYLIFVDDTPVQVK;SSSNLAEVGTLILEWTR;DVTKPDGGGFDDFQQSFFLAETLK
M-1	CCM_08724	gi|346319077	selenium-binding protein	201	52327	16.9	5.67	4	AVLSSITDEIR;TIDFESIFTR;QGVAELLYDLGPK;FIPGNPESAAIATAVK
M-1	CCM_08698	gi|346319051	beta-galactosidase lacA	53	121767	10.2	5.97	1	GPLNEGGLFVER
M-1	CCM_08680	gi|346319033	TfdA family taurine dioxygenase, putative	29	40983	12.1	5.62	1	AQDNLTNDLQK
M-1	CCM_08535*	gi|346318889	5-methyltetrahydropteroyltriglutamate-homocysteine methyltransferase	551	85815	18.5	6.09	7	AIETVESAIQK;GMLTGPVTCLR;GGVDVSSLEMVK;AGVDVIQVDEPALR;LLPVYEQYLTQLK;EAGIETRPVLVGPVTFLHLGK
M-1	CCM_08485*	gi|346318839	glutaminase GtaA	191	78287	11.8	4.98	4	WAEYLIEDAK;WTLEPLLEYQK;GIIALEAMSEVATR;SAAGQDYATITSLALR
M-1	CCM_08269	gi|346318624	phosphoglycerate kinase	627	44380	53.8	6.43	11	ATLDAAVAGCK;ELPGVTALSSK;LFEEAIAESK;IGNSLFDEPGSK;AHSSMVGVDLPQK;IVIIGGGDTATVAAK;YSLKPVVSELEK;TILWNGPAGVFEFDK;IVNGADTGAVILLENLR;ALESPERPFLAILGGAK;GLTALGDVFINDAFGTAHR
M-1	CCM_08195	gi|346320341	Aldehyde dehydrogenase	384	67507	11.9	8.19	4	LIVQESVLPK;ETGTALVTHPNVNK;GFYIEPTVISNVTK;SPLVVFDDADLEQAAK
M-1	CCM_07865	gi|346320012	disulfide isomerase, putative	30	54442	10.1	5.31	1	MHQHTITSALTVLLATAPTAWAGMYTK
M-1	CCM_07839	gi|346319986	heat shock protein 90	206	79436	9.6	4.87	2	ADLVNNLGTIAR;GVVDSEDLPLNLSR
M-1	CCM_07793	gi|346319940	Homoaconitase	27	84453	1.4	5.85	1	SGDYAHISPWR
M-1	CCM_07749	gi|346319896	acyl-CoA dehydrogenase	75	50167	14.6	8.9	3	VPLSNMVLGEGR;LYIVMGKTDAGNK;VLIPQMALTVIDR
M-1	CCM_07739	gi|346319886	protein kinase (Gcn2), putative	30	182014	6.6	5.97	2	EILEEAAQAK;LPVQMESETIR
M-1	CCM_07595*	gi|346319743	Six-hairpin glycosidase-like protein	39	98490	6.1	5.89	1	SVIAATGWDLQR
M-1	CCM_07430	gi|346319577	2-oxoglutarate dehydrogenase E1 component	46	118930	14.6	6.51	2	YLQLSNEDPR;NIDFPTAEALAFGSLVTDGYHVR
M-1	CCM_07426	gi|346319573	ATP synthase beta chain	2035	55283	42.9	5.18	13	VVDLLAPYAR;VQQILQEYK;IYQVIGAVVDVK;IINVTGDPIDER;FTQAGSEVSALLGR;TVFIQELINNIAK;VALVFGQMNEPPGAR;LVLEVAQHLGENVVR;AADTGAPITIPVGPATLGR;GISELGIYPAVDPLDSTSR;IPSAVGYQPTLAVDMGGMQER;AILSGEGDSLPEGAFYMVGDLASAR;GLQDIIAILGMDELSEADKLTVER
M-1	CCM_07386	gi|346319533	C6 zinc finger domain protein	54	52037	9.6	6.65	1	IMQGVNSIIYKHK
M-1	CCM_07295	gi|346321275	4-aminobutyrate transaminase GatA	110	54324	16	6.94	3	AIAELDQVFDTR;SFFPNEPEAPVVK;AIIEEIERLDLVNHTAR
M-1	CCM_07292	gi|346321272	beta tubulin	135	50032	14.9	4.8	1	AVLIDLEPGTMDAVR
M-1	CCM_07244*	gi|346321224	adenosylhomocysteinase	165	49411	12.7	5.69	3	TGALEVGVFVLPK;LLVPAINVNDSVTK;LNLILDDGGDLTSLVHTK
M-1	CCM_07131	gi|346321111	EPD1, essential for pseudohyphal development protein 1	49	76140	17.4	8.21	1	DVPYLQDLNINIIR
M-1	CCM_07043	gi|346321023	ubiquitin-conjugating enzyme E2Z	41	55511	5	6.08	1	MSTNNSK
M-1	CCM_07039	gi|346321019	N-acetylglucosamine-phosphate mutase	51	59782	8.1	6.24	1	LLQLPVVFTPTGVK
M-1	CCM_07010	gi|346320990	cystathionine gamma-lyase	46	43892	12.4	6.28	2	EAVGVFDDLVR;LIWIESPSNPTLR
M-1	CCM_06987	gi|346320967	FAD binding domain protein	591	54128	14.4	5.67	5	AADVVYNGLK;QQFIDAAVAVGK;DVDSGIQIVATYLR;WNDASLDATMEDAR;GGNVLGLQDVQEDQLVLWLVSR
M-1	CCM_06983	gi|346320963	glucose-6-phosphate 1-dehydrogenase (G6PD)	88	70035	11.7	8.62	2	ENTTIVVLGASGDLAK;GPAVLDDFTASYGYK
M-1	CCM_06952	gi|346320932	protein disulfide-isomerase	1519	56141	35.9	4.81	13	VNFGTIDAK;FVDDYVAGK;AAAITSYMVK;TPEDLIEFIK;AFGAHAGNLNLK;GLDNVSPYGGQR;NYDEIVLDDKK;KFEAQAIEEFAK;ALAPEYEEAATTLK;FVDDYVAGKVEPSIK;TDKFPAFAIQDIEGNK;SEPIPESQDGPVTIIVAK;VDATLNDVPDDISGFPTIK
M-1	CCM_06901	gi|346320881	delta-1-pyrroline-5-carboxylate dehydrogenase	345	62498	19.6	8.73	6	LYGAIGQGVAEGR;SLPLDVPVVVNGK;STGAVVGQQAFGGAR;ASGTDDKAGSSHIITR;DVVQFIPGNPVEITK;NAWQAEIDAAAELVDFFR
M-1	CCM_06873*	gi|346320853	6-phosphogluconate dehydrogenase	2555	58182	37.7	6.14	12	DIHVNWTGR;DLPANLLQAQR;FVGSGVSGGEEGAR;GVLDSFLIEITR;SIVGAHSVEEFVSK;DNDLANLLFDDFFNK;IISYAQGFMLMQEAAK;DIMYFNDDDGTALVEK;VMLLVQAGQAVDDWIEK;KDNDLANLLFDDFFNK;RVMLLVQAGQAVDDWIEK;SDGEACCEWVGDEGAGHYVK
M-1	CCM_06771*	gi|346320753	LEA domain protein	29	46463	16.3	5.56	1	RGSGPGLLLLVSR
M-1	CCM_06659*	gi|346320640	enolase	3113	47445	45.9	5.19	11	ACNALLLK;IAMDVASSEFYK;DSYAAGWGVMVSHR;GVPLYAHISDLAGTK;VNQIGTLTESIQAAK;SGETEDVTIADIVVGIR;GNPTVEVDLVTETGLHR;GVSQAVANVNTVIGPALIK;IEEELGDLAVYAGANFR;TQDIQIVGDDLTVTNPLR;LAFQEFMIVPSQAASFTEAMR
M-1	CCM_06355	gi|346322595	geranylgeranyl pyrophosphate synthetase	29	47519	4.2	8.08	1	LDCPLEPLFR
M-1	CCM_06293	gi|346322534	methylmalonate-semialdehyde dehydrogenase	483	61928	18.6	8.72	5	VPQMTDEEMR;TVDFILDAPAIK;EWLAEVAESAQK;DPGAAMILAELVQK;TVTALWQSNDAVAK
M-1	CCM_06280*	gi|346322521	hexokinase	63	54174	8.4	5.15	3	SEFDIIQSK;LALVDLHNEK;GFDIDGVEGQDVVPMFEAALAK
M-1	CCM_06235	gi|346322476	UTP-glucose-1-phosphate uridylyltransferase	275	61792	25.9	8.67	5	AEYIMELTNK;DGMSFLDLSVR;GGTIIDYDGSVR;NALTNLAETVEDPK;KGESDISIMQLETAVGAAIR
M-1	CCM_06172	gi|346322413	ATP synthase alpha chain	970	63397	28.6	9.33	10	SIDAMVPIGR;TAVGLDTILNQK;HSLVIFDDLSK;GVQEEASLAETGR;ASSSEVSSILEQR;ILEWEADYLTHLK;TGEIVDVPVGPEMLGR;EVAAFAQFGSDLDAATK;VVDALGNPIDGKGPINTK;TNESEILATIDKEGAISK
M-1	CCM_05994	gi|346322238	myosin-5	33	144084	10.2	9.62	1	PSLSSLALVGPGTR
M-1	CCM_05892	gi|346322135	heat shock protein 78	36	80928	9.6	5.45	1	DIVDIR
M-1	CCM_05871*	gi|346322114	molybdenum cofactor biosynthesis protein 1 B	135	71734	10.7	9.57	1	KMLGYQEMLDTIR
M-1	CCM_05834	gi|346322077	flavin-containing amine oxidasedehydrogenase, putative	29	60070	8.6	7.65	1	SDLCAEPTTEAQR
M-1	CCM_05822*	gi|346322065	aminopeptidase P, putative	39	67347	17.1	5.59	1	FFADVEQASDGK
M-1	CCM_05789	gi|346322032	adenylosuccinate lyase	119	55654	15.6	6.06	2	LAKVISNLCK;AAQWAQDLVFDLESIEHAR
M-1	CCM_05742	gi|346321985	C6 zinc finger domain protein	28	69040	8.4	6.72	1	QVMMR
M-1	CCM_05740*	gi|346321983	alpha-N-arabinofuranosidase precursor, putative	73	53246	14.7	5.34	2	EGSIILGIGGDNSNR;VSIASNGGPFVEDAR
M-1	CCM_05712	gi|346321955	AIF-like mitochondrial oxidoreductase (Nfrl), putative	55	66584	13.6	8.51	1	GYDAGITIISNEGYLPIDRPK
M-1	CCM_05545	gi|346321788	glutamate carboxypeptidase	35	59171	12.1	6	1	AAVAIPSISAEDAR
M-1	CCM_05543	gi|346321786	bifunctional purine biosynthesis protein	286	64337	23.2	6.45	5	TVYGISLQQHR;EYAGAGDQYLPLR;SNAIDLLVSGQLPK;HVSPAGAAIGLPLTEDERK;EAFEAVFEQVPAAFTQEER
M-1	CCM_05475*	gi|346321718	alanyl-tRNA synthetase	41	107266	12.8	5.53	1	LYDTFGFPVDLTK
M-1	CCM_05326	gi|346321569	heat shock 70 kDa protein	672	73784	21.9	5.68	7	DAGQIAGLNVLR;EIQEVILVGGMTR;TTPSVVAFAEDGER;VVNEPTAAALAYGLEK;NAVVTVPAYFNDAQR;STNGDTHLGGEDFDIHLVR;SVNPDEAVAIGAAIQGAVLSGEVK
M-1	CCM_05266	gi|346321510	hypothetical protein	38	83774	13.3	5.87	1	DTIDQSRLK
M-1	CCM_05197	gi|346321441	chromosome segregation ATPase family protein	43	206863	10.6	4.78	1	GGMAQR
M-1	CCM_05186	gi|346321430	aldose 1-epimerase	878	46120	16.9	5.49	4	DHLGPYDWR;AAFIPYGATVSNVLLK;VAVDNILIPTGEFWSNK;QIFGPGDDPYVLQATYK
M-1	CCM_05175	gi|346321419	cell morphogenesis protein Sog2, putative	28	104299	6.5	9.52	1	APEGALR
M-1	CCM_05162	gi|346321406	hypothetical protein	33	105110	5.6	5.75	1	QMREDESLER
M-1	CCM_05128	gi|346321373	Bromodomain	33	89240	7.7	9.35	1	AEAAQAGASPSK
M-1	CCM_05126*	gi|346321371	aldehyde dehydrogenase	3089	59574	47.2	6.49	19	DVDLAVAAAR;FSTEEEAIK;GDVGAVVGCIR;IAFTGSTLVGR;IFVQEGIYDK;AAANAVGDPFDAK;IGPALATGNTIVMK;YYAGWADKIEGK;TAGAALSNHMDVDK;NTDLLAAVESLDNGK;ELGEAALDNYLQTK;LGNETTYGLAAAVHTK;TFQGPQVSQLQYDR;EAGFPPGVFNLISGFGK;IMQEEIFGPVCSISK;TAEQTPLSGLVFAQFVK;IFVQEGIYDKFLEAFK;FSTEEEAIKLGNETTYGLAAAVHTK;FEVINPSTEEVITSVCEATEKDVDLAVAAAR
M-1	CCM_05117*	gi|346321362	1,3-beta-glucanosyltransferase Gel1	390	47762	17.8	5.9	4	GNEFNAPYIK;VDPLADEAICTR;AIPVGYSAADVTESR;DGAGKGPGLTGTGSQTAGDSGLSVK
M-1	CCM_05087*	gi|346321332	glucose-regulated protein	674	72482	24.8	4.81	8	FELTGIPPAPR;DAGIIAGLNVLR;VEILVNDQGNR;VQSLIEEYFGGK;ITPSYVAFTEDER;QFTPEEVSAMILGK;IVNEPTAAAIAYGLDK;NQAAANPFNTIFDVK
M-1	CCM_05072	gi|346321317	acyl-CoA synthetase	109	91295	20.2	8.38	2	LVSIPELGYDADAK;QYEELVLEIASGLR
M-1	CCM_04958*	gi|346323985	hydrolase, putative	322	66069	17.4	5.44	4	SIAVGEVNGIK;FTIDVTSQIK;VPNADQQAEFR;VQTPPLDTDWTYK
M-1	CCM_04804*	gi|346323832	heat shock 70 kDa protein	2397	71735	38.1	5.09	15	STIQPVDR;FELTGIPPAPR;DAGLIAGLNVLR;FSDPEVQADMK;NGLESYAYSLR;CDIIANDQGNR;KFSDPEVQADMK;SLVHEIVLVGGSTR;TTPSFVAFTDTER;LITDYFNGKEPNK;ARFEELCQDLFR;TFTPEEISSMVLIK;IINEPTAAAIAYGLDKK;EILLLDVAPLSLGIETAGGMMTK;SINPDEAVAYGAAVQAAILSGDTTSTSTK
M-1	CCM_04709	gi|346323737	1,3-beta-glucanosyltransferase, putative	75	54886	2.7	4.55	1	DIPNLVSLNTNLIR
M-1	CCM_04562	gi|346323592	heat shock protein 60 (Antigen HIS-62)	81	61935	22.4	5.73	2	AALLAGVDTLAR;AAVEEGILPGGGTALIK
M-1	CCM_04533	gi|346323563	Armadillo-type fold domain containing protein	119	111574	6.2	6.94	1	MTRPQSSPILSQLR
M-1	CCM_04449	gi|346323479	fumarylacetoacetase	90	46385	20.6	5.89	2	AGDMLGSGTISGTELR;AELQAILGGSDSLLQSNDALK
M-1	CCM_04354	gi|346323384	dibenzothiophene desulfurization enzyme A	243	53107	12.1	6.32	3	TPLLLQAGASK;YAQAEEYMK;VLALVTPILGR
M-1	CCM_04336*	gi|346323366	rab GDP-dissociation inhibitor	85	51228	14.9	5.6	2	LNDWNIDLVPK;QVTGSFVQQGASPK
M-1	CCM_04225*	gi|346323255	SH3 domain protein	38	100013	4.2	10.09	1	DLLDNVGDLIDK
M-1	CCM_04164	gi|346323193	elongation factor 2	50	95792	5.8	6.68	1	TLGDVQVYPYK
M-1	CCM_04117	gi|346323146	hypothetical protein	37	140280	11.6	10.1	1	FRELEVSIDER
M-1	CCM_04030*	gi|346323059	GTPase-activating protein	28	50253	10	8.59	1	QQSHK
M-1	CCM_04013	gi|346323042	hypothetical protein	31	11952	35.1	8.61	1	FRLASFHGFGGEK
M-1	CCM_03987	gi|346323016	TGF beta receptor associated protein 1, putative	30	125661	10.5	5.46	2	SLDSRTAGSIER;SSSPDQPGTPQSDLIADK
M-1	CCM_03938	gi|346322967	D-3-phosphoglycerate dehydrogenase 1	83	53032	13.6	5.7	1	SVAELVIGEIISLAR
M-1	CCM_03937	gi|346322966	nucleosome assembly protein	45	60196	4.5	4.57	1	NQVTFAEIITDRDEAALK
M-1	CCM_03797	gi|346322826	bleomycin hydrolase	49	50582	12	5.76	1	EAVPLALADVTAR
M-1	CCM_03725*	gi|346322755	6-phosphofructokinase	192	86098	22.7	7.03	5	SYITTTNVK;MLGTLQGVEAVK;TLAGSTDALSASVIGIK;EFDWLEVDSWASK;NLLADKSEGGLALDTR
M-1	CCM_03709*	gi|346322739	GPI-anchored cell wall organization protein Ecm33	504	41802	15.7	5.08	2	SGGSVSFINNAK;VTVSPSLQGNLIIDGPK
M-1	CCM_03478	gi|346325609	Beta-lactamase-type transpeptidase fold domain containing protein	106	57853	15.6	5.52	3	SAVDLTPVAANK;AVEAVTGQPLAELLR;SAPAAQQLADAVAAVLPLVR
M-1	CCM_03450	gi|346325581	fumarate hydratase	79	50925	13.7	7.12	1	AIEILGGTMGSK
M-1	CCM_03431	gi|346325562	methylcrotonoyl-CoA carboxylase alpha chain	29	78102	18	6.02	1	IVLTEDEFMTQLK
M-1	CCM_03313*	gi|346325444	Extracellular membrane protein, 8-cysteine region, CFEM	35	18935	10	6	1	EQLLASVTPCVDKGCDAADK
M-1	CCM_03298	gi|346325429	phospholipid-translocating P-type ATPase domain-containing protein	35	173000	7.5	5.93	1	VSPAQK
M-1	CCM_03243*	gi|346325374	pyruvate carboxylase	44	127597	6.8	6.37	1	EAMESAMAEAK
M-1	CCM_02991	gi|346325123	mitochondrial cytochrome b2, putative	54	57221	9.5	6.53	1	QLDFAPSGVEVLAEAMPLLR
M-1	CCM_02954	gi|346325086	Hsp70 chaperone Hsp88	453	86743	17.7	5.25	6	ALLDASELAGLK;GVDVVTNEVSNR;TFEPLESALAQAK;QDFEEMIQPLLSR;AGDLPISSGTSSLDDAAR;LTKDDIDIIEVVGAGSR
M-1	CCM_02904	gi|346325036	hypothetical protein	212	87926	5.2	5.8	1	TPFFLGLIQLAEADKQWEER
M-1	CCM_02898	gi|346325030	lysophospholipase precursor	39	70667	11	5.21	2	TPLPILVADSR;NIGIVEYYATIIDELDKK
M-1	CCM_02852	gi|346324984	cell wall serine-threonine-rich galactomannoprotein Mp1	90	26480	5.2	5.48	1	AVMSTIGTDLDAVK
M-1	CCM_02764	gi|346324896	Amidase	119	69805	6.1	6.43	2	LAAELVAKGAVK;VETIDLEALWAR
M-1	CCM_02756*	gi|346324888	glucan 1,3-beta-glucosidase	92	84549	6.2	5.29	2	VGGFAGTQLQSDK;NCPVAIQNPQSK
M-1	CCM_02750*	gi|346324882	beta-glucosidase 1 precursor	287	96021	13.7	5.44	4	SLCMQDGPLGLR;FLAIVGEDAGPNPK;YESVLSNYDWAATR;ELFDVIYEVTATITNTGK
M-1	CCM_02544	gi|346324676	homeobox and C2H2 transcription factor	30	78766	8.6	5.03	1	MAAPLRPPASTMEAMSPMDIPARR
M-1	CCM_02471	gi|346324603	mitochondrial export translocase Oxa2	32	37368	9.9	11.41	1	QFIPLSSMLPFVVVSEALR
M-1	CCM_02400*	gi|346324532	argininosuccinate synthase	180	45753	18.2	5.54	4	ALDPTVSVIAPWR;ELLENSIIYSQK;FAAENNIPVSSSPK;MVIDDLQKEFLEELVFR
M-1	CCM_02267	gi|346324399	L-ascorbate oxidase	33	76900	8.5	5.25	1	YLDGIRAADAGSASSTKPAAAAMAVNDK
M-1	CCM_02207	gi|346324339	pyruvate carboxylase	35	135735	9.9	5.81	1	FFLSKPEIGEEFNVELEK
M-1	CCM_01939	gi|346324073	glutamyl-tRNA synthetase	28	72396	9.4	7.28	1	IAFDSSNGSMR
M-1	CCM_01912*	gi|346327656	catalase/peroxidase HPI	5724	86776	39.2	6.19	21	YLGPEVPK;AVISALQGVR;ALDANFDGSK;WTLVTSPGGAK;VMELDRYDIK;ADLIFGSQPELR;AVAEVYASSDANQK;GTTLALTEELLVDK;WTNDFFGSLLNNK;AALDAGLTVTVPFTGGR;FAPLNSWPDNGSLDK;EAPLIWQDPLPAATGK;VNPLDADFDYAAAFTK;SADFWPCQLNLAVLR;IALKPQNSFAANNPDRLK;FHKPTMLTSDLALINDPVYK;QNADKVNPLDADFDYAAAFTK;FHKPTMLTSDLALINDPVYK;VDATQDQTDETAFSFLEPQADGFR;VDTWQSDEGIYWGSEHEFFPSLK;THGAVAPDNIGPDPNAAPLEQQGFGWK
M-1	CCM_01874	gi|346327618	aminotransferase	49	60538	6.9	6.33	2	GTSVILTSNPR;VIVVPGIFFDLNPSR
M-1	CCM_01862*	gi|346327606	CFEM domain protein	524	30630	19.8	4.29	4	VVAYGIAACK;AQELGCSANDLK;DCSAAICPSEDAAK;CLCDNVNFGYGLR
M-1	CCM_01695*	gi|346327440	aminopeptidase 2	28	97818	6.7	5.44	1	TLLFASAGGSGDEK
M-1	CCM_01498	gi|346327244	hypothetical protein	35	125688	8.6	5.88	1	QDKDNDSLAATMDLESVSGGER
M-1	CCM_01409	gi|346327155	eIF4A-like protein	78	45089	13.6	5.07	2	ALQDGPQVVVGTPGR;MFVLDEADEMLSR
M-1	CCM_01311	gi|346327057	RNA polymerase I, subunit RPA34.5	32	69072	4.7	8.42	1	ADNSSDETSK
M-1	CCM_01282	gi|346327028	polyketide synthase, putative	30	277258	5.8	5.97	1	EAGAIAAALAR
M-1	CCM_01222*	gi|346326969	dihydrolipoyl dehydrogenase	434	54334	40.1	6.69	8	VIIDSEYR;TNLDTDGIVK;VALNDGGEATVR;VVTSTGALSLEK;AEEEAVAVVEYIK;GTLGGTCLNVGCIPSK;RPYTANLGLENIAMELDER;NILIATGSEATPFPGLEIDEKR
M-1	CCM_01191	gi|346326938	Aconitase-like core	460	85975	19.6	6.57	6	EHAALEPR;LTGELSGWTSPK;STVTVQVAPTSDR;AAFTVTPGSEQIR;NFTTGDWDAVPAVAR;AIDINKEVYDFLASACAK
M-1	CCM_00909*	gi|346326658	extracellular lipase, putative	49	63609	5.3	5.1	1	DLLWTNLLANR
M-1	CCM_00809*	gi|346326558	elongation factor 1-alpha	230	50609	16.4	9.18	4	QTVAVGVIK;IGGIGTVPVGR;YQVTVIDAPGHR;TLLQAIDAIEPPERPTNKPLR
M-1	CCM_00778	gi|346326527	extracellular serine-threonine rich protein	29	68927	7.5	6.09	1	DMLAGR
M-1	CCM_00706*	gi|346326455	penicillin-binding protein, putative	770	59129	29.8	5.53	11	SIASTLAGEFK;ATGLELQLTPK;CLLDQTAPFSK;TEPIFLYYLR;GELGEPNVLFER;ATPDTLYFAGSTSK;GELGEPNVLFERV;EDGGAGLVISTVADYTK;DAVAAPEHLAAGYYWDSNAER;AIPSSLTNEQIVGHYYDPGYGTLR;NDFVMYEDWSTEHLTLEDAASHR
M-1	CCM_00694	gi|346326443	serine/threonine protein kinase (Prp4), putative	33	95873	6.9	7.14	1	TYAYQIFVSLAHMR
M-1	CCM_00480	gi|346326230	glutamyl-tRNA(Gln) amidotransferase subunit A	42	57901	10.6	5.8	2	MNNTAGSFALLGAK;ADFVSGLPELYLK
M-1	CCM_00345*	gi|346326095	transketolase	628	75213	28.6	5.76	10	STGLGDYSGR;GAYVLQEVEGAK;FGASGAYKDVYK;FNPQNPSWLNR;QNLPQLEGCTIEK;SLPTYTPADDAVATR;FGFNPDESFAVPQK;IVSIPCFEVFDAQSK;HSSEGAAAEAEWNQLLAK;IEAAIPELFGGSADLTGSNLTR
M-1	CCM_00262	gi|346326012	UDP-galactopyranose mutase	91	57661	15.8	5.53	2	AIEGLIDASIEAR;GADQHVDVLVIGMGPTGLGAAK
M-1	CCM_00041	gi|346325791	importin beta-5 subunit, putative	29	113467	6.2	4.53	1	AINDLIDAR
M-1	CCM_00012	gi|346325762	Sas10/Utp3/C1D	44	42864	14.4	8.91	1	GANVR
M-2	CCM_09648	gi|346318082	40S ribosomal protein S24	28	20317	16.6	10.39	1	AGISKDELSEK
M-2	CCM_09573	gi|346318346	hypothetical protein	144	42659	8.3	6.08	1	DIGYYSADLFSK
M-2	CCM_09501	gi|346318274	O-methyltransferase family 3	350	27749	43.1	4.93	5	GGVILADNILR;LSPEEPYDLVFIDAQK;RGLVANDSEENPWAAAGAK;DGSVTTLEFKPEYADAAR;AAFQENGVENVEVIQGDALETLAK
M-2	CCM_09493*	gi|346318266	tartrate dehydrogenase	50	40807	11	5.71	1	EIVIQETVMTR
M-2	CCM_09479	gi|346318252	Ribosome-inactivating protein	2709	60367	38.1	4.8	14	VQVILAK;LETQADLR;SVLAVSLDDR;VEGFANPEWR;VDVNVEWIEL;VLLFDVPCEK;ALADAGPLVPGSR;LQADNLYLLAYR;GAASYLATHLQDPR;SLLVLVQMLSEALR;SVNLDEMDADAYKK;LENDWADISEAVLR;GDENPDDVCGTVTAITR;GDTTYTDSTPLLANENQLQK
M-2	CCM_09385	gi|346318159	pre-60S factor REI1, putative	27	38504	21.7	8.07	1	QVMLDGANMGLTK
M-2	CCM_09380	gi|346318154	hypothetical protein	65	31396	4.6	5.64	1	LQQLVSVIEALQK
M-2	CCM_09142	gi|346318403	cell division control protein 12	122	44632	13.8	8.53	2	IAAVIEAQNIK;ALMDAMPFAVIGSEK
M-2	CCM_09089	gi|346319439	Lipase, class 2	94	31349	14.5	5.6	1	LNAGPIVQPGNK
M-2	CCM_09067	gi|346319417	phosphoribosylglycinamide formyltransferase	238	24567	28.3	5.65	4	IISLITNR;TGIMAHYVIAEVDR;IINLHPAMPGEFDGANAIER;GAPILVQEIAWEGEDLDALK
M-2	CCM_09020	gi|346319371	Extracellular membrane protein, 8-cysteine region, CFEM	28	17782	11.6	8.09	1	ANSGSSSASGSATGSSGSSSR
M-2	CCM_09007	gi|346319358	sorbitol utilization protein SOU2	28	30993	26.7	7.1	1	FGETVELK
M-2	CCM_08844	gi|346319196	amidohydrolase	392	47907	24.9	6.35	5	VLQVGAEANK;MALGTDILSSDR;VLSDPENVTHVWK;QFSDAELAAMVQEAAR;TLTTPEYLDALPAPSR
M-2	CCM_08825	gi|346319177	lysosomal protective protein precursor, putative	271	66981	4.6	5.06	1	GGFVDALGYLLDAGVK
M-2	CCM_08823*	gi|346319175	NAD dependent epimerase/dehydratase family protein	425	27498	24.2	6.13	3	APEQAPTIEK;LAADEALYAATK;DAAIHFIHAAAATPSVR
M-2	CCM_08780*	gi|346319132	chitin deacetylase, putative	37	37677	14.3	5.38	1	GAINDPRYAWGGLIK
M-2	CCM_08657*	gi|346319010	pyruvate dehydrogenase E1 component beta subunit	70	41912	14.8	6.27	2	ITGAEVPTPYAQK;NYGVEAEVINLR
M-2	CCM_08526	gi|346318880	stomatin family protein	1480	44083	38.5	5.82	10	AVDPGLVK;AAFGISNVR;VLQDVIER;SVQQGNVGLVTK;QAADILSSAPAMQIR;VNPLSEHLLQVDVK;IQTADVPEQICMTK;MAVVAPPSEEDLQTSYAK;FASSEHGTSANGQGTGGFVR;DIIFSQELQESLSMAAQSK
M-2	CCM_08444	gi|346318798	pentafunctional AROM polypeptide	40	83150	5.5	6.53	2	VDLLR;ALKIAK
M-2	CCM_08404	gi|346318759	LIM domain containing protein	29	80547	8.6	9.25	1	SISSADGR
M-2	CCM_08311	gi|346318666	alkaline serine protease AorO, putative	33	71636	8.7	5.62	1	MSAGKGPIGFANPALYAAVDR
M-2	CCM_08309	gi|346318664	peptidase family T4 protein	28	44100	6.1	5.87	2	ELLPEIQIGK;FAVTPEHVVR
M-2	CCM_08219	gi|346320364	NACHT and TPR domain protein	30	164787	6.6	5.4	1	MDARFVAIATDAAK
M-2	CCM_08212	gi|346320357	catechol dioxygenase	43	31950	16.3	4.97	1	GVFVTDAEGR
M-2	CCM_08201*	gi|346320346	Peroxidase	690	32883	42	9.08	7	NAAEVLR;SVFFIDPK;APNFTADTTK;IIDSLQTGDK;TILSYPASTGR;DIAEVTGGHVGFPIIGDK;ITTPINWVPGDDVIVAPPVSNEEAEK
M-2	CCM_08165	gi|346320311	acetamidase	32	63278	8.3	7.68	1	TVNALR
M-2	CCM_07888	gi|346320035	short chain dehydrogenase, putative	34	28526	11.5	5.76	1	AGLNMVMR
M-2	CCM_07886*	gi|346320033	cyanide hydratase/nitrilase, putative	2737	39907	47.6	5.57	10	TLIVDANAADPR;LGLAKPLPVTEE;VNYQDSLPLLK;NSLKPDSVEMQR;AAAVQAEPGWFNLEK;LADFGGHYMRPDLIR;LVFGEGTGDSLNTVVETEIGR;LQDDEAVVDAEHAVIGNGFTR;RLQDDEAVVDAEHAVIGNGFTR;AVDDPPKTFEGLVIVDVDLDENLLTK
M-2	CCM_07815	gi|346319962	proteasome component PRE5	83	28467	18.8	5.75	1	IFQIEYAAEAVK
M-2	CCM_07697	gi|346319844	sister chromatid cohesion protein Mis4, putative	31	203484	5.6	5.87	1	AKLLAK
M-2	CCM_07489	gi|346319636	Aspartate/other aminotransferase	924	46457	25.7	8.83	7	IASTILGDPK;LAQEFSVYATK;ISVAGITSDNVGR;LAYGENSSALDR;VGAFSIVCEDAAEK;DTIGLDFEGMVADIK;EYAGITGVPELPPLAAK
M-2	CCM_07451	gi|346319598	U4/U6 small nuclear ribonucleoprotein	27	54556	6.6	9.47	1	DMSLNR
M-2	CCM_07401	gi|346319548	cytoplasmic ribosomal protein subunit S3	31	28526	8.1	8.68	1	VTPTVTDIIIR
M-2	CCM_07200	gi|346321180	hypothetical protein	28	94061	11.8	5.12	1	MYDQAGALTVWIR
M-2	CCM_07013*	gi|346320993	hypothetical protein	241	20591	12.7	5.1	2	IDPNQVTAQER;LFDLCNSQNVGNAR
M-2	CCM_06999	gi|346320979	Phospholipase/carboxylesterase	30	28021	19.4	5.95	1	DILADEAAALGGR
M-2	CCM_06996	gi|346320976	Ras-like protein	32	35872	11.1	7.59	1	INVDQAFYDIVR
M-2	CCM_06958	gi|346320938	14-3-3 protein	461	33734	28.3	4.89	5	YLAEFASGEK;YDEMVTYMK;DSTLIMQLLR;IISSIEQKEESK;QAFDDAIAELDSLSEESYR
M-2	CCM_06903	gi|346320883	transcription initiation factor iif	27	43228	14.4	5.25	1	LQIISR
M-2	CCM_06688	gi|346320671	hypothetical protein	93	44341	11.2	9.69	1	ERQDDEELR
M-2	CCM_06587	gi|346320568	binuclear zinc transcription factor	30	95074	0.6	6.02	1	SGPKR
M-2	CCM_06510	gi|346320490	Protein kinase-like domain	32	92334	4.8	6.71	1	VALGGFLDGFYGQGQR
M-2	CCM_06491	gi|346320471	CRAL/TRIO domain protein	46	40194	4.2	4.95	1	ATFGNVEEFIK
M-2	CCM_06472	gi|346320452	O-methyltransferase, putative	107	39652	25.6	5.36	3	AASSDVLAAVR;VLSDFVDKDIVLALGR;IFDNIPVDGAISIADLAAK
M-2	CCM_06468	gi|346320448	MFS transporter, putative	32	67323	2	9.28	1	ANNLLK
M-2	CCM_06383	gi|346322623	14-3-3 protein	580	30334	34.1	4.81	8	YLAEFATGDK;DSTLIMQLLR;YLAEFATGDKR;ICEDILDVLDK;IVTSIEQKEESK;IVASEDRDLTVEER;AATDVAQGELPPTHPIR;ICEDILDVLDKHLIPSAK
M-2	CCM_06284*	gi|346322525	inorganic pyrophosphatase	439	39072	18.5	6.1	3	VIVIDVNDPLAPK;TAAGDVSIANVTVSR;VLGVMALLDEEETDWK
M-2	CCM_06127	gi|346322368	homoserine acetyltransferase family protein	77	39741	6.7	5.34	1	IADNEWLVGAGK
M-2	CCM_06062	gi|346322303	pyruvate kinase	80	59457	18.5	6.77	2	AILGPEGQGIQIIAK;GDLGIEIPAAEVFAAQK
M-2	CCM_05938	gi|346322182	involucrin repeat protein	32	558319	4.5	4.9	1	LEDPAPRDSR
M-2	CCM_05895	gi|346322138	glucokinase	34	34353	2.9	6.13	1	NFLDEANSR
M-2	CCM_05854	gi|346322097	bifunctional purine biosynthetic protein Ade1, putative	333	83102	18.1	5.13	2	LDLASAAAFVEGVADGCR;AAAVAAALGEAGEAVYTLGQLVK
M-2	CCM_05803	gi|346322046	integral membrane protein	27	46196	6.3	5.09	1	MTSRGAVLFLVAMMLLTGVCNTLLTK
M-2	CCM_05784*	gi|346322027	malate dehydrogenase	3505	36208	60.2	6.45	13	VQFGGDEVVK;GLIEVAAEVAPK;GVQFAHNPPQK;LFGVTTLDIVR;LTGYLPANDGAR;AETFVAEIIGEK;DDLFNINAGIVK;DADIIVIPAGIPR;DGAGSATLSMAYAGFR;AVVAGASGGIGQPLSLLLK;ANNPLEGITDQETALLAK;ASPSVNIPADKYDALVNR;GLVEPSYVYLPGVPGGEAIAK
M-2	CCM_05688	gi|346321931	class III chitinase, putative	37	42840	4.9	5.19	1	LLLGIPAAQGAGGGYTAGSK
M-2	CCM_05489*	gi|346321732	heat shock protein 70	53	66711	8	5.4	2	ARFEELNAK;DAGAISGLNVLR
M-2	CCM_05413*	gi|346321656	conserved lysine-rich protein, putative	1065	62949	15	5.06	6	DNWVAQIK;NTLESLKPAPK;EIAASVTESETYK;EFFFFNSEATEAK;SAEGALDNISWAAHTGK;EIAASVTESETYKNTLESLKPAPK
M-2	CCM_05390	gi|346321633	ABC1 domain containing protein	28	51240	2.6	8.33	1	AKATPTK
M-2	CCM_05388*	gi|346321631	aspartate aminotransferase	36	48059	8.7	7.23	1	IASQLAILQR
M-2	CCM_05362	gi|346321605	C6 transcription factor	34	79837	2.9	5.98	1	SGKTLMASVQR
M-2	CCM_05260	gi|346321504	malate dehydrogenase	583	35052	39.1	8.63	6	VQFGGDEVVK;VTELALYDIR;TLFGVTTLDVVR;DAEIVLIPAGVPR;GGPGVAADISHVNTK;VIEPTFVESPLYK
M-2	CCM_05246	gi|346321490	short chain dehydrogenase/reductase family oxidoreductase, putative	720	44578	26.9	6.28	5	GCNVVLADIK;TDVTAWEDLR;SMAPLEAAVGIR;TTQLALQHWLAPENAAR;VAEAMLLLVESEDHPGGTILEVSAK
M-2	CCM_05213	gi|346321457	septin AspA, putative	171	43700	22.8	5.04	4	VNVIPVIGR;QYDDILAEESR;ADSLTPQELAESK;QYPWGVVEVDNPR
M-2	CCM_05095*	gi|346321340	lactoylglutathione lyase	48	37127	19.3	6.03	1	FYEFLGMSVVK
M-2	CCM_04987	gi|346324014	amidinotransferase	38	41201	9.4	5.77	1	GLLVFNPEYITEER
M-2	CCM_04587	gi|346323617	dynactin	27	140110	13.6	5.33	1	AISVESADEEMTQLLAK
M-2	CCM_04473	gi|346323503	60S ribosomal protein L8	39	37495	7.5	10.24	1	TAAVLAFTEVR
M-2	CCM_04404	gi|346323434	actin cytoskeleton protein	212	28910	9.2	6.25	2	FLGTIQNLDAK;ANNFLTGLSSYFEK
M-2	CCM_04342*	gi|346323372	proteasome component PUP2	309	33358	19.2	5.34	3	VTSTLLETSSVEK;SLTIVDAETLVLK;LFQVEYSLEAIK
M-2	CCM_04171	gi|346323200	isocitrate dehydrogenase subunit 2	45	43525	17.6	9.14	2	TPYDGVDTVLIR;ENTEGEYSGIEHVVVDGVVQSIK
M-2	CCM_03974	gi|346323003	ATP-dependent permease MDL2	132	87912	7	9.46	1	SVTQNLSDGLR
M-2	CCM_03930	gi|346322959	MYND domain protein (SamB), putative	30	69047	10.2	7.25	1	YLLDR
M-2	CCM_03874	gi|346322903	elongation factor 1-gamma	126	45643	16.1	5.79	3	VTTVDLAAPR;LTLADIFAAGIISR
M-2	CCM_03343	gi|346325474	annexin ANXC4	30	89285	10.1	9.18	1	SARSNALTLEPSR
M-2	CCM_03326	gi|346325457	dienelactone hydrolase family protein	34	29284	9.7	6.17	1	ESSNPFAVAASVHPAMVDAADAPGIK
M-2	CCM_03324*	gi|346325455	transaldolase	1370	35770	46.6	5.93	15	ILEIIPGR;LLVEFGQK;TIVMGASFR;IASTWEGIK;ETDPGVTSVK;LIDDAVAYAK;ALHIIDLYK;FAADAETLKK;AFLISPFVGR;TFINDEPTFR;KTFINDEPTFR;FAFNEEQMAVEK;QGGDVDAQVENALDR;KQGGDVDAQVENALDR;YKPQDATTNPSLILAAAK
M-2	CCM_03199*	gi|346325330	DNA replication licensing factor mcm5	27	80741	10.4	6.67	1	LSSHFVSIR
M-2	CCM_03147	gi|346325279	3-hydroxybutyryl-CoA dehydrogenase, putative	36	35240	6.7	8.86	1	VASISADTPGFLANR
M-2	CCM_03045*	gi|346325177	formate dehydrogenase	7255	52325	55.7	8.97	23	VVGTVAVGR;EDVADALK;GSYLINTAR;GDWDVAAVAK;VLLVLYDGGK;AILTSYFSGK;KGSYLINTAR;VKVLLVLYDGGK;NFVPAHEQVER;GAIVVKEDVADALK;EDYRPEDLIVHK;ELLYYDYQPLSADK;WLEDQGHTLVTTSDK;QEYDLEDKVVGTVAVGR;ELLYYDYQPLSADKEK;SGHLAGYGGDVWFPQPAPK;EDYRPEDLIVHKGDYATK;NPFGGGNAMVPHMSGTSLDAQKR;WLEDQGHTLVTTSDKEGENSK;VDTLEELLAQCDIVTINCPLHEK;FDQELVDAEVIITTPFHPGYLTAER;RVDTLEELLAQCDIVTINCPLHEK;EGENSKFDQELVDAEVIITTPFHPGYLTAER
M-2	CCM_02973	gi|346325105	myo-inositol-1-monophosphatase	191	32146	22.4	4.87	2	LMLAANPADIPSGTK;LNAVDIVTEADQAIEK
M-2	CCM_02716*	gi|346324848	adenosine kinase	202	36417	7.7	5.17	2	LIAGGAAQNSAR;SLEESIDMGQWLAR
M-2	CCM_02686	gi|346324818	phosphoribosylaminoimidazole-succinocarboxamide synthase	40	36712	19.1	6.1	1	GKPGVVLPDNVVAETTSK
M-2	CCM_02671	gi|346324803	60S ribosomal protein L10a	267	24267	31.3	9.79	3	KYDAFIASEALIK;NFLETVELQIGLK;TQVQELLEYSNETK
M-2	CCM_02636	gi|346324768	mRNA capping enzyme alpha subunit, putative	57	45265	13.4	6.88	1	LFKEFPEELK
M-2	CCM_02604	gi|346324736	Phosphoglycerate mutase	35	25677	7.7	5.13	1	YTGVTELDLTPR
M-2	CCM_02598	gi|346324730	ToxD-like zinc binding oxidoreductase, putative	57	37474	13.3	6.1	1	DTPSASVASSAPGR
M-2	CCM_02568	gi|346324700	Fungal transcriptional regulatory protein	28	78345	5.8	6.16	1	DNLLETSLSLAMLALHLWIHK
M-2	CCM_02418	gi|346324550	Protein kinase-like domain	28	34488	30.1	7.86	1	SSQPFNDGFIVRWAVIILYK
M-2	CCM_02391	gi|346324523	UV excision repair protein (RadW), putative	37	115645	5	8.83	1	FTLEVEPADLISAVK
M-2	CCM_02338	gi|346324470	ATP synthase subunit gamma precursor	51	37208	20.8	8.67	1	TSAEDIQLTFAGIGK
M-2	CCM_02312	gi|346324444	peroxisomal dehydratase	30	34048	12.3	8.94	1	DLLLFANSIGAK
M-2	CCM_02228	gi|346324360	WD domain-containing protein	36	106997	10.6	5.91	1	LIVTSSADK
M-2	CCM_02116	gi|346324249	Oligopeptide transporter OPT superfamily	30	87505	2.2	9.17	1	VYNVSR
M-2	CCM_01840	gi|346327584	proteinase, putative	44	67838	8.6	5.59	1	DSLRVPVMQLAANEASIATR
M-2	CCM_01757	gi|346327502	urease accessory protein ureG	55	28933	13.3	5.46	1	ELADFIIYVIDVSGGDKVPR
M-2	CCM_01751	gi|346327496	proteasome subunit alpha type 2	141	30034	11.6	5.53	2	LTPQEIEDYLTSL;YSEELELEDAIHIALLTLK
M-2	CCM_01724	gi|346327469	hypothetical protein	34	29125	12.2	8.29	1	AAAQQR
M-2	CCM_01709	gi|346327454	proteasome component Y13	175	28185	8.4	5.69	1	LWSADEITALLK
M-2	CCM_01674	gi|346327419	triosephosphate isomerase	540	27082	16.5	6.02	2	TNVSDKVAEETR;IVIAYEPIWAIGTGK
M-2	CCM_01660	gi|346327405	epoxide hydrolase	218	37948	46.8	5.94	5	VSQGVVFENLDR;AAAQYTPLEDLIR;ADEVNSIVSEWLEK;LGPSPLLEPAELDFYADEYAR;TDAPADLSHYTFASTAADLAELAR
M-2	CCM_01639	gi|346327384	thiazole biosynthetic enzyme	680	35386	21.5	5.48	5	AAPAGDDPANVR;MGPTFGAMALSGVK;GLDMNTAEDAIVK;LFNATCVEDLITR;LAIDDMLGQWDSFK
M-2	CCM_01484*	gi|346327230	proteasome component PRE6	92	30071	24.1	8.37	1	LTVEDPATIEYITK
M-2	CCM_01474	gi|346327220	enoyl-CoA hydratase	39	31844	8	8.81	1	AFPTYEALVEETLK
M-2	CCM_01452	gi|346327198	uracil-5-carboxylate decarboxylase	111	40821	7.2	5.86	1	LILLSSELAALDAALADPAAK
M-2	CCM_01138*	gi|346326885	serine protease	1305	57127	22.6	6.12	5	GSVANMSLGGGK;SNGSGTMSDVIK;AVTVGASAIDDSR;TTLLDQAVDAAVSK;GVDWAASSHAEQVK
M-2	CCM_01048	gi|346326796	elongation factor 1-beta	66	24848	14.9	4.38	2	AFSTSPAADKYPNAAR;HIASHESEFATLPGDPSK
M-2	CCM_01010	gi|346326758	vacuolar import and degradation protein 27	40	103478	14.8	5.09	1	FATNISK
M-2	CCM_00941	gi|346326689	hypothetical protein	27	12500	14.9	9.45	1	IQAKPNDYVMTR
M-2	CCM_00761*	gi|346326510	guanine nucleotide-binding protein beta subunit-like protein	65	35636	10.7	6.36	2	LWELATGTTTR;DGTTMLWDLNESK
M-2	CCM_00748	gi|346326497	coatomer beta subunit	27	106976	5.1	5.24	1	QLVLEGDYYLATVLSSTLVK
M-2	CCM_00743	gi|346326492	fructose-bisphosphate aldolase, class II	491	39156	23.9	5.71	4	SGVIVGDDVLR;KSGVIVGDDVLR;VAIALQDFNNANQL;KLLPWLDGMLDADEAHFK
M-2	CCM_00635	gi|346326385	Hsc70 cochaperone (SGT), putative	29	92464	11.3	4.81	1	GAMEAYAK
M-2	CCM_00554*	gi|346326304	spermidine synthase	153	37168	15	5.81	1	VLVIGGGDGGVLR
M-2	CCM_00544	gi|346326294	proteasome subunit alpha type 6	75	27913	13.8	5.57	1	LANISQVYTQR
M-2	CCM_00510	gi|346326260	outer mitochondrial membrane protein porin	60	40750	19.1	6.56	2	TGNAVGLEVASK;LEGLFNFLPATAAK
M-2	CCM_00508	gi|346326258	ubiquitin-conjugating enzyme E2-18 kDa	32	21426	26.4	9.21	1	NWECGVPGK
M-2	CCM_00464*	gi|346326214	arginase	32	34681	3.4	4.89	1	DLAPAADPEYR
M-2	CCM_00462	gi|346326212	ribose 5-phosphate isomerase A	32	30258	4.2	5.5	1	LSDMGSTNPVVR
M-2	CCM_00396	gi|346326146	saccharopine dehydrogenase	31	48652	29.5	5.84	1	IVEISGLDLMDTAK
M-2	CCM_00341	gi|346326091	fructose-1,6-bisphosphatase	76	37186	17.8	5.72	1	AGIFLGSYDEIEK
M-2	CCM_00332*	gi|346326082	homoserine dehydrogenase	426	38603	32.9	5.4	6	DIFIAATASGAK;SFLSQLQTLATR;LPAFDAQMEETK;GSDNIISFYTER;TPPALAQVIEYLAAAPAR;ALFHDDYAEISIDSALDTLAASTK
M-2	CCM_00241	gi|346325991	hypothetical protein	30	14498	12.6	5.41	1	TQAGSSR
M-2	CCM_00240	gi|346325990	ADP, ATP carrier protein	288	34387	21.1	9.97	2	TLASDGIAGLYR;TAADEGVLALWR
M-2	CCM_00216	gi|346325966	cell division control protein 10	70	39996	19.9	7.18	2	LSDVVNVVPVIAK;THLQDLIETTSQIHYETFR
M-2	CCM_00200	gi|346325950	alanine--glyoxylate aminotransferase	94	41017	13.3	6.83	2	FADCLTQYGAK;LDGPVGGVPSTAEIEK
M-2	CCM_00128	gi|346325878	histone deacetylase RpdA/Rpd3	28	71107	7.4	4.38	1	ITAAVIDNLR
M-2	CCM_00006	gi|346325756	acyl-CoA dehydrogenase	34	47782	7.5	6.5	1	GITAFVVDKDTPGFSIAK
M-3	CCM_09604*	gi|346318038	hypothetical protein	304	15172	35	4.86	1	VSVAVLIDDQK
M-3	CCM_09557*	gi|346318330	hypothetical protein	269	24108	9	9.66	2	LSIISGFR;AIAAYGPVDWSR
M-3	CCM_09519	gi|346318292	hypothetical protein	543	24610	32.5	9.26	5	IVWIDQNK;AYLIFPHDK;LIKPENLDGFSK;SIFFTGQSPQDIAK;DGIFYSIELPEIIENKK
M-3	CCM_09457	gi|346318231	ran/spi1 binding protein	107	30921	19.8	4.66	3	TNEESEEQLFK;FANSDNANEFKDAFLK;AEGEDVAPESEDVHFEPVIK
M-3	CCM_08952	gi|346319303	l-fucose permease, putative	31	50092	2.2	9.13	1	RVIDSCNDTK
M-3	CCM_08783	gi|346319135	cupin 2 domain-containing protein	167	20556	5.9	5.13	1	TESLDFGIITK
M-3	CCM_08476	gi|346318830	monoamine oxidase N	28	54641	1.8	6.42	1	GDLVAVTLR
M-3	CCM_07513	gi|346319660	DUF453 domain protein	34	42326	9.1	8.17	1	GGTSNGLVLRAADLPPAGR
M-3	CCM_07176	gi|346321156	GTP-binding protein SAS1	48	25249	4.8	5.19	1	LLLIGDSGVGK
M-3	CCM_06966	gi|346320946	proteasome component PUP3	47	21413	6.8	5.26	1	TFANLVSSSLYER
M-3	CCM_06827*	gi|346320807	vacuolar ATP synthase subunit H	43	60478	6.9	7.74	1	NQTSLLPTAVLAR
M-3	CCM_06578*	gi|346320559	hypothetical protein	37	43439	10.3	9.8	1	GMASLSGAWTLVCLLAVAIR
M-3	CCM_06141	gi|346322382	nucleoside hydrolase, putative	37	47899	2.5	5.25	1	NVVGMMQVIEK
M-3	CCM_05825	gi|346322068	1,2-dihydroxy-3-keto-5-methylthiopentene dioxygenase	72	20410	7	5.18	1	ITDIGGVNDLAK
M-3	CCM_05466	gi|346321709	LysM domain containing protein	31	211066	1.8	6.05	1	YRGANGATSTTR
M-3	CCM_04979*	gi|346324006	superoxide dismutase	144	22647	6.7	6.7	1	AAYIENIWK
M-3	CCM_04775	gi|346323803	ATP synthase F1 delta subunit	35	23490	5.4	9.65	1	VLTDSL
M-3	CCM_04656*	gi|346323685	hypothetical protein	161	28346	4.4	8.2	1	LTQVVPLTSLR
M-3	CCM_04481*	gi|346323511	nucleoporin SONB	31	208317	1.4	5.59	1	KLSDFWTELVEQASSAAISK
M-3	CCM_04398	gi|346323428	hypothetical protein	465	27484	19.4	9.21	3	EPSATGGFGGGGK;SSSTVDEPSILK;ADDELDKPYLAGFEWDKEESWTR
M-3	CCM_03936*	gi|346322965	ATPase type 13A2	29	151287	2.4	5.61	1	LSVHAHLLR
M-3	CCM_03913	gi|346322942	peptidyl-prolyl cis-trans isomerase B precursor	210	22630	26.4	7.02	2	SGELEVPAEGIHVEL;HVVFGEVLEGYDIVDK
M-3	CCM_03736*	gi|346322765	glycogen synthase	37	80775	5.1	5.97	1	ITVVAFIIMPAK
M-3	CCM_03517	gi|346325648	scytalone dehydratase	283	20374	18.5	5.96	2	YTDETLGTVANK;SLQGALHENLSPDEYVAILEK
M-3	CCM_03403*	gi|346325534	superoxide dismutase	61	17237	12.7	6.58	1	TVVVHGGTDDLGKGGNEESLK
M-3	CCM_03345	gi|346325476	woronin body major protein	111	58933	11.7	8.5	4	LSTAFESGR;ALVLNDNGR;VSTSSATGQYR;VLDLQGGNIVAMTETGDVK
M-3	CCM_03275	gi|346325406	peroxiredoxin-5, putative	236	17922	36.5	6.1	3	YAIVVDHGK;VNDEFIIFASDEDCKFSK;VTYAELEPAGGVTVSGADEVLAKL
M-3	CCM_03086	gi|346325218	glutathione peroxidase family protein	702	23754	37.6	9.04	7	LYQSLAAK;EIVAEINK;VVLVVNTASK;AAPVYEWLK;GQELPLTNYR;CGFTGQYAGLEK;WASTTTPESLEKEIVAEINK
M-3	CCM_02440	gi|346324572	hypothetical protein	68	7343	18.2	5.83	1	FGEDVSGAKDVR
M-3	CCM_01858	gi|346327602	carbonic anhydrase 2	41	25729	8	5.82	1	IPAEQITGLEPGETFVHR
M-3	CCM_01759	gi|346327504	GTP-binding protein rho1, putative	242	27633	17.8	6.16	4	LVIVGDGACGK;KLVIVGDGACGK;TNEGVHEVFEHATR;HVELALWDTAGQEDYDR
M-3	CCM_01464	gi|346327210	40S ribosomal protein S12	43	16477	13.7	4.96	1	GQMSVQDALK
M-3	CCM_01263	gi|346327009	eukaryotic translation initiation factor subunit eIF2A, putative	35	74169	0.7	9.4	1	KINTK
M-3	CCM_01033	gi|346326781	60S ribosomal protein L20	34	20170	13.8	10.52	1	TDAVDALYSDMAAR
M-3	CCM_00979	gi|346326727	Cell division control protein 42	65	22076	12.3	6.1	1	LKDVFDEAIVAALEPPAPK
M-3	CCM_00678	gi|346326427	Acyl-CoA oxidase	46	75752	4.6	7.37	1	TANHAVLMAQLMVPDPKR
M-3	CCM_00471*	gi|346326221	hypothetical protein	797	18272	30.2	6.41	4	MDYLTSFLGK;ATETVSVGLGPGK;AEAAPNSATLPDAR;LTGQEPPSNENNMK
M-3	CCM_00310	gi|346326060	hydroxymethylglutaryl-CoA synthase	38	50305	2.4	6.06	1	LEVGTETLLDK
M-3	CCM_00126	gi|346325876	peptidyl-prolyl cis-trans isomerase	2545	19626	40.3	8.65	6	RPSIVDSGTL;HVVFGEVADK;FADENFQLK;ALEATGSGSGTVK;INFNLFDDVVPK;IIPEFMLQGGDFTR
M-3	CCM_00088	gi|346325838	adenine phosphoribosyltransferase 1	398	23063	7	7.88	1	VLVVDDIIATGGSAK
M-4	CCM_08262	gi|346318617	alcohol dehydrogenase, putative	27	86782	1.5	8.53	1	FSRPLKEGEGPK
M-4	CCM_09660	gi|346318094	hypothetical protein	74	15608	8.7	9.47	1	RPLDTVGASVVAK
M-4	CCM_09281*	gi|346318542	hypothetical protein	1659	18004	43.9	5.43	5	GYFVETYR;LSLSWDDGKPVR;DAVPAAATTTTEKPR;TAQDVIAALNLTPHPEK;DVVLGADLWAGQRPQAVIER
M-4	CCM_09221*	gi|346318482	heat-stable 19 kDa antigen precursor	732	15414	30.7	5.25	3	SVTILAIDR;GEEVGRVEAQVTQVDVK;SLEYVSCSNGEHGLITR
M-4	CCM_09186*	gi|346318447	mitochodrial matrix protein HMF1	2010	23164	18	8.52	3	AVLAEAGSSIPK;NVDVEIEAIALP;DAPAPVGPYSQAIK
M-4	CCM_09084*	gi|346319434	choline dehydrogenase, putative	29	67496	2	5.96	1	EFVPQAVLADLK
M-4	CCM_08697	gi|346319050	hypothetical protein	287	354780	1.3	6.78	2	SSLWLLIR;SLLEIQVPR;
M-4	CCM_08457*	gi|346318811	cyanate hydratase, putative	2072	20274	40.7	5.64	5	LSELLQVPR;LATLDLSMVSR;LPPYSQALFAAK;EALAAQMMGFPDRGR;AGPMPPVEPLIYR;
M-4	CCM_07342*	gi|346319489	Glycoside hydrolase, family 25	545	19014	27.5	5.3	3	LVGDSVPLYR;DHFYTTSSPEMENAVRR;DNAVQHLGYQDEGITGWVFK
M-4	CCM_07136*	gi|346321116	hypothetical protein	114	22008	14.6	5.84	2	GDFNQHYVR;NCISFMSAYTSTQADNLDAAK
M-4	CCM_07126*	gi|346321106	nucleoside diphosphate kinase	1995	16233	32.2	6.29	4	EIALWFK;GDFAIDVGR;NVCHGSDSVENAQK;AILGATNPLASAPGTIR
M-4	CCM_07116	gi|346321096	hypothetical protein	1050	15582	23.1	6.71	2	RLLPVYPQLEPAIK;VLRDNFGPIAPDGFDEGVTK
M-4	CCM_06990	gi|346320970	hypothetical protein	53	29866	3.7	7.78	1	ASLGNVGAGR
M-4	CCM_06600	gi|346320581	hypothetical protein	56	18338	7	9.11	1	ANLPGLNAVQTK
M-4	CCM_06584	gi|346320565	hypothetical protein	35	325259	1.4	6.28	1	IIKACDSCK
M-4	CCM_06184	gi|346322425	homeobox transcription factor, putative	32	61751	1.6	9.46	1	RNTPVSTPR
M-4	CCM_06117*	gi|346322358	hypothetical protein	1391	17012	18.7	6.29	2	LGSALQQADWR;VILDKLSTHDSMDSLAR
M-4	CCM_05839	gi|346322082	60S ribosomal protein L23	68	16753	9.2	10.32	1	LTPDVDALDIAANK
M-4	CCM_05290*	gi|346321533	L-PSP endoribonuclease family protein Brt1	3282	14105	36.4	5.27	3	VNVFLASMDDFAK;AILEAAGTTIENVVK;TLPLNTDVEIECTAVL
M-4	CCM_05280	gi|346321524	copper resistance protein Crd2	72	12501	10.8	8.5	1	AASENTIQTGAR
M-4	CCM_05138	gi|346321383	L-PSP endoribonuclease family protein, putative	46	15829	12.9	5.52	1	INSYHVPINDEAVAAMVR
M-4	CCM_04977	gi|346324004	hypothetical protein	64	20252	5.9	5.53	1	ITEVCDPGSIK
M-4	CCM_04549	gi|346323579	glyceraldehyde 3-phosphate dehydrogenase (GAPDH)	1626	36167	27.5	6.46	5	AGISLNDNFVK;GAAQNIIPSSTGAAK;VPTANVSVVDLTVR;ETAAEYVVESTGVFTTIDK;NAVEHNDIDVVAVNDPFVEVK
M-4	CCM_04486*	gi|346323516	nuclear transport factor 2	34	15905	5.6	4.77	1	LTSLPFEK
M-4	CCM_04256	gi|346323286	profilin	285	14363	9.3	5.77	1	AISAIVGGDSAAK
M-4	CCM_04249*	gi|346323279	hypothetical protein	1351	11917	51.4	5.33	5	EMTLEFK;YNAMNDYTFK;EGEPIMIPQDATGTVK;FIGSNVLTNELGPDVK;EMTLEFKEGEPIMIPQDATGTVK
M-4	CCM_04239	gi|346323269	histidinol-phosphate aminotransferase	28	43413	3.5	5.53	1	VTAALSAPGSETIK
M-4	CCM_03832*	gi|346322861	Ricin B-related lectin	610	14741	37.5	4.32	5	FEYEDGTIR;TFPEGEFPIR;IVVRDENDNAR;MTFPEGEFPIR;LADRDDLVVGEWEGDVK
M-4	CCM_03530	gi|346325661	MFS transporter, putative	31	55515	2	8.54	1	EMDLVDSGTK
M-4	CCM_03337	gi|346325468	stress responsive A/B barrel domain protein	37	13065	10.3	6.96	1	SVVIGKPEADPR
M-4	CCM_02642	gi|346324774	Major facilitator superfamily transporter	60	51147	7.7	9.54	1	ARAGWSLLLVSALAIWGGGYK
M-4	CCM_01921	gi|346327665	polyketide synthase, putative	36	241407	0.8	5.83	1	FPGASDVNGLWDVLINK
M-4	CCM_01722	gi|346327467	cyclophilin	3057	17921	43.5	6.82	6	KIVVAASGEC;VVEGMDVVQK;VFFDITADGNPLGK;VIPGFMCQGGDFTK;SIYGETFADENFTLK;VVEGMDVVQKVETYGSESGK
M-4	CCM_01208	gi|346326955	Histone H2B	36	14832	10.2	10.16	1	LILPGELAK
M-4	CCM_01207	gi|346326954	histone H2A	37	14317	6.6	10.55	1	AGLAFPVGR
M-4	CCM_01185	gi|346326932	1,3-beta-glucan synthase component GLS1	42	260600	1.4	8.67	1	DRIGIVQSQPSIR
M-4	CCM_00522	gi|346326272	RNA polymerase II transcription elongation factor Rtf1p, putative	34	67338	2.5	5.87	1	RAATATGGTAMDALR
M-4	CCM_00331*	gi|346326081	thioredoxin	87	12365	17	5.49	1	IDVDVLQGLSK
M-4	CCM_00323	gi|346326073	hypothetical protein	40	14684	19.1	9.57	2	KLESLGSEAGAK;SAIPGTGGSSPDATR
M-4	CCM_07109	gi|346321089	Metallophosphoesterase	28	44143	2.8	6	1	QDAGFMTAISK
M-5	CCM_09294*	gi|346318555	coatomer beta' subunit	28	96834	2.4	4.65	1	AIVVHPTQPFVLTASDDMTIK
M-5	CCM_08669	gi|346319022	hypothetical protein	445	19457	7	5.12	1	VPLVGPPVAAVLR
M-5	CCM_08417	gi|346318772	cholinephosphate cytidylyltransferase	29	43756	3.8	6.54	1	WVDEVIEDCPWIVTR
M-5	CCM_08409*	gi|346318764	DNA replication checkpoint mediator	43	141348	0.9	4.95	1	ARAEDEQQVEK
M-5	CCM_07161	gi|346321141	hypothetical protein	27	60092	3.1	4.65	1	RGATPEPGDEAADVHDSK
M-5	CCM_05639*	gi|346321882	importin beta-2 subunit	32	111661	1.8	4.65	1	EQFFLPLMDGILQKMLDR
M-5	CCM_03964	gi|346322993	signal recognition particle protein	40	72493	3.5	9.28	1	GSHIASAGLVASLAAVDTDKTSR
M-5	CCM_03890	gi|346322919	hypothetical protein	31	30490	6	9.64	1	AKPGNMAVHQDTAKIEK
M-5	CCM_03299*	gi|346325430	ankyrin 2,3/unc44	71	146941	1.6	6.44	1	CSDQDAEVADSFIIGAIASNK
M-5	CCM_02960*	gi|346325092	ubiquitin fusion protein	388	49357	3.7	9.32	1	TITLEVESSDTIDNVK
M-5	CCM_02437*	gi|346324569	non-ribosomal peptide synthetase	149	169044	0.9	5.69	1	VAVTLSPR
M-5	CCM_01273*	gi|346327019	Casein kinase substrate, phosphoprotein PP28	78	27060	7.7	6.3	1	MAEPSLIMPASAAPAANSR
M-5	CCM_00672	gi|346326421	C6 finger domain protein, putative	32	61898	2.3	7.63	1	LDKMLPEQTSLLR
M-5	CCM_00213	gi|346325963	high affinity methionine permease	54	57148	3.4	9.14	1	MAAIPEKPNSSDDGAEPR
M-5	CCM_00144*	gi|346325894	hypothetical protein	43	30026	7.7	6.82	1	GASAQTFGETVGAGANDVESGTAK
F-1	CCM_09671	gi|346318105	MFS glucose transporter, putative	32	54076	6.7	8.64	1	FLAGIGAGGATVIVPLYISEIAPRDQR
F-1	CCM_09664	gi|346318098	hypothetical protein	34	85879	4.5	9.19	1	SVVGEEALIIQVPVK
F-1	CCM_09493*	gi|346318266	tartrate dehydrogenase	73	40807	11.6	5.71	1	EIVIQETVMTR
F-1	CCM_09362	gi|346318136	prolidase pepP, putative	31	51436	2.4	5.54	1	ESQAIYDIVLK
F-1	CCM_09292*	gi|346318553	glucose-6-phosphate isomerase	300	60959	2.4	6	1	NFLTDETLDLLVK
F-1	CCM_09114	gi|346318375	Di-copper centre-containing	192	157209	9.3	8.56	5	LLTQQYATK;TPPLTAQTIR;ISPTEPIPTR;ALEPNNVIAVR;MPGLKPMGDDSYGDYR
F-1	CCM_09084*	gi|346319434	choline dehydrogenase, putative	28	67496	5.7	5.96	1	EFVPQAVLADLK
F-1	CCM_09069	gi|346319419	tetratricopeptide repeat domain containing protein	33	22885	2.9	6.36	1	RVGNAK
F-1	CCM_09037	gi|346319388	hypothetical protein	39	46668	5.7	6.48	1	TNNCYFSTNSK
F-1	CCM_09023*	gi|346319374	peroxidase/catalase 2	1025	91299	24.5	6.57	11	MLTTDLSLR;AILDTGLSTSK;SPAGAPQWVAK;VDLIFGSHAELR;GAGVDVTVPFTPGR;NTEPFIPDAFDPSK;FLENPDQFADAFAR;FAPLNSWPDNGNLDK;VMNLDRFDVDVASKPR;VSIADLIVLAGAAGVEQAAK;QHNPSSNPLGPDFDYAAAFK
F-1	CCM_08995*	gi|346319346	beta-hexosaminidase precursor	43	69045	5.5	5.86	1	HVIGASAPLWSEQVDDAIISGK
F-1	CCM_08977	gi|346319328	Cyclin-like F-box	28	33503	2.5	9.68	1	HSMIASR
F-1	CCM_08852	gi|346319204	DUF726 domain protein	29	95900	6.4	9.11	1	WPEPLLKISK
F-1	CCM_08842	gi|346319194	bacteriodes thetaiotaomicron symbiotic chitinase, putative	35	203298	3.3	5.7	1	GHTDISEIQIGLDILR
F-1	CCM_08835*	gi|346319187	FAD-dependent pyridine nucleotide-disulfide oxidoreductase	518	44589	23.7	6.42	5	QTLLDATEK;NVLLVDSGVYR;NAFIINVPTEQASTLPK;HLHDLPGNDGQQSAYYR;TDYDAIIIGGGPSGLAALSGLAR
F-1	CCM_08827	gi|346319179	Taurine catabolism dioxygenase TauD/TfdA	31	43026	2.8	5.94	1	EPVVNDHPIVR
F-1	CCM_08799	gi|346319151	mitochondrial DNA-directed RNA polymerase, putative	28	155168	4	8.42	1	QTVMTNVYGVTFAGAK
F-1	CCM_08772*	gi|346319124	FAD-binding, type 2	154	63803	5.6	6.23	1	LLNQEAFEDPK
F-1	CCM_08535*	gi|346318889	5-methyltetrahydropteroyltriglutamate-homocysteine methyltransferase	119	85815	15.3	6.09	5	AIETVESAIQK;GGVDVSSLEMVK;GQSIDPIDLLEK;VIAATSSSLLHTPHTLASEK;DDVHQSVQAEQLALALRDEVVDLEK
F-1	CCM_08485*	gi|346318839	glutaminase GtaA	96	78287	5.8	4.98	2	WTLEPLLEYQK;SAAGQDYATITSLALR
F-1	CCM_08075	gi|346320221	DEAD-like helicase	48	258274	3.9	5.47	1	VMLGQPFNLYPLAR
F-1	CCM_08057	gi|346320203	penicillin-binding protein, putative	53	61311	8.2	5.28	2	ELPAQQLVATR;ELPAQQLVATREDLLVPSR
F-1	CCM_08003	gi|346320150	ATPase, AAA-type, core	39	60536	11.2	7.66	1	MNAGDLGSSPDAVEK
F-1	CCM_07886*	gi|346320033	cyanide hydratase/nitrilase, putative	932	39907	22.4	5.57	5	TLIVDANAADPR;LGLAKPLPVTEE;VNYQDSLPLLK;AAAVQAEPGWFNLEK;LVFGEGTGDSLNTVVETEIGR
F-1	CCM_07879	gi|346320026	ethylene receptor	29	135224	3.5	5.77	1	QASPR
F-1	CCM_07595*	gi|346319743	Six-hairpin glycosidase-like protein	246	98490	4.3	5.89	2	ALADLQNDYFK;SVIAATGWDLQR
F-1	CCM_07344	gi|346319491	SH3 domain protein	30	127309	6	5.14	1	IAEEAYFADPGVSPTATATTGR
F-1	CCM_07244*	gi|346321224	adenosylhomocysteinase	254	49411	10.7	5.69	3	VAVVAGFGDVGK;TGALEVGVFVLPK;LLVPAINVNDSVTK
F-1	CCM_06873*	gi|346320853	6-phosphogluconate dehydrogenase	224	58182	18.7	6.14	2	FVGSGVSGGEEGAR;GVLDSFLIEITR
F-1	CCM_06827*	gi|346320807	vacuolar ATP synthase subunit H	31	60478	5.4	7.74	1	LPPLLETLGAR
F-1	CCM_06791	gi|346320771	aspartic-type endopeptidase, putative	444	48197	7	5.26	1	YSFYTIIPDGVR
F-1	CCM_06747	gi|346320729	zinc knuckle domain containing protein	33	32582	6.4	8.44	1	ACPNPVGPAAMGR
F-1	CCM_06659*	gi|346320640	enolase	4889	47445	55.5	5.19	13	LNQILR;ACNALLLK;IAMDVASSEFYK;GVPLYAHISDLAGTK;VNQIGTLTESIQAAK;SGETEDVTIADIVVGIR;AIVPSGASTGQHEAVELR;GNPTVEVDLVTETGLHR;IAMDVASSEFYKTEEK;GVSQAVANVNTVIGPALIK;IEEELGDLAVYAGANFR;TQDIQIVGDDLTVTNPLR;LAFQEFMIVPSQAASFTEAMR
F-1	CCM_06280*	gi|346322521	hexokinase	117	54174	14.2	5.15	4	LALVDLHNEK;NIEELFTVDTAK;LQINVTGPELELIR;TKYDVIIDEESPRPGQQAFEK
F-1	CCM_06213	gi|346322454	galactose oxidase precursor	167	80476	1.9	7.92	1	VANLLTQDAQGVYR
F-1	CCM_05871*	gi|346322114	molybdenum cofactor biosynthesis protein 1 B	42	71734	8.5	9.57	1	KMLGYQEMLDTIR
F-1	CCM_05822*	gi|346322065	aminopeptidase P, putative	50	67347	8.6	5.59	1	YLITDTASWAVK
F-1	CCM_05740*	gi|346321983	alpha-N-arabinofuranosidase precursor, putative	136	53246	8.9	5.34	2	EGSIILGIGGDNSNR;ATTACCTGSYISHEGDVVK
F-1	CCM_05569	gi|346321812	FF domain	27	98014	6.7	9.22	1	RGAGGAPR
F-1	CCM_05496	gi|346321739	glutamate carboxypeptidase, putative	56	91685	4	5.62	1	DAWIVGGAGDPNSGSAVLNEVVR
F-1	CCM_05414	gi|346321657	hypothetical protein	32	79260	12	9.05	1	GKNASLPR
F-1	CCM_05413*	gi|346321656	conserved lysine-rich protein, putative	39	62949	1.9	5.06	1	NTLESLKPAPK
F-1	CCM_05388*	gi|346321631	aspartate aminotransferase	47	48059	7.1	7.23	1	ASELMLGADSPAIK
F-1	CCM_05126*	gi|346321371	aldehyde dehydrogenase	682	59574	19.9	6.49	5	GDVGAVVGCIR;IGPALATGNTIVMK;NTDLLAAVESLDNGK;ELGEAALDNYLQTK;TAEQTPLSGLVFAQFVK
F-1	CCM_05117*	gi|346321362	1,3-beta-glucanosyltransferase Gel1	496	47762	20.5	5.9	6	YGIVQFDGTK;GNEFNAPYIK;VDPLADEAICTR;AIPVGYSAADVTESR;NTLAFFSGNEVINEK;YKNTLAFFSGNEVINEK
F-1	CCM_05087*	gi|346321332	glucose-regulated protein	531	72482	13.5	4.81	3	DAGIIAGLNVLR;MKDVAESYLGK;IVNEPTAAAIAYGLDKTDGER
F-1	CCM_05063	gi|346321308	RING and UBP finger domain protein	130	86958	6.7	5.69	2	TLSDYNIQK;TITLEVESSDTIDNVK
F-1	CCM_05033	gi|346324060	PLC-like phosphodiesterase, TIM beta/alpha-barrel domain	30	62885	11.5	6.07	1	VLHGYTLTK
F-1	CCM_04958*	gi|346323985	hydrolase, putative	361	66069	17.3	5.44	6	EAMVYDLK;SIAVGEVNGIK;FTIDVTSQIK;QLGILINEHK;VPNADQQAEFR;VQTPPLDTDWTYK
F-1	CCM_04804*	gi|346323832	heat shock 70 kDa protein	1968	71735	22.7	5.09	10	LVNHFVADFK;DAGLIAGLNVLR;FEELCQDLFR;SLVHEIVLVGGSTR;TTPSFVAFTDTER;LITDYFNGKEPNK;ARFEELCQDLFR;TFTPEEISSMVLIK;IINEPTAAAIAYGLDK;NQVAMNPHNTVFDAKR
F-1	CCM_04715	gi|346323743	acetamidase/formamidase	69	34589	4.4	5.26	1	EYAVMGLDVDLR
F-1	CCM_04668	gi|346323697	endosomal peripheral membrane protein	28	188141	5.2	5.9	1	LLGGLR
F-1	CCM_04336*	gi|346323366	rab GDP-dissociation inhibitor	38	51228	8.2	5.6	1	SPLMGLFEK
F-1	CCM_04225*	gi|346323255	SH3 domain protein	48	100013	12.3	10.09	1	DLLDNVGDLIDK
F-1	CCM_04122	gi|346323151	GPI-anchored cell wall beta-1,3-endoglucanase EglC	61	46417	11.3	4.75	1	LYTMIQDGTVSDPITAIPAAISTK
F-1	CCM_04009	gi|346323038	glycosyl hydrolase, family 92 protein	63	85759	4.3	5.33	1	AVLADAEDEPLEWSVHGR
F-1	CCM_03936*	gi|346322965	ATPase type 13A2	34	151287	6.6	5.61	1	LSVHAHLLR
F-1	CCM_03813	gi|346322842	vacuolar protease A precursor	787	42787	12.4	5.26	4	IEYLPLR;YYSVYDLNK;AYWEVDFDAIAFGK;NTDFAEATNEPGLAFAFGR
F-1	CCM_03725*	gi|346322755	6-phosphofructokinase	163	86098	12.6	7.03	5	VFVIETQGGR;MLGTLQGVEAVK;TLAGSTDALSASVIGIK;EFDWLEVDSWASK;NLLADKSEGGLALDTR
F-1	CCM_03709*	gi|346322739	GPI-anchored cell wall organization protein Ecm33	807	41802	19.7	5.08	4	SGGSVSFINNAK;LDEITGFPELK;VTVSPSLQGNLIIDGPK;SVENMLLGGNFENAELPALDDVK
F-1	CCM_03629	gi|346322661	amidase family protein	66	50644	2.8	5.12	1	AVLAVAPEDLLDR
F-1	CCM_03495	gi|346325626	glutamate synthase precursor	39	235761	6.3	5.92	1	RQLEDVAASLGLR
F-1	CCM_03313*	gi|346325444	Extracellular membrane protein, 8-cysteine region, CFEM	37	18935	6.5	6	1	EQLLASVTPCVDK
F-1	CCM_03243*	gi|346325374	pyruvate carboxylase	61	127597	7.3	6.37	1	EAMESAMAEAK
F-1	CCM_03168	gi|346325300	peptidylarginine deiminase-like enzyme	507	38960	7.3	4.75	2	FARPGVVLLSK;TFLQDVSIER
F-1	CCM_03129	gi|346325261	structural maintenance of chromosome complex subunit SmcA	29	127270	5.5	7.15	1	IEAEEARR
F-1	CCM_02876	gi|346325008	membrin	28	27819	15.9	9.32	1	LYSVANTLGISGDTIRMVER
F-1	CCM_02831	gi|346324963	5~-nucleotidase precursor	59	65642	5.3	5.42	1	LAVIGATTETTK
F-1	CCM_02756*	gi|346324888	glucan 1,3-beta-glucosidase	43	84549	3	5.29	1	GTLIVDNVDFSK
F-1	CCM_02750*	gi|346324882	beta-glucosidase 1 precursor	64	96021	6.5	5.44	1	FLAIVGEDAGPNPK
F-1	CCM_02546	gi|346324678	Protein kinase domain-containing protein	31	174001	5.9	5.98	1	LQPGVTLIPGTNLPDTTNMPR
F-1	CCM_02420	gi|346324552	carbohydrate esterase family 9 protein	38	101072	6.4	5.98	1	ALDAIHPDDIQIQVIK
F-1	CCM_02400*	gi|346324532	argininosuccinate synthase	303	45753	16.8	5.54	5	SVDPLDAPDVPTK;ALDPTVSVIAPWR;ELLENSIIYSQK;FAAENNIPVSSSPK;MVIDDLQKEFLEELVFR
F-1	CCM_02086	gi|346324220	alpha-1,2-mannosidase family protein, putative	468	89785	12.1	5.22	4	NPVTGKTATIR;LITLYGGPEAFCR;MSNIQVVTEGVDASLIK;DGDKPLILQDLTDLSNSR
F-1	CCM_01960	gi|346324094	Short-chain dehydrogenase/reductase SDR	38	36470	8.4	9.19	1	SQAAPAEMLETLDK
F-1	CCM_01912*	gi|346327656	catalase/peroxidase HPI	775	86776	24.4	6.19	7	AVISALQGVR;ADLIFGSQPELR;AVAEVYASSDANQK;GTTLALTEELLVDK;EAPLIWQDPLPAATGK;IALKPQNSFAANNPDR;SKPISLADIIVLGGTAAIEK
F-1	CCM_01695*	gi|346327440	aminopeptidase 2	81	97818	6.9	5.44	3	AGLLTVEDR;VVDLLLDEKETSINTK;MISTYLGEDKFLEGVR
F-1	CCM_01571	gi|346327317	aminopeptidase, putative	36	105459	3.9	5.67	1	SVFNQDETIR
F-1	CCM_01417	gi|346327163	alpha-1,2-mannosidase, putative subfamily	264	89510	12.5	5.29	5	ATVLVDGTTGR;EFSLLNPVTGK;DGGMLELHLGSK;VDNTGLNTSLQR;DTDPHVPLVPLIIADLSDLSESR
F-1	CCM_01398	gi|346327144	Carbohydrate-binding WSC	490	59561	11.7	8.05	2	ALNSGGTSSPSMTNEK;ALSGAFVADDAMTLEK
F-1	CCM_01222*	gi|346326969	dihydrolipoyl dehydrogenase	351	54334	18.2	6.69	4	VVTSTGALSLEK;AEEEAVAVVEYIK;VTVVEFLGQIGGPGMDNEIAK;RPYTANLGLENIAMELDER
F-1	CCM_00909*	gi|346326658	extracellular lipase, putative	296	63609	11.9	5.1	3	DLLWTNLLANR;SAIMNSGSVIPTER;VGGFGFLAGSEVLEDGSTNLGLR
F-1	CCM_00706*	gi|346326455	penicillin-binding protein, putative	948	59129	29.6	5.53	11	SIASTLAGEFK;ATGLELQLTPK;FVEMHLDSTR;CLLDQTAPFSK;TEPIFLYYLR;GELGEPNVLFERV;ATPDTLYFAGSTSK;GELGEPNVLFERV;EDGGAGLVISTVADYTK;HEDGSPVTTAQQVQNLR;AIPSSLTNEQIVGHYYDPGYGTLR
F-1	CCM_00420	gi|346326170	methoxy mycolic acid synthase 1	32	53823	16.9	5.47	1	DQLGNGATWISSISAAISAVAR
F-1	CCM_00345*	gi|346326095	transketolase	266	75213	19.9	5.76	5	GAYVLQEVEGAK;FGASGAYKDVYK;SLPTYTPADDAVATR;HSSEGAAAEAEWNQLLAK;IEAAIPELFGGSADLTGSNLTR
F-1	CCM_00332*	gi|346326082	homoserine dehydrogenase	55	38603	9.9	5.4	2	DIFIAATASGAK;FVGSIDVAANAVK
F-1	CCM_00250	gi|346326000	BTB/POZ fold domain containing protein	30	55203	3.5	5.73	1	SEIVLRLENVQK
F-1	CCM_00215	gi|346325965	1,3-beta-glucanosyltransferase Gel2	45	52863	2.5	4.97	1	QIPVGYSAADVR
F-1	CCM_00177	gi|346325927	vacuolar protein sorting-associated protein vps13	30	357477	4	5.59	1	MLEGLVAGLLNRFLGMYVK
F-2	CCM_09371	gi|346318145	RING finger membrane protein	28	247738	5.4	5.96	1	VFLAVDGENKR
F-2	CCM_09237*	gi|346318498	GPI-anchored cell wall beta-1,3-endoglucanase	120	43125	3.6	4.94	1	AGVGADPEVIVSFIK
F-2	CCM_08823*	gi|346319175	NAD dependent epimerase/dehydratase family protein	409	27498	17.8	6.13	2	LAADEALYAATK;DAAIHFIHAAAATPSVR
F-2	CCM_08780*	gi|346319132	chitin deacetylase, putative	1628	37677	22	5.38	5	YAWGGLIK;DIWDDAVEKR;ATFFVTGNNLGK;SVTVGECLGDPR;GAINDPRYAWGGLIK
F-2	CCM_08708	gi|346319061	long-chain fatty acid transporter, putative	34	70171	5.1	8.63	1	CVRAALGETGELLLK
F-2	CCM_08657*	gi|346319010	pyruvate dehydrogenase E1 component beta subunit	59	41912	8.8	6.27	1	NYGVEAEVINLR
F-2	CCM_08608	gi|346318961	hypothetical protein	55	30243	6.4	8.2	1	AMDQWLEEDVPIYVHPK
F-2	CCM_08409*	gi|346318764	DNA replication checkpoint mediator	43	141348	5.5	4.95	1	ARAEDEQQVEK
F-2	CCM_08201*	gi|346320346	Peroxidase	215	32883	25.6	9.08	5	APNFTADTTK;IIDSLQTGDK;TILSYPASTGR;DIAEVTGGHVGFPIIGDK;ITTPINWVPGDDVIVAPPVSNEEAEK
F-2	CCM_08095	gi|346320241	chitin deacetylase	72	46327	12.3	7.44	2	ILDILDSYK;DYLNDAPENIHLSK
F-2	CCM_07843	gi|346319990	DnaJ domain protein	27	63034	3.5	9.75	1	CHPDKVQDPQLK
F-2	CCM_07791	gi|346319938	exosome component 1	28	22421	9.6	9.3	1	MATTEIPTLAIPGR
F-2	CCM_07581	gi|346319729	metallopeptidase MepB	417	79497	6.3	5.59	1	APISDELVANLIR
F-2	CCM_07013*	gi|346320993	hypothetical protein	849	20591	12.7	5.1	2	IDPNQVTAQER;LFDLCNSQNVGNAR
F-2	CCM_06738	gi|346320720	hypothetical protein	36	40343	4.4	8.91	1	WAGLQPDTDPR
F-2	CCM_06578*	gi|346320559	hypothetical protein	32	43439	4	9.8	1	VGGGGGIIGR
F-2	CCM_06324	gi|346322564	hypothetical protein	46	45180	6.6	5.73	1	MLTPPDDESPGR
F-2	CCM_06284*	gi|346322525	inorganic pyrophosphatase	770	39072	8	6.1	2	VIVIDVNDPLAPK;TAAGDVSIANVTVSR
F-2	CCM_06275	gi|346322516	Karyogamy protein, KAR9	47	120714	2.8	9.59	1	EGLSDVETAIVR
F-2	CCM_05948	gi|346322192	hypothetical protein	35	37060	5.8	5.48	1	QLMIDLLGFMER
F-2	CCM_05843	gi|346322086	serine/threonine protein kinase, putative	30	67934	1.8	5.23	1	FVGGVLLDGGR
F-2	CCM_05784*	gi|346322027	malate dehydrogenase	2630	36208	34.6	6.45	9	VQFGGDEVVK;GLIEVAAEVAPK;GVQFAHNPPQK;LFGVTTLDIVR;AETFVAEIIGEK;DDLFNINAGIVK;DADIIVIPAGIPR;ASPSVNIPADKYDALVNR;GLVEPSYVYLPGVPGGEAIAK
F-2	CCM_05489*	gi|346321732	heat shock protein 70	44	66711	6.2	5.4	1	ARFEELNAK
F-2	CCM_05271	gi|346321515	3-ketosteroid-delta-1-dehydrogenase, putative	27	62234	3.7	6.33	1	SIWQMLTQR
F-2	CCM_05123	gi|346321368	proteinase T precursor	302	39854	8.3	5.98	2	LVQLATR;VLDNNGSGSWSNVIAGMDFVVNDSR
F-2	CCM_05095*	gi|346321340	lactoylglutathione lyase	36	37127	14	6.03	1	ITETDPGTYR
F-2	CCM_04656*	gi|346323685	hypothetical protein	33	28346	8.8	8.2	1	LTQVVPLTSLR
F-2	CCM_04624	gi|346323653	glucosamine-6-phosphate deaminase	82	39440	3.4	6.51	1	TLAYDTILANSR
F-2	CCM_04506	gi|346323536	DUF323 domain-containing protein	32	41711	7	5.37	1	VKDTLDAIANSR
F-2	CCM_04342*	gi|346323372	proteasome component PUP2	321	33358	22.2	5.34	2	VTSTLLETSSVEK;SLTIVDAETLVLK
F-2	CCM_04307	gi|346323337	oryzin precursor	65	40517	6.3	6.06	1	VLSDDGTGLISTVIAGIEFVASDR
F-2	CCM_04030*	gi|346323059	GTPase-activating protein	33	50253	2.3	8.59	1	QQSHK
F-2	CCM_04003	gi|346323032	peptidase M4, thermolysin	724	57898	17.5	4.53	4	AVYDAENTTNER;AVNEAFDNVGSVLK;CTFLQFADVTVDVAEEDFK;DFEQMFDDNGGVHIFSGIPNK
F-2	CCM_03832*	gi|346322861	Ricin B-related lectin	48	14741	13.3	4.32	1	LADRDDLVVGEWEGDVK
F-2	CCM_03736*	gi|346322765	glycogen synthase	27	80775	1.7	5.97	1	ITVVAFIIMPAK
F-2	CCM_03641	gi|346322673	hypothetical protein	27	39847	3.2	5.96	1	WIASQPVGQTR
F-2	CCM_03596	gi|346325727	metalloprotease 1	29	34323	6.6	5.05	1	GDFIADTPAER
F-2	CCM_03324*	gi|346325455	transaldolase	449	35770	21.3	5.93	6	LIDDAVAYAK;ALHIIDLYK;FAADAETLKK;TFINDEPTFR;FAFNEEQMAVEK;YKPQDATTNPSLILAAAK
F-2	CCM_03199*	gi|346325330	DNA replication licensing factor mcm5	30	80741	4.7	6.67	1	LSSHFVSIR
F-2	CCM_03045*	gi|346325177	formate dehydrogenase	351	52325	18.8	8.97	4	GSYLINTAR;GDWDVAAVAK;GAIVVKEDVADALK;SGHLAGYGGDVWFPQPAPK
F-2	CCM_02997	gi|346325129	fatty acid synthase beta subunit dehydratase	37	233049	3.1	5.62	1	FSTMLDEPIK
F-2	CCM_02883	gi|346325015	beta-galactosidase	646	115903	10.3	6.17	5	LQITSASGATK;YGISAGVQGVTR;AHGNDLPDTFAR;ASFGAQDGASFNALR;YATADVDAAQHPYELR
F-2	CCM_02807	gi|346324939	aspartyl aminopeptidase	29	68852	6.1	6.44	1	QAGGAIVPTLVK
F-2	CCM_02716*	gi|346324848	adenosine kinase	49	36417	3.3	5.17	1	DVAQHLANLPK
F-2	CCM_02699	gi|346324831	allantoate permease, putative	33	64731	11.6	9.26	1	RTCFQLTTMMQPLCFIR
F-2	CCM_02543	gi|346324675	hypothetical protein	61	29810	6.1	5.32	1	LSALFTEIEAR
F-2	CCM_02262	gi|346324394	BTB/POZ fold domain containing protein	49	36463	15.5	6.39	1	EATAAAGSNVAAEVASINAAPTPVLDSR
F-2	CCM_01854	gi|346327598	Nnf1	29	23612	11.9	5.91	1	AEGVLR
F-2	CCM_01484*	gi|346327230	proteasome component PRE6	358	30071	16.4	8.37	3	SLLEVVQTGAK;LTVEDPATIEYITK;IQVLDNHAALAFAGLNADAR
F-2	CCM_01384	gi|346327130	NADP-specific glutamate dehydrogenase	60	54788	8.1	5.82	1	GTLIAESAEGFTAAHVDEIAALK
F-2	CCM_01273*	gi|346327019	Casein kinase substrate, phosphoprotein PP28	32	27060	7.7	6.3	1	MAEPSLIMPASAAPAANSR
F-2	CCM_01138*	gi|346326885	serine protease	1976	57127	28	6.12	7	GSVANMSLGGGK;QTLGFGTFNK;SNGSGTMSDVIK;AVTVGASAIDDSR;TTLLDQAVDAAVSK;GVDWAASSHAEQVK;GLHFAVAAGNDNADACNYSPAAAK
F-2	CCM_00947	gi|346326695	beta-Ig-H3/Fasciclin	102	42147	3.2	5.8	1	DAAMALVGGSLQK
F-2	CCM_00887	gi|346326636	LAP2 like protein	214	44206	13.1	5.22	3	AVAELSTTLSK;SDYGLQSSDWVLEK;GKPESVGVIMDFVDPGLTK
F-2	CCM_00829	gi|346326578	hypothetical protein	27	38874	8.1	6.29	1	DLGYFSKHEHDYVSNSK
F-2	CCM_00809*	gi|346326558	elongation factor 1-alpha	41	50609	4.5	9.18	1	TLLQAIDAIEPPERPTNKPLR
F-2	CCM_00761*	gi|346326510	guanine nucleotide-binding protein beta subunit-like protein	126	35636	7.5	6.36	2	LWELATGTTTR;DGTTMLWDLNESK
F-2	CCM_00721	gi|346326470	carboxypeptidase A1 precursor	81	44601	5.2	6.41	2	GISAGDAPETK;GDYTFTAELR
F-2	CCM_00554*	gi|346326304	spermidine synthase	260	37168	19.6	5.81	3	STVHIGDGFK;VLVIGGGDGGVLR;STDYGHVLVLDNVIQCTER
F-2	CCM_00464*	gi|346326214	arginase	199	34681	6.5	4.89	2	NPLLVSAVNR;DLAPAADPEYR
F-2	CCM_00087	gi|346325837	Glycoside hydrolase, family 47	36	121018	0.5	5.8	1	LSGDPR
F-3	CCM_09557*	gi|346318330	hypothetical protein	114	24108	11.8	9.66	1	AIAAYGPVDWSR
F-3	CCM_09221*	gi|346318482	heat-stable 19 kDa antigen precursor	973	15414	30.7	5.25	4	SVTILAIDR;VEAQVTQVDVK;GEEVGRVEAQVTQVDVK;SLEYVSCSNGEHGLITR
F-3	CCM_08691	gi|346319044	hypothetical protein	28	58409	3.6	10.78	1	TCTDETVGVVGYGAIGER
F-3	CCM_08397	gi|346318752	Signal transduction response regulator	421	25568	14.2	9.41	2	LITGVDSEVDNGSVGR;DVVNKQEAGFADSTVPK
F-3	CCM_07342*	gi|346319489	Glycoside hydrolase, family 25	265	19014	22.2	5.3	3	LVGDSVPLYR;AGNRDDTVPFYR;DHFYTTSSPEMENAVR
F-3	CCM_05639*	gi|346321882	importin beta-2 subunit	45	111661	3.4	4.65	1	EQFFLPLMDGILQKMLDR
F-3	CCM_03403*	gi|346325534	superoxide dismutase	73	17237	29.1	6.58	1	TVVVHGGTDDLGKGGNEESLK
F-3	CCM_02687	gi|346324819	peptidase alpha-lytic pro domain protein	378	38659	6.1	4.92	2	GGTTYFQPVNR;ILQTYGLTLVRG
F-3	CCM_01976	gi|346324110	lactam utilization protein lamB	29	30727	6.4	5.6	1	HFTAADGTTPVPMIGASR
F-3	CCM_00471*	gi|346326221	hypothetical protein	36	18272	17.8	6.41	1	ATETVSVGLGPGK
F-4	CCM_09604*	gi|346318038	hypothetical protein	45	15172	13.9	4.86	1	VSVAVLIDDQK
F-4	CCM_09283	gi|346318544	putative protein-arginine deiminase	29	65671	7.2	6.14	1	NETGLTDSEIIR
F-4	CCM_09281*	gi|346318542	hypothetical protein	982	18004	29.9	5.43	3	LSLSWDDGKPVR;VLDAVEVWHHYAGAPLR;DVVLGADLWAGQRPQAVIER
F-4	CCM_09186*	gi|346318447	mitochodrial matrix protein HMF1	83	23164	6.6	8.52	1	DAPAPVGPYSQAIK
F-4	CCM_08610	gi|346318963	hypothetical protein	128	15293	5.9	4.66	1	FPQFAGSR
F-4	CCM_08548	gi|346318902	calponin-like protein	30	77252	2.5	9.64	1	FPNVIGPR
F-4	CCM_08457*	gi|346318811	cyanate hydratase, putative	70	20274	14.8	5.64	2	AGPMPPVEPLIYR;FGDGIMSAINFSAK
F-4	CCM_08230	gi|346320375	LysM domain protein	29	149021	0.9	5.71	1	GDGKTDDTVAINK
F-4	CCM_07867	gi|346320014	Ethyl tert-butyl ether degradation EthD	52	11348	8.8	5.76	1	WDSLESLEK
F-4	CCM_07859	gi|346320006	L-xylulose reductase	32	28226	10.9	6.31	1	MPLAAPK
F-4	CCM_07787	gi|346319934	Mannose-binding lectin	1272	21711	41.3	5.77	5	DTPNTLFSLGSIFR;SASHLDRDLILAIR;NFDEGGKNYQNGFGGR;HQTSGDQVTSSTQHSFR;FDEGETVTSMSIWAGDRVDR
F-4	CCM_07727	gi|346319874	trimethyllysine dioxygenase	41	47159	2.9	5.64	1	VELIAKLEKPSR
F-4	CCM_07708	gi|346319855	hypothetical protein	151	16044	8.6	5.84	1	IAVTVMDDAGGR
F-4	CCM_07136*	gi|346321116	hypothetical protein	2914	22008	19.5	5.84	3	ATATIYAVHR;GDFNQHYVR;NCISFMSAYTSTQADNLDAAK
F-4	CCM_07126*	gi|346321106	nucleoside diphosphate kinase	1639	16233	17.8	6.29	2	GDFAIDVGR;AILGATNPLASAPGTIR
F-4	CCM_06771*	gi|346320753	LEA domain protein	42	46463	3.1	5.56	1	LTSGISLQPPLTR
F-4	CCM_06408	gi|346322648	glucose-methanol-choline (gmc) oxidoreductase	33	68565	5.4	5.16	1	KATAVEVQSSSK
F-4	CCM_06227	gi|346322468	Tetratricopeptide-like helical	28	46295	7.4	8.96	1	SAPESPALEGSMR
F-4	CCM_06117*	gi|346322358	hypothetical protein	860	17012	27.3	6.29	2	LGSALQQADWR;LSTHDSMDSLAR
F-4	CCM_05475*	gi|346321718	alanyl-tRNA synthetase	75	107266	5.6	5.53	1	DLLIVEESGIAK
F-4	CCM_05365	gi|346321608	kinesin heavy chain	32	103322	3.5	5.83	1	ENELQDQLAER
F-4	CCM_05290*	gi|346321533	L-PSP endoribonuclease family protein Brt1	520	14105	21.7	5.27	2	VNVFLASMDDFAK;AILEAAGTTIENVVK
F-4	CCM_04979*	gi|346324006	superoxide dismutase	177	22647	9.1	6.7	2	AAYIENIWK;QWASVDAFKK
F-4	CCM_04486*	gi|346323516	nuclear transport factor 2	958	15905	16.2	4.77	2	LTSLPFEK;DQASGQYFVFNDVFK
F-4	CCM_04249*	gi|346323279	hypothetical protein	4675	11917	69.2	5.33	8	EMTLEFK;YNAMNDYTFK;RYNAMNDYTFK;EGEPIMIPQDATGTVK;FIGSNVLTNELGPDVK;VSIIGDSGVGGNFELVTR;YNAMNDYTFKEHVASK;EMTLEFKEGEPIMIPQDATGTVK
F-4	CCM_04048	gi|346323077	hypothetical protein	72	112902	3.1	8.22	1	EMGLLEGSQK
F-4	CCM_03963	gi|346322992	guanyl-nucleotide exchange factor	30	141022	2.5	8.62	1	SEETGRDSMLSR
F-4	CCM_02661	gi|346324793	a-pheromone processing metallopeptidase Ste23	34	122196	2.8	5.73	1	SIDLLKAHLQAK
F-4	CCM_02438	gi|346324570	Rho GTPase activator Rga	47	123675	3.5	7.55	1	ILGTDEGSSSILR
F-4	CCM_02380	gi|346324512	hypothetical protein	30	99332	1.1	9.37	1	KVVTDTGGVR
F-4	CCM_02349	gi|346324481	proteasome component PRE2 precursor	112	31311	4.6	5.98	1	ATAGNWIASQTVK
F-4	CCM_02269	gi|346324401	hypothetical protein	31	50278	7.8	9.32	1	MLNIPRR
F-4	CCM_02122	gi|346324255	hypothetical protein	217	13319	22.8	4.62	2	LGFYIVDPR;DRPVNVPMSTGTPLDGSPK
F-4	CCM_01773	gi|346327518	mRNA cleavage factor complex component Pcf11	30	70736	2.8	8.55	1	LPALYVLDSIVK
F-4	CCM_01492	gi|346327238	BYS1 domain-containing protein	47	16442	15.2	5.57	1	DVSGGHTLQHGESYAEAFAVDPK
F-4	CCM_00977	gi|346326725	asparaginyl-tRNA synthetase	36	62328	2.5	5.08	1	LVKQQAAQAAEDAK
F-4	CCM_00331*	gi|346326081	thioredoxin	33	12365	17	5.49	1	IDVDVLQGLSK
F-4	CCM_00253	gi|346326003	37S ribosomal protein S18	37	25970	3.9	10.99	1	SSTPSSTSR
F-4	CCM_00184	gi|346325934	hypothetical protein	28	92338	2.4	5.31	1	VPVHGTRGSVAVQLVAHVNQR
F-5	CCM_09294*	gi|346318555	coatomer beta~ subunit	38	96834	3.2	4.65	1	AIVVHPTQPFVLTASDDMTIK
F-5	CCM_09147	gi|346318408	hypothetical protein	29	32241	6.5	8.01	1	FAALLRDPQYHAELLALLR
F-5	CCM_07272	gi|346321252	60S acidic ribosomal protein P2	427	15009	12.8	4.47	1	DISGVLSAVGIEADDERVK
F-5	CCM_06707	gi|346320690	Ras GTPase Rab11, putative	35	22308	8.3	6.09	1	STIGVEFATRSIQVDSK
F-5	CCM_05180	gi|346321424	GTPase activating protein (Gyp5)	30	96504	2.1	5.19	1	ADQLVKDASEVK
F-5	CCM_04717	gi|346323745	hypothetical protein	29	22228	10.2	9.32	1	ASNPSGRQLPLVSPPYSIATR
F-5	CCM_04481*	gi|346323511	nucleoporin SONB	39	208317	1	5.59	1	KLSDFWTELVEQASSAAISK
F-5	CCM_03960	gi|346322989	cohesin complex subunit (Psm1), putative	92	269229	1.5	5.58	1	ERGLMTDSSAAGVMARPGLIR
F-5	CCM_03781	gi|346322810	RNA polymerase II Elongator subunit	28	88530	2.3	5.63	1	WTELRPPLAAHTLTATRLR
F-5	CCM_03299*	gi|346325430	ankyrin 2,3/unc44	79	146941	1.6	6.44	1	CSDQDAEVADSFIIGAIASNK
F-5	CCM_02960*	gi|346325092	ubiquitin fusion protein	1232	49357	5.8	9.32	2	TLSDYNIQK;TITLEVESSDTIDNVK
F-5	CCM_02437*	gi|346324569	non-ribosomal peptide synthetase	141	169044	0.5	5.69	1	VAVTLSPR
F-5	CCM_02075	gi|346324209	WD repeat containing protein 44	31	125564	2.8	5.94	1	ALTMVMGAGGGYLPLHKEPPR
F-5	CCM_01862*	gi|346327606	CFEM domain protein	224	30630	6.7	4.29	2	VVAYGIAACK;AQELGCSANDLK
F-5	CCM_00144*	gi|346325894	hypothetical protein	32	30026	7.7	6.82	1	GASAQTFGETVGAGANDVESGTAK
* indicates the commonly identified proteins from mycelium and fruiting body of C. militaris.
